# Supplementary material for: Crystal structure of catena-poly[[di­aqua­di­imida­zole­cobalt(II)]-μ2-2,3,5,6-tetra­bromo­benzene-1,4-di­carboxyl­ato]
Source: Acta Crystallogr E Crystallogr Commun. 2024 Oct 31;80(Pt 11):1217–20. doi: 10.1107/S2056989024009915 (PMC11660475; doi:10.1107/S2056989024009915)
Supplement: Supplementary file 1 [file e-80-01217-sup1.cif]

##############################################################################
#                                                                            #
# This CIF contains the data in a paper accepted for publication in          #
# Acta Crystallographica Section E. It conforms to the requirements of       #
# Notes for Authors for Acta Crystallographica Section E, and has been       #
# peer reviewed under the auspices of the IUCr Commission on Journals.       #
#                                                                            #
# Full details of the Crystallographic Information File format               #
# are given in the paper "The Crystallographic Information File (CIF):       #
# a New Standard Archive File for Crystallography" by S. R. Hall, F. H.      #
# Allen and I. D. Brown [Acta Cryst. (1991), A47, 655-685].                  #
#                                                                            #
# The current version of the core CIF dictionary is obtainable from          #
# ftp://ftp.iucr.org/pub/cif_core.dic.                                       #
#                                                                            #
# Software is freely available for graphical display of the structure(s)     #
# in this CIF. For information consult the CIF software page                 #
# http://www.iucr.org/resources/cif/software.                                #
#                                                                            #
# This file may be used for bona fide research purposes within the           #
# scientific community so long as proper attribution is given to the journal # 
# article from which it was obtained.                                        #
#                                                                            #
##############################################################################
data_I
_audit_creation_method     'SHELXL-2018/3'
_journal_date_recd_electronic     2024-09-10
_journal_date_accepted     2024-10-10
_journal_name_full     'Acta Crystallographica, Section E'
_journal_year     2024
_journal_volume     80
_journal_issue     11
_journal_page_first     1217
_journal_page_last     1220
_journal_paper_category     GM
_journal_paper_doi     10.1107/S2056989024009915
_journal_coeditor_code     JP2013
_publ_contact_author_name     'Hitoshi Kumagai'
_publ_contact_author_address
;
Toyota Central R&D Labs., Inc., 41-1 Yokomichi, Nagakute, Aichi 480-1192,
Japan
;
_publ_contact_author_email     'e1254@mosk.tytlabs.co.jp'
_publ_contact_author_fax     ?
_publ_contact_author_phone     ?
_publ_section_title
;\
Crystal structure of
<i>catena</i>-poly[[diaquadiimidazolecobalt(II)]-\m~2~-2,3,5,6-\
tetrabromobenzene-1,4-dicarboxylato]
;
loop_
    _publ_author_name
    _publ_author_footnote
    _publ_author_address
    'Kumagai, Hitoshi' .
;
Toyota Central R&D Labs., Inc., 41-1 Yokomichi, Nagakute, Aichi 480-1192,
Japan
;
    'Kawata, Satoshi' .
;
Department of Chemistry, Fukuoka University, 8-19-1 Nanakuma Jonan-ku, Fukuoka
814-0180,
Japan
;
    'Ogihara, Nobuhiro' .
;
Toyota Central R&D Labs., Inc., 41-1 Yokomichi, Nagakute, Aichi 480-1192,
Japan
;
_publ_section_synopsis
;
In [Co(Br~4~bdc)(im)~2~(H~2~O)~2~], the Co^II^ ions are bridged by the
Br~4~bdc^2-^ ligand, forming one-dimensional chains, which are interconnected
by interchain N--H...O and O--H...O hydrogen-bonding and \p--\p interactions,
yielding a three-dimensional network.
;
_chemical_name_systematic
;\
<i>catena</i>-Poly[[diaquadiimidazolecobalt(II)]-\m~2~-2,3,5,6-\
tetrabromobenzene-1,4-dicarboxylato]
;
_chemical_name_common     ?
_chemical_formula_moiety     'C14 H12 Br4 Co N4 O6'
_chemical_formula_sum     'C14 H12 Br4 Co N4 O6'
_chemical_formula_iupac     '[Co (C8 Br4 O4) (C3 H4 N2)2 (H2 O1)2]'
_chemical_formula_weight     710.85
_chemical_melting_point     ?
_space_group_crystal_system     monoclinic
_space_group_name_H-M_alt     'C 2/c'
_space_group_name_Hall     '-C 2yc'
loop_
    _space_group_symop_operation_xyz
    'x, y, z'
    '-x, y, -z+1/2'
    'x+1/2, y+1/2, z'
    '-x+1/2, y+1/2, -z+1/2'
    '-x, -y, -z'
    'x, -y, z-1/2'
    '-x+1/2, -y+1/2, -z'
    'x+1/2, -y+1/2, z-1/2'
_cell_length_a     18.8050(7)
_cell_length_b     12.2925(6)
_cell_length_c     10.8938(5)
_cell_angle_alpha     90
_cell_angle_beta     121.853(3)
_cell_angle_gamma     90
_cell_volume     2138.97(17)
_cell_formula_units_Z     4
_cell_measurement_reflns_used     9142
_cell_measurement_theta_min     3.31
_cell_measurement_theta_max     27.45
_cell_measurement_temperature     173(2)
_exptl_crystal_description     Block
_exptl_crystal_colour     pink
_exptl_crystal_size_max     0.600
_exptl_crystal_size_mid     0.600
_exptl_crystal_size_min     0.600
_exptl_crystal_density_diffrn     2.207
_exptl_crystal_density_meas     ?
_exptl_crystal_density_method     ?
_exptl_crystal_F_000     1356
_exptl_absorpt_coefficient_mu     8.313
_exptl_absorpt_correction_type     multi-scan
_exptl_absorpt_process_details
;
(ABSCOR; Rigaku, 1995)
;
_exptl_absorpt_correction_T_min     0.004
_exptl_absorpt_correction_T_max     0.007
_diffrn_ambient_temperature     173(2)
_diffrn_source     ?
_diffrn_radiation_type     MoK\a
_diffrn_radiation_wavelength     0.71075
_diffrn_measurement_device_type     'Rigaku R-AXIS RAPID'
_diffrn_measurement_method     \w
_diffrn_detector_area_resol_mean     ?
_diffrn_reflns_number     10419
_diffrn_reflns_av_R_equivalents     0.0464
_diffrn_reflns_av_unetI/netI     0.0384
_diffrn_reflns_theta_min     3.315
_diffrn_reflns_theta_max     27.466
_diffrn_reflns_theta_full     25.242
_diffrn_measured_fraction_theta_max     0.997
_diffrn_measured_fraction_theta_full     0.997
_diffrn_reflns_limit_h_min     -22
_diffrn_reflns_limit_h_max     24
_diffrn_reflns_limit_k_min     -15
_diffrn_reflns_limit_k_max     15
_diffrn_reflns_limit_l_min     -14
_diffrn_reflns_limit_l_max     14
_refine_special_details     ?
_reflns_number_total     2448
_reflns_number_gt     2277
_reflns_threshold_expression     'I > 2\s(I)'
_refine_ls_structure_factor_coef     Fsqd
_refine_ls_matrix_type     full
_refine_ls_R_factor_all     0.0295
_refine_ls_R_factor_gt     0.0275
_refine_ls_wR_factor_gt     0.0653
_refine_ls_wR_factor_ref     0.0665
_refine_ls_goodness_of_fit_ref     1.065
_refine_ls_restrained_S_all     1.065
_refine_ls_number_reflns     2448
_refine_ls_number_parameters     145
_refine_ls_number_restraints     0
_refine_ls_hydrogen_treatment     mixed
_refine_ls_weighting_scheme     calc
_refine_ls_weighting_details
              'w=1/[\s^2^(Fo^2^)+(0.0356P)^2^+0.8085P] where P=(Fo^2^+2Fc^2^)/3'
_atom_sites_solution_hydrogens     mixed
_atom_sites_solution_primary     direct
_atom_sites_solution_secondary     difmap
_refine_ls_shift/su_max     0.002
_refine_ls_shift/su_mean     0.000
_refine_diff_density_max     0.606
_refine_diff_density_min     -0.595
_refine_ls_extinction_method     none
_refine_ls_extinction_coef     .
loop_
    _atom_type_symbol
    _atom_type_description
    _atom_type_scat_dispersion_real
    _atom_type_scat_dispersion_imag
    _atom_type_scat_source
    'C' 'C' 0.0033 0.0016
                         'International Tables Vol C Tables 4.2.6.8 and 6.1.1.4'
    'H' 'H' 0.0000 0.0000
                         'International Tables Vol C Tables 4.2.6.8 and 6.1.1.4'
    'Br' 'Br' -0.2901 2.4595
                         'International Tables Vol C Tables 4.2.6.8 and 6.1.1.4'
    'Co' 'Co' 0.3494 0.9721
                         'International Tables Vol C Tables 4.2.6.8 and 6.1.1.4'
    'N' 'N' 0.0061 0.0033
                         'International Tables Vol C Tables 4.2.6.8 and 6.1.1.4'
    'O' 'O' 0.0106 0.0060
                         'International Tables Vol C Tables 4.2.6.8 and 6.1.1.4'
_computing_data_collection
;
RAPID AUTO (Rigaku, 1995)
;
_computing_cell_refinement
;
RAPID AUTO (Rigaku, 1995)
;
_computing_data_reduction
;
RAPID AUTO (Rigaku, 1995)
;
_computing_structure_solution
;
<i>Superflip</i> (Palatinus & Chapuis, 2007)
;
_computing_structure_refinement
;
<i>SHELXL2018/3</i> (Sheldrick, 2015)
;
_computing_molecular_graphics
;
CrystalStructure 4.3 (Rigaku, 2019)
;
_computing_publication_material
;
CrystalStructure 4.3 (Rigaku, 2019)
;
loop_
    _atom_site_type_symbol
    _atom_site_label
    _atom_site_fract_x
    _atom_site_fract_y
    _atom_site_fract_z
    _atom_site_U_iso_or_equiv
    _atom_site_adp_type
    _atom_site_calc_flag
    _atom_site_occupancy
    _atom_site_disorder_assembly
    _atom_site_disorder_group
    Br Br1 0.40878(2) 1.36557(2) 0.78290(2) 0.02796(9) Uani d 1 . .
    Br Br2 0.30071(2) 1.49911(2) 0.46852(3) 0.03101(10) Uani d 1 . .
    Co Co1 0.500000 1.000000 1.000000 0.01141(10) Uani d 1 . .
    O O1 0.40770(8) 1.08127(12) 0.80246(14) 0.0157(3) Uani d 1 . .
    O O2 0.31711(10) 1.14631(14) 0.85848(17) 0.0282(4) Uani d 1 . .
    O O3 0.41853(11) 1.01046(14) 1.0767(2) 0.0236(4) Uani d 1 . .
    N N1 0.44446(11) 0.85236(14) 0.90200(19) 0.0179(3) Uani d 1 . .
    N N2 0.34569(13) 0.73172(17) 0.7762(2) 0.0275(4) Uani d 1 . .
    C C1 0.34466(12) 1.13493(16) 0.7774(2) 0.0159(4) Uani d 1 . .
    C C2 0.29633(12) 1.19335(16) 0.6314(2) 0.0153(4) Uani d 1 . .
    C C3 0.31735(12) 1.29953(17) 0.6185(2) 0.0159(4) Uani d 1 . .
    C C4 0.27151(13) 1.35524(16) 0.4882(2) 0.0167(4) Uani d 1 . .
    C C5 0.47955(14) 0.76163(19) 0.8814(3) 0.0254(5) Uani d 1 . .
    H H5 0.537318 0.752777 0.915853 0.030 Uiso calc 1 . .
    C C6 0.41879(16) 0.6861(2) 0.8039(3) 0.0329(6) Uani d 1 . .
    H H6 0.425979 0.616103 0.775114 0.039 Uiso calc 1 . .
    C C7 0.36370(14) 0.8307(2) 0.8368(2) 0.0257(5) Uani d 1 . .
    H H7 0.323364 0.879232 0.833300 0.031 Uiso calc 1 . .
    H H1 0.2999(19) 0.706(2) 0.733(3) 0.036(8) Uiso d 1 . .
    H H2 0.383(2) 1.050(3) 1.028(3) 0.032(8) Uiso d 1 . .
    H H3 0.418(2) 0.987(2) 1.139(4) 0.040(9) Uiso d 1 . .
loop_
    _atom_site_aniso_label
    _atom_site_aniso_U_11
    _atom_site_aniso_U_22
    _atom_site_aniso_U_33
    _atom_site_aniso_U_12
    _atom_site_aniso_U_13
    _atom_site_aniso_U_23
    Br1 0.02444(15) 0.02595(15) 0.01768(14) -0.00432(8) 0.00031(11) -0.00049(8)
    Br2 0.03257(17) 0.02081(15) 0.02504(16) -0.00629(8) 0.00522(13) 0.00651(8)
    Co1 0.00890(19) 0.0133(2) 0.0105(2) 0.00010(12) 0.00411(16) 0.00132(12)
    O1 0.0144(7) 0.0176(7) 0.0121(7) 0.0044(5) 0.0050(6) 0.0030(5)
    O2 0.0253(8) 0.0442(10) 0.0199(8) 0.0198(7) 0.0153(7) 0.0143(7)
    O3 0.0199(8) 0.0337(10) 0.0229(9) 0.0100(7) 0.0151(8) 0.0135(7)
    N1 0.0168(8) 0.0168(9) 0.0171(8) -0.0012(7) 0.0069(7) 0.0008(6)
    N2 0.0229(10) 0.0309(11) 0.0267(11) -0.0149(8) 0.0116(9) -0.0068(8)
    C1 0.0126(9) 0.0171(10) 0.0137(10) 0.0012(7) 0.0039(8) 0.0018(7)
    C2 0.0128(9) 0.0188(10) 0.0144(9) 0.0051(8) 0.0073(8) 0.0031(7)
    C3 0.0125(9) 0.0176(10) 0.0144(9) 0.0013(7) 0.0049(8) 0.0000(7)
    C4 0.0181(10) 0.0140(9) 0.0175(10) 0.0015(7) 0.0090(9) 0.0024(7)
    C5 0.0208(11) 0.0230(11) 0.0264(12) -0.0008(9) 0.0084(10) -0.0056(9)
    C6 0.0358(13) 0.0267(13) 0.0335(13) -0.0074(10) 0.0165(12) -0.0107(10)
    C7 0.0192(11) 0.0282(12) 0.0279(12) -0.0049(9) 0.0112(10) -0.0022(10)
_geom_special_details
;
 All esds (except the esd in the dihedral angle between two l.s. planes)
 are estimated using the full covariance matrix.  The cell esds are taken
 into account individually in the estimation of esds in distances, angles
 and torsion angles; correlations between esds in cell parameters are only
 used when they are defined by crystal symmetry.  An approximate (isotropic)
 treatment of cell esds is used for estimating esds involving l.s. planes.
;
loop_
    _geom_bond_atom_site_label_1
    _geom_bond_atom_site_label_2
    _geom_bond_site_symmetry_2
    _geom_bond_distance
    _geom_bond_publ_flag
    Br1 C3 . 1.890(2) ?
    Br2 C4 . 1.897(2) ?
    Co1 N1 5_677 2.0850(18) yes
    Co1 N1 . 2.0850(18) yes
    Co1 O3 5_677 2.1006(16) yes
    Co1 O3 . 2.1007(16) yes
    Co1 O1 5_677 2.1678(13) yes
    Co1 O1 . 2.1678(13) yes
    O1 C1 . 1.254(2) ?
    O2 C1 . 1.246(2) ?
    O3 H2 . 0.76(3) ?
    O3 H3 . 0.75(4) ?
    N1 C7 . 1.320(3) ?
    N1 C5 . 1.373(3) ?
    N2 C7 . 1.340(3) ?
    N2 C6 . 1.363(3) ?
    N2 H1 . 0.80(3) ?
    C1 C2 . 1.531(3) ?
    C2 C4 7_576 1.388(3) ?
    C2 C3 . 1.392(3) ?
    C3 C4 . 1.392(3) ?
    C5 C6 . 1.364(3) ?
    C5 H5 . 0.9500 ?
    C6 H6 . 0.9500 ?
    C7 H7 . 0.9500 ?
loop_
    _geom_angle_atom_site_label_1
    _geom_angle_atom_site_label_2
    _geom_angle_atom_site_label_3
    _geom_angle_site_symmetry_1
    _geom_angle_site_symmetry_3
    _geom_angle
    _geom_angle_publ_flag
    N1 Co1 N1 5_677 . 180.00(11) yes
    N1 Co1 O3 5_677 5_677 89.06(7) yes
    N1 Co1 O3 . 5_677 90.94(7) yes
    N1 Co1 O3 5_677 . 90.94(7) yes
    N1 Co1 O3 . . 89.06(7) yes
    O3 Co1 O3 5_677 . 180.00(4) yes
    N1 Co1 O1 5_677 5_677 88.31(6) yes
    N1 Co1 O1 . 5_677 91.69(6) yes
    O3 Co1 O1 5_677 5_677 89.81(6) yes
    O3 Co1 O1 . 5_677 90.19(6) yes
    N1 Co1 O1 5_677 . 91.69(6) yes
    N1 Co1 O1 . . 88.31(6) yes
    O3 Co1 O1 5_677 . 90.19(6) yes
    O3 Co1 O1 . . 89.81(6) yes
    O1 Co1 O1 5_677 . 180.0 yes
    C1 O1 Co1 . . 128.92(12) ?
    Co1 O3 H2 . . 109(2) ?
    Co1 O3 H3 . . 135(3) ?
    H2 O3 H3 . . 117(3) ?
    C7 N1 C5 . . 105.28(19) ?
    C7 N1 Co1 . . 125.05(15) ?
    C5 N1 Co1 . . 129.53(14) ?
    C7 N2 C6 . . 107.5(2) ?
    C7 N2 H1 . . 124(2) ?
    C6 N2 H1 . . 128(2) ?
    O2 C1 O1 . . 127.11(18) ?
    O2 C1 C2 . . 116.28(17) ?
    O1 C1 C2 . . 116.61(16) ?
    C4 C2 C3 7_576 . 118.53(18) ?
    C4 C2 C1 7_576 . 121.38(18) ?
    C3 C2 C1 . . 120.00(17) ?
    C4 C3 C2 . . 120.56(18) ?
    C4 C3 Br1 . . 121.29(15) ?
    C2 C3 Br1 . . 118.15(14) ?
    C2 C4 C3 7_576 . 120.90(18) ?
    C2 C4 Br2 7_576 . 118.19(15) ?
    C3 C4 Br2 . . 120.90(15) ?
    C6 C5 N1 . . 109.6(2) ?
    C6 C5 H5 . . 125.2 ?
    N1 C5 H5 . . 125.2 ?
    N2 C6 C5 . . 106.0(2) ?
    N2 C6 H6 . . 127.0 ?
    C5 C6 H6 . . 127.0 ?
    N1 C7 N2 . . 111.6(2) ?
    N1 C7 H7 . . 124.2 ?
    N2 C7 H7 . . 124.2 ?
loop_
    _geom_torsion_atom_site_label_1
    _geom_torsion_atom_site_label_2
    _geom_torsion_atom_site_label_3
    _geom_torsion_atom_site_label_4
    _geom_torsion_site_symmetry_1
    _geom_torsion_site_symmetry_2
    _geom_torsion_site_symmetry_3
    _geom_torsion_site_symmetry_4
    _geom_torsion
    _geom_torsion_publ_flag
    Co1 O1 C1 O2 . . . . -6.2(3) ?
    Co1 O1 C1 C2 . . . . 173.49(12) ?
    O2 C1 C2 C4 . . . 7_576 -87.3(2) ?
    O1 C1 C2 C4 . . . 7_576 93.0(2) ?
    O2 C1 C2 C3 . . . . 89.4(2) ?
    O1 C1 C2 C3 . . . . -90.4(2) ?
    C4 C2 C3 C4 7_576 . . . -0.3(3) ?
    C1 C2 C3 C4 . . . . -177.08(16) ?
    C4 C2 C3 Br1 7_576 . . . 179.07(14) ?
    C1 C2 C3 Br1 . . . . 2.3(2) ?
    C2 C3 C4 C2 . . . 7_576 0.4(3) ?
    Br1 C3 C4 C2 . . . 7_576 -179.05(15) ?
    C2 C3 C4 Br2 . . . . -178.98(14) ?
    Br1 C3 C4 Br2 . . . . 1.6(2) ?
    C7 N1 C5 C6 . . . . -0.2(3) ?
    Co1 N1 C5 C6 . . . . -176.08(16) ?
    C7 N2 C6 C5 . . . . -0.4(3) ?
    N1 C5 C6 N2 . . . . 0.4(3) ?
    C5 N1 C7 N2 . . . . 0.0(3) ?
    Co1 N1 C7 N2 . . . . 176.07(15) ?
    C6 N2 C7 N1 . . . . 0.3(3) ?
loop_
    _geom_hbond_atom_site_label_D
    _geom_hbond_atom_site_label_H
    _geom_hbond_atom_site_label_A
    _geom_hbond_site_symmetry_A
    _geom_hbond_distance_DH
    _geom_hbond_distance_HA
    _geom_hbond_distance_DA
    _geom_hbond_angle_DHA
    _geom_hbond_publ_flag
    C6 H6 Br1 1_545 0.95 3.10 3.946(3) 148.8 no
    N2 H1 O2 4_546 0.80(3) 2.01(3) 2.808(2) 174(3) yes
    O3 H2 O2 . 0.76(3) 1.99(3) 2.700(2) 155(3) yes
    O3 H3 O1 6_576 0.75(4) 2.06(4) 2.809(2) 176(4) yes
_shelx_space_group_comment
;
The symmetry employed for this shelxl refinement is uniquely defined
by the following loop, which should always be used as a source of
symmetry information in preference to the above space-group names.
They are only intended as comments.
;
_shelx_estimated_absorpt_T_min     0.082
_shelx_estimated_absorpt_T_max     0.082
_shelx_hkl_file
;
   0   2   0 5130.01  194.81
   0  -2   0 4834.48  184.88
  -1   1  -1  138.68    3.64
   1  -1   1  123.88    3.67
  -3  -1   1 3842.64  138.88
   3   1  -1 3778.57  134.98
   3  -1  -1 3800.30  114.40
   3  -1  -1 3608.44  132.53
  -3   1   1 3788.06  130.74
  -2   0   2 1064.88   28.68
   2   0  -2 1182.19   25.39
   0   2   1 3222.43   96.91
   0   2  -1 2767.77  101.21
   0  -2   1 3132.44  100.68
   0   2   1 2792.21   91.57
   0  -2  -1 2840.13   94.86
  -2   2   1 3469.15  111.82
   2  -2  -1 2989.04  110.29
  -2   2   1 3343.74  111.38
   2   2  -1 3245.98  109.37
   2  -2  -1 3418.50  106.04
  -2  -2   1 3246.43  109.99
   2   0   1   41.17    2.23
  -2   0  -1   35.96    2.12
  -3  -1   010807.06  632.65
   3  -1   010963.91  618.01
  -3   1   012638.85  728.38
   3  -1   012028.09  680.76
   3   1   011472.00  665.87
  -3   1   012786.39  723.10
   2  -2   0  439.89   11.09
   2  -2   0  468.77   13.82
  -2   2   0  477.36   11.85
  -2   2   0  475.34   13.74
   2   2   0  444.31   11.99
  -2  -2   0  424.04   12.31
  -1   1   2  697.44   14.91
   1  -1  -2  723.76   14.26
   1   1  -2  707.52   17.11
  -1  -1   2  697.05   17.23
   3  -1  -213426.02  838.40
  -3  -1   213854.46  879.05
  -3   1   214953.78  932.86
   3   1  -213372.97  829.41
  -3   1   214218.49  848.32
   4   0  -1    4.67    1.81
  -4   0   1   21.35    1.83
   0   0   2   97.50    3.18
   0   0  -2   40.43    2.89
   4   0  -226856.08 2305.13
  -4   0   227910.30 2398.13
   2   2  -2 1427.09   40.98
  -2  -2   2 1572.56   55.42
   2  -2  -2 1405.34   37.13
  -2   2   2 1786.37   52.24
  -2   2   2 1508.02   48.26
   4   0   0 1768.46   51.83
   4   0   0 1639.12   42.35
   1   3   0 5506.61  231.54
  -1   3   0 5390.30  220.82
   1  -3   0 5312.71  218.95
  -1  -3   0 5333.64  225.26
   1   3  -1 3864.24  144.54
   1  -3  -1 3903.30  143.74
  -1  -3   1 3843.25  144.36
  -1   3   1 3924.43  153.73
  -1   3   1 3883.17  142.10
   2   2   1 3874.92  144.95
   2  -2   1 3867.83  137.01
  -2   2  -1 3658.67  130.04
  -2  -2  -1 3297.12  127.08
  -2   2  -1 3998.89  139.40
  -1   1  -2 8784.79  439.35
   1   1   2 7717.94  409.22
   1  -1   2 9314.73  486.80
  -4   2   1 7833.80  364.40
   4   2  -1 7188.22  339.56
  -4  -2   1 6982.18  333.71
   4  -2  -1 6727.20  333.22
   4  -2  -1 7212.64  320.43
  -4   2   1 7039.97  310.77
   0  -2  -223827.16 1890.31
   0   2   223644.05 1879.29
   0   2   225955.48 2121.93
   0   2  -221841.23 1788.18
   0  -2   222180.92 1821.50
  -3   1  -1  497.76   14.23
   3  -1   1  498.16   12.45
   3  -1   1  485.08   13.31
  -3   1  -1  515.33   18.25
  -2   0   3    3.84    2.74
   2   0  -3    6.04    1.40
   4  -2  -2 1634.04   64.87
  -4   2   2 1990.97   72.96
  -4  -2   2 1908.46   58.14
   4  -2  -2 2250.92   55.50
   4   2  -2 2050.80   60.44
   5  -1  -216277.80 1134.64
   5   1  -216930.90 1171.75
  -5  -1   217049.01 1185.60
   5  -1  -1  639.33   17.15
  -5  -1   1  665.59   23.90
   5   1  -1  662.15   16.52
   5  -1  -1  688.34   15.01
  -5   1   1  677.34   18.36
   4   0  -3   10.82    1.60
  -4   0   3   39.01    1.66
   1  -3   110341.62  593.69
   1   3   110138.00  569.58
  -1  -3  -110001.99  567.66
  -1   3  -110071.80  576.30
   3  -1  -3  447.18   12.77
   3  -1  -3  439.10   16.73
  -3   1   3  391.92   11.90
   3   1  -3  424.52   11.38
  -3  -1   3  416.19   11.55
  -3   3   1 2024.88   54.12
  -3  -3   1 1832.76   59.16
   3  -3  -1 1979.13   53.21
   3   3  -1 1960.32   61.44
   3  -3  -1 1925.89   69.93
  -3   3   1 2075.13   77.30
  -4   2   0 3536.90  134.06
  -4  -2   0 2906.68  112.75
   4   2   0 3154.58  116.46
   4  -2   0 3462.06  120.00
  -4   2   0 3413.35  110.23
   4  -2   0 3193.03  108.88
  -2   0  -222522.60 1835.33
  -2   0  -224265.44 1888.69
   2   0   223094.65 1889.72
   1  -1  -3 2186.88   77.56
  -1   1   3 2225.93   67.59
  -1  -1   3 2241.66   72.35
   1  -1  -3 2275.97   62.80
   1   1  -3 2315.18   73.13
  -3   3   012510.54  781.58
   3  -3   013524.04  842.14
   3   3   011899.56  790.55
  -3  -3   012976.82  826.12
  -3   3   014549.41  897.53
  -1  -3   2 9099.11  486.92
   1  -3  -2 9246.22  471.36
  -1   3   2 9616.95  489.28
   1  -3  -2 8643.79  459.47
   1   3  -2 9149.53  483.59
  -1   3   2 8703.75  462.10
   3  -3  -212213.04  735.74
  -3   3   213618.46  822.01
  -3   3   212782.50  766.76
   3  -3  -211506.65  707.97
  -3  -3   212688.15  811.33
   3   3  -212382.35  757.60
   6   0  -217189.70 1161.08
  -6   0   216038.96 1082.91
  -5  -1   3 7429.11  363.24
   5   1  -3 7428.16  346.52
   5  -1  -3 7229.40  356.42
  -5   1   3 7214.62  322.54
   5  -1  -3 7840.17  345.88
  -4   0  -1    0.25    1.51
   4   0   1   10.46    1.34
   4   0   1    6.51    2.90
  -2  -2   3  526.44   15.82
   2  -2  -3  507.26   11.81
  -2   2   3  490.97   16.48
  -2   2   3  510.93   12.08
   2   2  -3  516.64   15.31
   5   1   0  474.02   18.96
   5  -1   0  460.75   14.55
  -5   1   0  465.60   16.56
  -5   1   0  442.96   10.21
   5  -1   0  417.58   14.47
   0   0   3    4.15    1.73
   0   0  -3    2.68    2.90
   0   4   0  547.57   23.27
   0  -4   0  540.54   24.07
   4   2  -3 3674.33  151.28
  -4  -2   3 3497.52  133.54
   4  -2  -3 3701.05  137.64
  -4   2   3 4036.92  143.71
  -4   2   3 3748.35  141.10
  -4   2   3 3870.96  130.89
   6   0  -1    2.07    3.21
   6   0  -1    9.92    1.42
   2   2   2  658.59   21.68
  -2   2  -2  646.64   28.51
   2  -2   2  657.30   29.06
   2   2   2  699.94   13.47
   0   4  -1  451.55   14.34
   0  -4  -1  464.91   15.52
   0   4   1  450.08   14.31
   0  -4   1  449.11   14.91
  -6   0   3    6.51    1.38
   6   0  -3    3.86    1.32
  -2   4   1  132.30    4.98
  -2  -4   1  142.49   11.46
   2   4  -1  136.62    6.73
   2  -4  -1  131.73    5.26
  -2   4   1  143.66    6.78
  -2  -4   0 2093.00   89.67
  -2   4   0 1947.09   81.91
  -2   4   0 2111.69   66.15
   2  -4   0 2084.10   65.88
   2   4   0 2190.32   87.52
   1   3   2   75.46    5.50
   1   3   2   79.65    4.18
   1  -3   2   93.51    9.32
  -1   3  -2   67.76    8.33
  -3  -3  -1    6.55    4.51
  -3   3  -1    8.30    3.75
  -3   3  -1    3.29    3.43
   3  -3   1   16.16    3.68
   3   3   1    3.34    4.66
  -6  -2   210111.68  568.57
  -6   2   210238.79  579.74
   6  -2  -210112.03  568.07
   6   2  -210311.13  574.57
   6  -2  -210276.36  520.19
   4  -2   1   42.82    3.32
   4   2   1   44.77    7.84
  -4   2  -1   51.62    3.03
  -4   2  -1   36.50    3.10
  -3   1  -213962.65  865.43
  -3   1  -213645.61  867.36
   3   1   213515.74  862.26
   3  -1   213306.01  850.95
   0  -2   3 1243.08   39.77
   0  -2  -3 1376.84   33.71
   0   2   3 1193.16   46.17
   0   2  -3 1239.25   39.24
   5  -3  -2 1887.96   62.26
  -5   3   2 2093.32   57.15
   5   3  -2 2008.32   66.27
  -5   3   2 2033.93   68.48
  -5  -3   2 1849.40   78.32
   5  -3  -2 2191.19   59.74
   5  -3  -1 3218.38  106.94
   5  -3  -1 2930.33  105.28
  -5   3   1 3195.24  116.67
  -5  -3   1 2965.89  131.85
   5   3  -1 2914.66  109.38
  -5   3   1 3074.01   96.02
  -4   0   413203.64  846.81
   4   0  -413380.34  846.45
  -3  -3   3 6474.05  315.89
   3   3  -3 6651.45  317.30
   3  -3  -3 6766.73  309.13
  -3   3   3 7245.94  353.12
  -3   3   3 6551.20  303.81
   6  -2  -1 4094.54  185.79
  -6   2   1 4779.02  172.66
   6  -2  -1 5055.61  189.98
   6   2  -1 4519.64  206.34
  -6  -2   1 4267.29  184.99
  -6   2   1 4915.28  200.23
   1   1   3 5482.02  237.58
  -1   1  -3 5511.02  240.74
   1  -1   3 5368.93  237.00
  -2   4   2 1430.55   42.78
   2  -4  -2 1381.22   43.17
  -2   4   2 1511.21   45.99
   2  -4  -2 1507.17   45.17
   2   4  -2 1454.77   46.99
  -2  -4   2 1480.41   48.69
   6   0   0  413.12   15.97
   6   0   0  371.56   13.88
   3  -1  -420404.10 1603.53
   3   1  -421068.76 1639.88
  -3   1   420965.04 1621.82
  -3  -1   420733.56 1631.88
   6  -2  -3 1569.30   50.50
  -6   2   3 1580.64   65.77
  -6  -2   3 1623.78   48.48
   6   2  -3 1595.25   47.11
   7  -1  -2 5597.23  222.61
   7  -1  -2 5589.86  215.73
   7  -1  -2 5401.35  239.52
   7   1  -2 5484.60  244.40
  -7  -1   2 5218.94  223.93
  -2   0   4 7979.17  407.35
   2   0  -4 8203.17  414.96
   1   3  -3   41.52    3.74
  -1  -3   3   27.48    7.16
   1  -3  -3   23.98    3.58
  -1   3   3   29.28    2.04
   2   4   1 1353.44   58.69
   2  -4   1 1283.64   40.40
  -2   4  -1 1241.87   38.95
  -2  -4  -1 1241.59   44.51
   5  -1  -4  418.16   12.31
  -5  -1   4  403.10   18.39
   5  -1  -4  392.51   13.71
  -5   1   4  394.34   12.85
   5   1  -4  405.01   11.33
   4  -4  -1 1505.62   48.32
   4  -4  -1 1494.64   48.24
   4   4  -1 1606.24   52.97
  -4  -4   1 1541.52   68.35
  -4   4   1 1439.70   48.26
  -4   4   1 1638.60   54.96
  -5   1  -1 3040.29  102.74
   5  -1   1 2935.18   99.64
   5  -1   1 2641.53   92.86
   5   1   1 2763.77   89.09
   5   1   1 2804.16   99.32
  -5   1  -1 2911.08  102.69
   0  -4  -231814.98 3161.87
   0  -4   233163.43 3319.06
   0   4   232121.54 3160.09
   0   4  -232193.36 3148.58
   0   4   230988.42 2991.14
   7   1  -3   75.03    3.06
   7  -1  -3   66.74    5.45
  -7   1   3   65.39    1.20
  -7  -1   3   68.68    5.16
   7  -1  -3   76.05    1.59
   5  -3  -3 2440.53   84.67
  -5   3   3 2722.75   82.48
  -5  -3   3 2346.11   84.90
   5   3  -3 2598.14   90.78
  -5   3   3 2506.43   89.36
  -6   0   4 5710.11  254.79
   6   0  -4 6268.51  271.82
   5  -3   019522.58 1466.51
   5   3   020611.29 1602.73
  -5  -3   019362.28 1542.00
   5  -3   018618.58 1421.14
  -5   3   018922.33 1460.32
  -5   3   021626.59 1651.86
   4  -4  -2 4915.95  208.89
  -4  -4   2 4812.33  212.34
  -4   4   2 5060.30  218.36
  -4   4   2 4951.64  204.50
   4  -4  -2 4766.99  202.63
   4   4  -2 5101.35  244.23
   7  -1  -1 1136.58   34.12
  -7   1   1 1208.19   36.89
   7   1  -1 1247.41   46.04
   7  -1  -1 1107.14   32.04
   4   2  -4   23.97    2.88
  -4  -2   4   25.27    5.59
   4  -2  -4   15.05    2.49
  -4   2   4   16.81    1.81
  -2   0  -3    6.82    2.63
   2   0   3   24.90    4.73
  -4   0  -219184.00 1389.39
  -4   0  -219752.25 1490.13
   4   0   218782.36 1471.22
   6  -2   0  303.33   13.01
   6   2   0  317.30   19.97
   6  -2   0  282.26    9.35
  -6   2   0  300.90   12.44
  -6   2   0  326.91   10.98
   4   4   012299.76  792.89
  -4   4   013504.11  887.25
  -4   4   012118.32  773.25
   4  -4   013133.80  837.73
  -4  -4   012457.58  851.97
   1   1  -4 8744.80  493.60
  -1  -1   4 8703.04  467.93
   1  -1  -4 8875.37  466.95
  -1   1   4 8705.38  462.04
  -1   5   0  908.65   38.95
   1  -5   0  892.38   28.42
  -1  -5   0  863.24   30.16
   1   5   0  927.08   30.81
   2   2  -4  494.33   17.26
  -2   2   4  460.64   13.85
   2  -2  -4  458.93   16.06
  -2  -2   4  492.10   17.74
  -1   5   1 4418.16  186.52
   1  -5  -1 4402.57  207.92
   1   5  -1 4463.86  187.36
  -1   5   1 4458.04  183.83
  -1  -5   1 4152.70  180.18
  -6   2   413958.58  845.06
  -6  -2   413077.99  876.08
   6   2  -413126.07  832.78
   6  -2  -412957.54  885.72
   8   0  -2  864.02   26.92
   8   0  -2  858.41   29.59
   2  -4  -3  121.54    5.85
  -2   4   3  135.83   11.43
   2   4  -3  196.01   14.67
  -2   4   3  136.28    6.49
  -2  -4   3  119.41    8.81
   2  -4  -3  174.64    7.32
  -3   3  -2 4620.62  188.41
   3  -3   2 4357.09  185.29
  -3   3  -2 4371.40  205.47
   3   3   2 4588.84  204.94
   8   0  -3   10.64    2.60
  -8   0   3   63.11    3.10
   7   1  -4 5494.81  246.09
   7  -1  -4 6018.80  236.32
   7  -1  -4 5234.52  247.39
  -7   1   4 5439.62  218.38
  -7  -1   4 5507.84  249.37
   0   0   413088.61  836.25
   0   0  -413024.56  826.63
  -4   4   3  561.20   15.07
   4  -4  -3  542.80   20.70
   4  -4  -3  556.15   18.52
  -4  -4   3  572.78   21.83
   4   4  -3  620.10   31.69
  -4   4   3  608.61   30.35
  -1   5  -1 3487.35  155.75
  -1  -5  -1 3078.51  128.05
   1   5   1 3331.40  133.30
   1  -5   1 3419.10  134.05
   1   3   311144.55  705.85
  -1   3  -310489.84  619.88
   1  -3   310491.28  624.48
   1   3   310574.09  577.71
   2  -2   3 1124.49   51.88
   2   2   3 1026.68   34.11
  -2   2  -3 1073.11   48.88
  -3   5   1 1145.34   34.21
  -3   5   1 1203.29   41.49
  -3  -5   1 1162.99   41.94
   3   5  -1 1214.56   42.13
   3  -5  -1 1164.53   46.46
  -4   2  -2 9314.46  549.41
  -4   2  -2 9331.93  517.70
   4   2   2 9795.12  558.48
   4  -2   2 9396.32  524.79
   6   0   1   10.75    2.49
   6   0   1    8.80    2.24
  -3   3   4  199.15   11.26
  -3   3   4  219.38    9.13
   3  -3  -4  191.80    7.00
   3   3  -4  196.02    9.90
  -3  -3   4  195.90   10.93
  -3   3   4  208.21   12.24
  -2   4  -2 4117.57  169.55
   2  -4   2 4395.30  182.81
  -2  -4  -2 3646.40  190.10
   2   4   2 4216.37  206.03
  -7   3   2 4473.94  194.09
   7  -3  -2 4233.39  180.57
  -7   3   2 4874.43  174.77
  -7  -3   2 4081.05  182.16
   7  -3  -2 4719.81  171.12
   7   3  -2 4619.35  221.22
   7   1   012105.51  735.66
   7  -1   011856.02  723.74
   7   1   012439.87  781.74
   7  -1   012885.47  783.56
  -7   1   013067.89  831.92
  -3   5   012562.18  786.30
  -3   5   011878.31  761.06
  -3  -5   011561.75  741.80
   3   5   011761.27  742.86
   3  -5   011944.04  769.86
  -5  -3   4 6944.31  380.04
  -5   3   4 6784.80  367.94
  -5   3   4 6880.47  334.01
   5  -3  -4 6315.59  340.55
  -5   3   4 7433.28  328.85
   5   3  -4 6935.59  367.81
  -1   5   2  849.74   29.30
   1  -5  -2  856.62   31.22
  -1   5   2  849.62   39.03
  -1  -5   2  830.17   31.41
   1   5  -2  895.55   44.78
   3  -5  -2 9888.92  568.43
  -3   5   2 9948.36  561.52
  -3   5   210369.56  603.07
   3   5  -210144.33  627.81
  -3  -5   2 9826.53  581.97
  -5   3  -1 3352.54  147.36
  -5   3  -1 3777.83  145.00
   5  -3   1 3529.49  135.08
   5   3   1 3404.30  145.65
   8   0  -1    9.59    3.77
   8   0  -1    9.89    4.09
   8   0  -1    9.00    1.87
   7  -3  -3  259.68   12.66
   7   3  -3  260.70   10.73
  -7  -3   3  256.24   17.61
  -7   3   3  234.26   11.92
   6  -4  -2  108.17    7.10
  -6   4   2  102.70    4.93
  -6  -4   2  105.02    7.84
   6   4  -2  120.25    7.75
  -6   4   2  119.57    8.60
   4  -4   1    2.12    3.65
  -4   4  -1    1.25    2.50
  -8   0   4 4165.38  158.70
   8   0  -4 4389.75  163.76
  -8   2   2 2788.37  111.21
   8  -2  -2 3241.41   97.28
   8   2  -2 2709.44  118.26
   8  -2  -2 2803.05  107.64
  -8  -2   2 2703.14  104.49
   0  -4   3   35.00    9.55
   0   4  -3   44.18    4.82
   0   4   3   43.18    5.03
   0   4   3   36.01    2.55
  -8   2   3 1599.31   59.17
   8   2  -3 1618.41   50.12
  -8  -2   3 1606.26   51.65
   8  -2  -3 1564.71   56.58
  -3   1  -3 2013.37   71.73
  -3   1  -3 2151.53   65.86
   3   1   3 1924.25   70.82
   3  -1   3 2039.26   91.17
   4   0  -5   23.12    2.60
  -4   0   5   -1.38    2.77
  -7  -3   1  177.34   10.35
   7  -3  -1  152.60    4.53
  -7   3   1  157.74    4.46
  -7   3   1  127.49   15.29
   7  -3  -1  125.98    7.99
   7   3  -1  170.55   16.08
   0   2   4 9872.54  600.38
   0  -2  -410328.30  544.44
   0  -2   410396.93  610.08
   0   2  -410468.77  608.49
   6  -4  -1  437.58   17.13
  -6   4   1  441.98   15.84
   6   4  -1  471.81   18.97
  -6  -4   1  483.03   31.37
  -6   4   1  476.80   19.28
   6  -4  -1  489.38   17.47
  -5   1   5 6375.22  302.88
  -5  -1   5 5403.60  283.10
   5  -1  -5 6062.75  282.45
   5   1  -5 6024.08  274.09
   6   0  -5   15.53    2.02
  -6   0   5    8.00    2.27
  -1   3   4  120.33    7.59
  -1   3   4  102.63    3.78
   1  -3  -4  102.01    3.88
  -1   3   4  106.77   10.84
   1   3  -4  104.33    7.63
  -6   2  -1 6380.00  297.79
   6  -2   1 6012.80  295.39
  -6   2  -1 7147.61  330.39
   6   2   1 6393.25  351.98
   6  -2   1 6323.54  299.10
   5   1   2 6249.32  259.25
  -5   1  -2 6713.22  292.05
  -5   1  -2 6461.38  306.57
   5  -1   2 6104.84  294.07
   5   1   2 6116.87  325.32
  -6  -4   3  654.89   36.28
   6  -4  -3  615.77   18.02
   6  -4  -3  526.32   35.58
  -6   4   3  666.44   17.26
  -6   4   3  663.85   25.47
   6   4  -3  659.85   25.15
   1   1   4  554.80   21.41
  -1   1  -4  601.01   34.16
   1  -1   4  563.50   22.12
   3  -1  -5 1207.45   37.56
  -3   1   5 1152.65   37.44
   3   1  -5 1161.87   39.01
  -3  -1   5 1142.57   56.62
   1  -5   2 1589.61   59.72
   1   5   2 1534.51   58.83
  -1  -5  -2 1590.74   63.06
  -1   5  -2 1679.11   59.45
   1   5   2 1599.27   52.05
  -8   2   1   38.70    4.90
   8  -2  -1   43.87    2.39
   8  -2  -1   34.70    4.22
  -3  -5  -1  653.32   28.86
   3  -5   1  621.02   23.33
  -3   5  -1  928.75   49.70
  -3   5  -1  610.76   22.17
   3   5   1  673.22   40.48
   8   2  -4  496.00   22.52
   8  -2  -4  513.32   21.10
  -8  -2   4  494.62   16.20
   2   0  -5   17.49    3.03
  -2   0   5    5.03    3.22
   9  -1  -3 3852.96  126.23
   9  -1  -3 3049.81  131.47
  -9  -1   3 3177.79  135.08
   9  -1  -3 3720.82  121.24
   9   1  -3 3552.13  128.87
   0  -6   025136.78 2309.73
   0   6   025493.17 2326.49
  -4   2   5 1548.05   46.94
   4   2  -5 1602.70   70.44
  -4  -2   5 1583.75   57.13
   4  -2  -5 1486.66   46.84
   7  -3  -4 1353.49   49.98
  -7   3   4 1460.51   33.17
  -7   3   4 1463.47   36.50
  -7   3   4 1277.54   48.94
  -7  -3   4 1331.60   47.03
   7   3  -4 1326.95   60.44
  -5   5   2 1220.95   34.52
  -5  -5   2 1266.00   49.32
   5  -5  -2 1482.13   49.24
   5   5  -2 1377.70   49.64
  -5   5   2 1169.65   70.91
   5  -5  -2 1201.13   35.02
   5  -5  -1  107.13    5.20
  -5  -5   1  100.79    9.20
   5   5  -1  121.53    8.85
  -5   5   1   90.35   16.25
  -5   5   1  105.97    5.00
   7  -1  -5  356.95   11.76
   7   1  -5  365.57   11.13
  -7  -1   5  344.40   11.85
  -7   1   5  332.75   12.61
   7  -1  -5  351.69   16.60
   4  -4  -4 1131.32   36.57
  -4   4   4 1128.96   46.22
   4   4  -4 1200.36   42.63
  -4   4   4 1098.47   49.82
  -4  -4   4 1112.46   42.78
  -3   5   3  899.33   36.92
   3   5  -3  794.58   44.58
   3  -5  -3  791.33   27.25
  -3   5   3  750.39   26.88
  -3  -5   3  702.03   30.10
   3  -5  -3  733.75   25.17
  -9  -1   2 4809.14  221.51
   9   1  -2 5680.21  270.65
   9  -1  -2 6254.86  269.46
   9  -1  -2 5747.37  239.64
   9  -1  -2 5419.34  252.65
   6   2  -5  131.48    7.21
  -6  -2   5  119.78   13.00
   6  -2  -5  129.87   13.39
  -6   2   5  129.12    7.47
  -6   4   017077.51 1215.44
  -6   4   014931.61 1044.12
   6  -4   015790.49 1126.69
   6   4   016660.48 1204.95
   6  -4   015496.28 1145.68
  -6  -4   015849.37 1179.26
   0  -6  -1 4011.08  182.64
   0  -6   1 4077.70  181.75
   0   6   1 4343.45  216.18
   0   6  -1 4410.14  190.73
   8   0   0 6542.19  327.87
   8   0   0 6312.14  309.64
   2  -4  -4 1690.60   51.35
  -2  -4   4 1556.48   85.23
   2   4  -4 1689.86   83.35
  -2   4   4 1749.02   62.29
  -2   4   4 1717.59   52.86
   2   6  -1  116.24    8.99
  -2   6   1  116.46   12.01
  -2   6   1  108.89    9.10
  -2  -6   1  108.33    9.03
   2  -6  -1  109.93    7.50
  -7  -3   0  444.07   21.17
   7   3   0  514.81   33.28
  -7   3   0  528.37   15.02
   7  -3   0  511.67   22.22
   7  -3   0  469.62   17.26
  -7   3   0  535.35   19.82
  -1  -5   3   66.09   13.40
  -1   5   3   84.41    5.34
  -1   5   3   67.46    7.03
   1   5  -3   86.23   13.07
   4   0   3   11.84    3.29
  -4   0  -3    7.66    3.32
  -9   1   4 1544.09   36.20
  -9  -1   4 1425.67   50.20
   9   1  -4 1446.78   41.91
   9  -1  -4 1415.01   56.87
   9  -1  -4 1694.11   36.96
  -2  -6   0 1099.21   43.75
   2  -6   0 1096.36   40.66
   2   6   0 1181.12   45.55
  -2   6   0 1193.82   46.23
  -2   6   0 1145.91   40.45
   8   0  -5    0.55    2.14
  -8   0   5    4.16    1.24
  -2   0  -4 5984.60  281.13
   2   0   4 5614.23  267.00
   7  -1   1 4433.74  188.92
   7  -1   1 4195.80  186.26
  -7   1  -1 4925.84  214.23
   7   1   1 4469.12  171.80
   7   1   1 5398.97  236.45
   7   1   1 4375.62  191.93
  -5   5   3 3198.50  169.32
   5  -5  -3 3454.45  141.87
  -5   5   3 3745.11  132.03
  -5  -5   3 3379.17  147.64
   5   5  -3 3716.78  154.46
   5  -5  -3 3270.92  123.37
  -6   4   415939.21 1068.45
  -6  -4   415858.49 1201.98
   6   4  -415228.68 1088.39
   6  -4  -415355.68 1085.22
  -6   4   416512.88 1220.92
   2   2  -5  338.74   24.68
  -2   2   5  321.02   13.28
   2  -2  -5  280.64   12.40
  -2  -2   5  333.11   15.55
  -5  -5   0 4938.87  251.62
   5   5   0 4960.08  244.25
  -5   5   0 5412.14  260.01
  -5   5   0 5593.86  264.37
   5  -5   0 5822.80  282.14
   3   3   3    7.96    3.43
   3  -3   3    4.51    3.01
   3   3   3    4.50    1.04
  -3   3  -3    4.88    5.02
   1  -1  -5   53.38    5.93
  -1   1   5   48.51   10.17
   1   1  -5   67.74    6.58
  -1  -1   5   77.92    6.55
   2   4   3  323.53    7.33
  -2   4  -3  325.36   16.02
   2   4   3  343.54   18.34
   2  -4   3  359.52   16.72
   5   3  -5  426.87   27.30
  -5   3   5  408.45   11.66
   5  -3  -5  444.96   23.99
  -5  -3   5  367.80   28.91
   9   1  -1 1972.92   82.45
   9  -1  -1 1558.67   72.48
   9  -1  -1 1755.73   63.59
   9   1  -1 1665.11   72.54
   2  -6  -2   92.01    7.21
  -2   6   2   92.01    8.12
  -2  -6   2  119.25    9.16
  -2   6   2   82.65    6.65
   2   6  -2  123.51    8.57
  -4   4  -2 1646.42   57.44
  -4   4  -2 1526.92   56.38
   4   4   2 1897.86   97.25
   4  -4   2 1554.07   58.06
   6   0   2 8281.87  477.14
   6   0   2 7699.40  376.79
   5  -3   2  115.87    8.41
  -5   3  -2  148.12    7.23
  -5   3  -2  117.82    7.92
   5   3   2  137.31   11.21
  -8   2   0  450.46   16.39
  -8   2   0  423.00   19.62
   8  -2   0  434.45   13.89
   8   2   0  452.88   19.62
   8  -2   0  393.10   14.28
  -1   3  -419208.38 1572.42
   1  -3   418780.20 1487.11
   1   3   420841.66 1649.57
   1   3   418986.69 1482.45
  -3  -3   5 5309.04  258.19
   3   3  -5 5532.25  293.50
   3  -3  -5 5368.70  251.71
  -3   3   5 5564.12  268.68
   2  -6   1 2487.45   98.00
   2   6   1 2496.17  128.09
  -2   6  -1 2584.04   99.76
  -2  -6  -1 2326.84   99.78
  -4   2  -3   23.63    7.11
  -4   2  -3   12.38    4.10
   4   2   3   22.05    4.11
   4  -2   3   18.41    4.30
  10   0  -3    6.29    2.60
  10   0  -3   -0.00    1.01
   8   2  -5  306.23   11.00
  -8  -2   5  262.81   18.06
  -8   2   5  273.62    7.29
   8  -2  -5  271.46   14.88
   4   6  -1 4518.34  205.85
  -4   6   1 4516.96  244.01
  -4  -6   1 4060.03  192.64
   4  -6  -1 4232.76  199.63
  -4   6   1 4425.28  183.56
   0  -6   2 8582.56  499.67
   0   6   2 8869.06  549.44
   0   6   2 9431.75  523.49
   0  -6  -2 8449.55  501.68
   0   6  -2 9530.25  539.81
   2  -2   4 2038.71   79.11
  -2   2  -4 2283.65   85.69
   2   2   4 1888.21   93.25
  -8   4   2  122.60    5.04
   8   4  -2  130.59    9.15
   8  -4  -2  121.62    5.52
  -8  -4   2  104.41    9.29
   8  -4  -2  115.32   14.94
  -8   4   2  132.42    9.89
   9   3  -3 1006.19   34.39
   9  -3  -3  935.88   36.52
  -9   3   3  922.52   54.21
  -9  -3   3  966.70   34.52
   3   5   2 4383.54  203.67
  -3   5  -2 4441.12  194.99
  -3   5  -2 4640.11  205.82
   3  -5   2 4476.62  202.48
  -3  -5  -2 4004.75  197.04
   8  -4  -3  742.07   29.75
   8  -4  -3  721.71   15.93
  -8  -4   3  734.46   29.44
   8   4  -3  836.68   43.89
  -8   4   3  725.63   14.72
  -8   4   3  767.79   46.98
  -4  -6   2  825.03   52.75
   4  -6  -2  814.02   27.91
   4   6  -2  945.45   37.38
  -4   6   2  845.00   53.46
  -4   6   2  830.37   25.88
   0   0  -5    0.62    2.14
   0   0   5   -0.32    3.89
   0  -4   4  633.87   42.93
   0   4   4  618.35   20.23
   0   4   4  727.27   30.05
   0   4  -4  626.51   26.37
  10   0  -418704.91 1496.35
 -10   0   419207.82 1435.07
  10   0  -418836.19 1391.95
  -7   3   5  976.48   30.29
   7   3  -5  984.78   34.04
  -7  -3   5  940.56   35.06
  -7   3   5  950.10   21.55
   7  -3  -5  987.86   37.02
   9  -1  -5 3534.68  164.75
   9   1  -5 3891.41  145.19
  -9   1   5 4045.69  141.97
  -9  -1   5 3666.17  156.57
   9  -1  -5 4034.44  139.21
  -9  -3   2   82.82    7.81
   9   3  -2  105.62    7.44
   9  -3  -2   79.57    7.25
   9  -3  -2   92.99    2.64
  -9   3   2   70.82    7.97
  -9   3   2   96.69    2.51
  10   0  -2  747.48   28.63
  10   0  -2  686.51   41.18
   1   5   3 5816.61  250.37
   1   5   3 5587.53  275.14
   1  -5   3 4695.11  278.54
  -1   5  -3 5720.15  272.44
   6   2   2  321.86   15.51
   6   2   2  317.29    7.22
  -6   2  -2  385.09   17.58
   6  -2   2  332.12   14.94
   6   2   2  335.01   29.14
  -6   2  -2  322.99   22.25
   4   6   0  933.56   56.05
  -4   6   0 1119.25   43.08
   4  -6   0  823.29   44.53
  -4   6   0  865.00   29.77
  -4  -6   0  786.86   35.87
  -6  -4  -1  483.66   25.05
  -6   4  -1  515.83   18.15
  -6   4  -1  543.43   33.17
   6   4   1  553.87   25.21
   6  -4   1  550.68   29.38
  -3  -5   4 5696.77  294.89
   3   5  -4 6491.04  358.59
  -3   5   4 6675.56  312.04
  -3   5   4 5537.21  270.33
   3  -5  -4 6084.50  284.02
   7  -5  -2 4592.90  211.48
  -7   5   2 5093.76  199.65
   7  -5  -2 4992.70  211.48
  -7  -5   2 4464.04  220.04
   7   5  -2 5051.73  237.89
  -7   5   2 4812.05  267.12
  -6   0   6 8033.75  417.75
   6   0  -6 7643.99  419.46
  -9  -3   419214.34 1515.25
   9  -3  -419046.53 1510.64
  -9   3   419956.21 1587.96
   9   3  -419477.80 1522.56
  -5   5   4 1645.74   51.77
  -5  -5   4 1544.71   64.72
  -5   5   4 1685.95   62.76
   5  -5  -4 1559.04   57.07
   5   5  -4 1696.49   65.41
  10  -2  -3 1824.72   98.20
 -10  -2   3 1806.13   83.66
  10  -2  -3 2106.76   51.61
  10   2  -3 1814.64   64.31
  10  -2  -3 2048.52   53.04
  -5   1   6  227.86    9.81
  -5  -1   6  188.13   10.98
   5   1  -6  184.04   16.79
   5  -1  -6  181.70    8.47
  -5   5  -1 2253.26   88.45
   5  -5   1 2168.72   81.13
  -5  -5  -1 2024.67   88.75
  -5   5  -1 2002.62   92.25
   5   5   1 2368.65   95.22
   8   4  -1  116.28   10.06
  -8   4   1  129.93   10.09
  -8  -4   1  115.29   10.66
  -8   4   1  115.09    7.57
   8  -4  -1  117.04   13.98
   8  -4  -1  123.05    5.13
  -4   0   6  923.14   49.53
   4   0  -6  947.67   48.06
  -7   5   3  101.12    5.38
  -7   5   3  108.92    9.65
  -7  -5   3   94.50    9.43
   7   5  -3  115.56    9.29
   7  -5  -3  176.37   14.96
   7  -5  -3   94.03    5.87
   7  -3   1  244.38   10.38
  -7   3  -1  239.28   11.34
   7  -3   1  232.81   10.77
   7   3   1  253.42   15.09
  -7   3  -1  223.64   10.27
   3   1   4  831.13   32.74
  -3   1  -4  804.06   18.72
   3  -1   4  818.47   32.97
  -3   1  -4  834.76   32.55
  -8   4   4 7072.13  311.64
  -8   4   4 7729.96  339.46
   8   4  -4 7367.46  384.84
  -8   4   4 7022.06  417.77
   8  -4  -4 6930.03  406.87
  -8  -4   4 6849.16  370.03
   2   6  -3  125.74   10.27
  -2  -6   3  136.92   10.74
  -2   6   3  115.59    8.46
   2  -6  -3  121.59    9.93
  -2   6   3  115.62    8.22
   5  -1   3 1619.47   62.86
   5   1   3 1559.98   81.49
  -5   1  -3 1739.97   46.39
  -5   1  -3 1712.07   64.59
  -4  -4   5    6.27    3.62
  -4   4   5    5.67    2.10
   4  -4  -5    6.57    2.25
  -4   4   5    3.94    2.68
   4   4  -5    8.35    5.89
   0   2  -5 1139.84   44.00
   0  -2   5 1123.13   45.41
   0  -2  -5 1114.22   27.54
   0   2   5 1088.22   57.42
   7  -1  -6 1298.77   36.90
  -7  -1   6 1284.11   45.37
  -7   1   6 1343.56   51.44
   7  -1  -6 1292.33   51.19
   7   1  -6 1362.41   43.25
  -7   5   1  771.16   21.82
   7  -5  -1  845.53   32.70
   7  -5  -1  788.83   30.99
  -7   5   1  826.44   34.40
   7   5  -1  865.97   52.09
  -7  -5   1  791.38   54.95
  10  -2  -4 6776.39  363.28
  10   2  -4 7416.10  364.04
 -10  -2   4 7038.92  377.56
   8   0   1    4.67    5.52
   8   0   1   10.73    1.72
   1   3  -5  128.97   16.89
   1  -3  -5  115.22    4.01
  -1  -3   5  126.87   10.41
  -1   3   5  108.34    7.91
  -4   6   3 5641.50  302.90
  -4   6   3 5503.42  243.53
   4  -6  -3 5024.05  237.35
   4  -6  -3 5481.04  257.82
  -4  -6   3 4971.83  251.22
   4   6  -3 5613.61  308.74
  10  -2  -2 7358.63  427.92
  10  -2  -2 8154.79  397.43
  10  -2  -2 7352.27  352.38
  10   2  -2 7793.87  434.39
 -10  -2   2 6621.71  359.27
 -10   2   2 7449.60  402.38
   9  -1   0  317.60   18.58
   9   1   0  383.81   27.23
   9   1   0  309.05   17.11
   9   1   0  313.39   14.28
   9  -1   0  402.92   13.63
  -9  -3   1  834.00   36.01
   9  -3  -1  891.49   31.31
   9  -3  -1  828.47   31.62
   9   3  -1  972.95   36.96
  -9   3   1  907.64   35.41
  -9   3   1  881.39   30.12
   6   4  -5  115.54    8.60
  -6  -4   5  104.67    9.13
  -6   4   5  102.97    5.14
  -6   4   5  112.07    8.24
   6  -4  -5  105.65    7.52
  -6   4   5  109.59    7.19
  10   0  -5    2.72    1.03
 -10   0   5   10.00    1.88
  -1   5   4  927.01   28.27
  -1  -5   4  905.09   39.63
   1   5  -4  925.68   38.08
  -1   5   4  934.71   38.23
   1  -7   0  578.83   25.61
  -1  -7   0  583.66   27.10
  -1   7   0  626.41   25.30
   1   7   0  666.93   42.91
  -8   0   6 6185.93  314.14
   8   0  -6 6651.34  323.05
  -2   6  -2 3230.86  133.89
   2  -6   2 2915.56  126.16
   2   6   2 3050.46  133.83
  -2  -6  -2 3009.18  139.41
  -6  -2   611212.71  705.13
  -6   2   611809.19  728.18
   6  -2  -610553.68  652.19
   6   2  -611690.67  754.98
  10   0  -1   -0.27    1.73
  10   0  -1    0.63    2.00
  10   0  -1    4.53    2.00
   1  -7  -1  147.12   10.31
   1   7  -1  145.57   11.04
  -1   7   1  133.65    9.59
  -1  -7   1  138.57   11.35
  -1   7   1  136.95   11.20
  -3  -1   6 1051.78   42.12
   3  -1  -6 1109.86   54.91
   3   1  -6 1143.65   59.38
  -3   1   6 1079.46   39.97
  -1  -1  -5 2221.18   58.39
  -1   1  -5 1943.46  105.48
   1  -1   5 1971.83  107.06
   1   1   5 1968.85  103.53
   4  -2  -6   53.89    7.69
  -4   2   6   64.81    5.50
   4   2  -6   68.26    6.90
   6  -6  -2 5132.53  241.85
   6   6  -2 5495.78  265.26
   6  -6  -2 5119.13  283.91
  -6   6   2 5171.11  238.73
  -6  -6   2 4677.08  239.41
  -6   6   2 5176.19  291.47
  -4  -6  -1  365.75   21.11
   4   6   1  341.06   19.60
   4  -6   1  341.08   16.10
  -4   6  -1  338.51   18.63
  -4   6  -1  337.60   15.51
  -2   4   5  201.24   10.87
  -2   4   5  213.10   12.44
  -2   4   5  214.54   12.54
  -2  -4   5  221.43   15.19
   2  -4  -5  214.39    7.31
   2   4  -5  218.73   23.56
   0  -6  -3 2825.73  159.86
   0   6  -3 3209.69  136.57
   0  -6   3 2971.26  131.81
   0   6   3 3136.10  120.09
   0   6   3 2962.32  129.55
  -7   5   4 1497.37   60.70
  -7   5   4 1457.30   44.85
   7  -5  -4 1497.31   58.64
   7   5  -4 1600.12   62.43
  -7  -5   4 1405.45   82.01
  -7   1  -2 1068.79   37.63
   7   1   2  967.23   24.76
  -7   1  -2 1009.42   34.73
   7  -1   2  959.62   36.56
   7   1   2  958.11   36.97
  -8   2  -1   12.19    2.64
   8  -2   1    6.75    2.80
   8  -2   1    3.95    3.78
   8   2   1    5.58    7.05
   8   2   1    3.33    2.54
  -8   2  -1    8.14    4.23
   1   7   1 1485.31   59.43
   1  -7   1 1391.77   56.74
  -1  -7  -1 1275.68   78.32
  -1   7  -1 1495.91   57.12
  -9  -3   5  922.96   34.40
   9   3  -5  949.86   33.39
   9  -3  -5  962.75   40.23
   6   6  -1 3615.69  167.71
   6  -6  -1 3820.14  150.96
  -6   6   1 3707.81  169.79
  -6   6   1 3886.49  150.73
  -6  -6   1 3657.77  208.61
  -3  -7   1   27.16    6.12
   3   7  -1   29.51    6.22
  -3   7   1   36.88    7.58
  -3   7   1   24.41    6.17
   3  -7  -1   26.10    4.66
  11  -1  -3  575.22   17.06
  11  -1  -3  603.95   40.83
 -11  -1   3  523.80   25.54
  11   1  -3  576.57   25.05
  11  -1  -3  564.70   15.27
   2   0  -610244.77  589.73
  -2   0   6 9005.94  589.82
  10   2  -5 4447.63  202.66
  10  -2  -5 4374.27  205.82
 -10  -2   5 4253.58  202.79
  11  -1  -4 1987.50   51.52
  11   1  -4 1776.42   67.54
  11  -1  -4 2154.77   54.51
  11  -1  -4 1703.36   75.09
 -11  -1   4 1704.99   69.17
  -8  -2   6   54.00   10.15
  -8   2   6   68.64    5.47
   8  -2  -6   63.26    7.09
   8   2  -6   71.98    9.54
   6  -6  -3 1007.28   40.82
  -6   6   3 1056.74   30.18
   6  -6  -3 1008.75   40.94
  -6  -6   3 1065.64   66.98
  -6   6   3 1099.38   45.98
   6   6  -3 1178.83   47.45
   8  -4   0  129.43   10.84
   8   4   0  115.94   10.88
   8  -4   0   90.30    8.00
  -8   4   0  121.63    9.69
  -8  -4   0   84.86   18.85
  -8   4   0  130.62    6.26
  -7   5   0 2990.44  128.19
   7  -5   0 3036.69  132.80
  -7  -5   0 2956.15  138.20
   7   5   0 3325.60  174.69
  -7   5   0 2710.39  101.94
  10  -2  -1  987.42   51.42
  10   2  -1 1156.16   42.39
  10  -2  -1 1110.48   31.86
 -10   2   1 1050.72   40.71
  -9  -1   613058.46  851.93
   9   1  -614000.12  900.38
  -9   1   612525.43  805.01
   9  -1  -613357.00  983.07
   9  -1  -613856.33  870.48
   4   4   3   45.93    2.49
   4  -4   3   48.07    6.53
   4   4   3   43.81   12.55
  -4   4  -3   38.19    6.13
  -4   4  -3   40.18    5.06
  -3   7   0 4614.63  216.87
   3   7   0 4771.83  223.18
   3  -7   0 4316.09  197.00
  -3  -7   0 3673.47  228.23
  -3   7   0 4516.89  201.90
  -1   7   2  747.31   31.21
  -1   7   2  736.57   43.59
  -1  -7   2  703.69   32.97
   1  -7  -2  688.15   30.90
   1   7  -2  748.56   32.28
   8  -4  -5   38.17   10.05
  -8   4   5   34.33    2.45
  -8   4   5   37.94    6.00
  -8  -4   5   40.44    9.46
   8   4  -5   36.88    9.37
  -8   4   5   34.51    2.62
   3   7  -2 4842.67  264.57
  -3   7   2 4776.83  213.44
  -3  -7   2 4550.97  227.61
  -3   7   2 5127.60  243.65
   3  -7  -2 4396.92  240.07
   5   3  -6 1703.74   86.82
   5  -3  -6 1596.31   55.14
  -5   3   6 1659.06   54.62
  -5  -3   6 1556.40   92.40
  -4   0  -4 8530.94  472.40
  -4   0  -4 8782.04  412.33
   4   0   4 7905.59  446.97
   2  -4   4 9515.00  672.86
   2   4   411450.47  726.12
   2   4   411337.74  628.79
  -2   4  -411456.44  711.93
  -3   3  -4 8052.01  445.10
   3  -3   4 7910.77  443.61
   3   3   4 8355.21  471.34
   3   3   4 7727.12  473.19
   5   3   3 1103.02   69.45
  -5   3  -3 1068.67   62.52
  -5   3  -3 1071.89   45.66
   5  -3   3 1045.85   62.55
   5   3   3  964.00   41.10
   3   5   3   16.81    5.71
   3   5   3   21.55    3.52
   3  -5   3   18.64    5.18
  -3   5  -3   26.13    5.01
  11  -1  -2  694.93   25.39
  11  -1  -2  738.97   28.00
  11  -1  -2  671.70   28.46
  11   1  -2  783.02   37.14
  11   1  -2  676.07   42.71
  -7   3   6   66.93    3.77
   7  -3  -6   62.89    6.71
   7   3  -6   60.20    6.69
  -7  -3   6   64.57    7.26
  -4   6   4   44.93    5.99
  -4   6   4   40.69    7.69
   4  -6  -4   36.90    5.16
   4   6  -4   38.20    6.45
  -4  -6   4   38.28   12.22
   4  -6  -4   36.68    8.51
   6   0   3   19.90    4.88
   5  -5  -5 2029.55   74.87
  -5  -5   5 1880.72   83.25
   5   5  -5 2075.72   83.53
  -5   5   5 2075.75   97.53
  -5   5   5 1881.24   67.07
   2  -2  -6  641.75   22.77
   2   2  -6  697.08   45.50
  -2  -2   6  647.28   29.72
  -2   2   6  636.43   39.21
   9   3   0 2416.10   97.73
   9  -3   0 2221.68   77.26
  -9   3   0 2175.78   74.18
  -9   3   0 2217.17   86.41
   9  -3   0 2027.92   96.33
   2   0   5    1.42    5.51
  -2   0  -5    2.98    2.96
  -6   6   0  319.52   21.14
   6  -6   0  333.86   22.23
   6   6   0  306.18   30.07
  -6   6   0  348.53   20.11
  -6  -6   0  326.95   21.23
  -6   4  -2 1191.10   43.13
  -6   4  -2 1091.72   41.21
   6  -4   2 1127.05   43.99
   6   4   2 1167.43   50.46
  11   1  -5   57.54    3.35
  11  -1  -5   54.05    1.72
  11  -1  -5   48.80    7.55
 -11  -1   5   64.78    6.00
 -11   1   5   54.18    2.01
   5  -5   2   86.65    8.07
  -5   5  -2   84.91    7.65
  -5   5  -2   93.91    8.39
   5   5   2   87.21   16.16
   2   6  -4  165.22   11.09
  -2  -6   4  133.79   20.63
  -2   6   4  114.62    8.37
  -2   6   4  111.91   16.12
 -10   0   6   30.04    3.94
  10   0  -6   24.42    3.73
   1   5   4 4377.29  177.29
   1   5   4 4278.87  204.58
   1  -5   4 4001.93  190.63
  -1   5  -4 3731.47  172.02
  -3   5   5 4804.75  254.22
   3   5  -5 4474.20  249.20
  -3  -5   5 4433.08  223.82
   3  -5  -5 4902.65  229.41
  -3   5   5 4933.46  234.45
   3   3  -621710.36 1820.27
   3  -3  -621321.31 1747.10
  -3   3   622616.56 1900.84
  -3  -3   621916.63 1871.47
   1   1  -6 3028.84  157.57
   1  -1  -6 3420.17  172.31
  -1  -1   6 2974.14  131.91
   1  -1  -6 3148.35  115.14
  10   4  -3   30.32    5.70
  10  -4  -3   31.17    1.63
  10  -4  -3   42.53    9.46
 -10  -4   3   22.45    5.38
 -10   4   3   59.35    6.32
   1   7   2 6980.76  386.60
   1   7   2 7556.88  396.68
  -1   7  -2 7738.00  411.47
  -1  -7  -2 6568.46  380.82
   1  -7   2 7137.43  394.85
  -4   2  -413741.53  830.57
   4   2   411348.63  748.70
   4  -2   412572.83  831.07
  -4   2  -412011.96  835.33
   1   3   5 1348.70   53.64
  -1   3  -5 1388.40   55.04
   1  -3   5 1417.21   59.64
  10   0   020602.57 1682.21
  10   0   022630.54 1900.41
  10   0   019586.84 1592.10
  -3  -7  -1   -1.75    3.97
   3  -7   1    6.47    3.05
  -3   7  -1    2.61    2.97
   3   7   1    0.68    3.29
  -3   7  -1    6.07    6.25
  -6   6   4 4863.04  219.49
  -6   6   4 5013.28  242.86
   6  -6  -4 4756.28  223.23
   6   6  -4 4704.86  265.56
   6  -6  -4 5128.42  243.85
  -6  -6   4 4571.59  276.66
  -9   5   3  466.98   11.97
  -9  -5   3  485.85   24.43
   9   5  -3  501.41   24.09
  -9   5   3  498.33   25.24
   9  -5  -3  438.59   21.27
   9  -5  -3  477.25   13.34
  -5   7   213079.13  846.43
   5   7  -212978.96  884.38
  -5  -7   212285.80  857.74
   5  -7  -212883.20  848.65
  -5   7   213512.45  920.95
   0   4   5   25.30    6.46
   0   4   5   20.77    5.28
   0  -4   5   80.10   11.10
   0   4  -5   23.55    5.65
  -5   7   1 1463.23   62.46
  -5  -7   1 1379.00   62.71
  -5   7   1 1371.66   47.55
   5   7  -1 1365.63   58.13
   5  -7  -1 1304.90   47.75
  -7   3  -223119.39 2081.50
   7  -3   222951.80 2088.62
   7   3   223153.39 1911.26
  -7   3  -225891.97 2274.64
   7   3   225130.58 2239.55
  10  -4  -4   43.18    6.36
 -10   4   4   42.66   12.77
  10   4  -4   58.20   10.96
 -10  -4   4   47.10   10.84
  -7  -5   5  175.48   22.53
  -7   5   5  191.20   12.48
  -7   5   5  184.67    9.96
   7  -5  -5  179.53   19.90
   7   5  -5  186.33   13.44
   9   1   1   77.45    7.86
   9  -1   1   80.58    8.10
   9   1   1   90.01    3.99
   9   1   1  101.03    9.53
   9  -1   1   73.65    7.06
   3  -7  -3  372.19   18.86
  -3   7   3  396.46   27.09
   3   7  -3  382.93   20.13
  -3   7   3  396.49   20.22
  -3  -7   3  374.39   22.51
  -9   5   2 1056.20   70.18
   9  -5  -2 1094.01   34.65
   9  -5  -2  892.57   37.61
  -9  -5   2 1038.24   46.71
  -9   5   2 1025.30   32.04
   9   5  -2 1106.75   47.50
  -6   2  -3 2880.49   98.29
   6  -2   3 2663.74  114.22
   6   2   3 2637.55  143.40
  -6   2  -3 2720.01  112.81
  10   4  -227454.58 2693.92
 -10   4   229837.72 2806.80
  10  -4  -225233.96 2352.66
 -10  -4   226866.90 2626.18
 -10   4   227696.38 2452.55
  10  -4  -227086.15 2429.04
   2   6   3 2620.78  107.51
   2   6   3 2575.82  113.70
   2  -6   3 2575.60  144.17
  -2   6  -3 2467.65  104.19
 -11   3   3  761.81   37.08
  11   3  -3  777.12   44.10
  11  -3  -3  710.13   49.16
  11  -3  -3  808.94   17.15
 -11  -3   3  768.87   31.92
  11  -3  -3  858.25   19.15
  -4   6  -2 6330.66  322.18
  -4  -6  -2 5356.03  300.25
   4  -6   2 5861.95  298.56
   4   6   2 6052.62  314.30
  -4   6  -2 6181.43  345.92
   2  -2   5 1910.71   81.19
   2   2   5 1880.50   76.86
  -2   2  -5 2063.58  109.77
 -11  -3   4   26.28    4.18
  11   3  -4   21.55    4.17
  11  -3  -4   18.87    5.34
  12   0  -4 1410.93   43.63
  12   0  -4 1260.36   57.36
  -6  -4   6 7999.65  475.33
   6   4  -6 8389.61  524.73
   6  -4  -6 8234.44  491.14
  -6   4   6 8685.11  452.45
  -6   4   6 8773.13  511.02
 -10  -2   6 2332.37   88.08
 -10   2   6 2506.66   73.58
  10  -2  -6 2363.19  132.06
  10   2  -6 2613.98  108.09
   8   0   2   55.69    4.55
   8   0   2   68.20    7.38
   9  -3  -6  282.58   15.88
   9   3  -6  301.43   13.62
  -9   3   6  273.85    8.41
  -9   3   6  290.21    9.66
  -9  -3   6  281.15   23.38
   1  -7  -3   14.96    4.32
  -1   7   3    4.09    6.48
   1   7  -3    7.73    4.03
  -1   7   3    0.80    3.45
  -1  -7   3    9.31    4.54
  12   0  -3    2.08    2.65
  12   0  -3    1.35    5.20
  -9  -5   4 4178.09  245.38
   9   5  -4 4780.92  227.02
  -9   5   4 4285.41  212.06
   9  -5  -4 4144.98  233.98
  -9   5   4 4842.34  175.26
  -6   0   7   -0.58    2.48
   6   0  -7    3.32    2.29
  11   1  -1 5114.28  266.01
  11  -1  -1 5298.99  231.82
  11   1  -1 4578.85  211.79
  11  -1  -1 4227.44  229.56
  11  -1  -1 4893.39  234.73
  -4   4   6 7730.37  415.12
   4  -4  -6 7232.73  388.38
   4   4  -6 6981.70  380.54
  -4   4   6 7397.26  376.65
  -4  -4   6 6927.73  397.13
  10  -2   0 8593.76  500.66
  10   2   0 8582.61  498.05
 -10   2   0 8726.17  528.58
  10   2   0 9103.73  526.87
  10  -2   0 8153.62  481.93
  -7   5  -1  176.52    9.96
   7   5   1  201.31   14.63
   7  -5   1  180.51   10.40
  -7   5  -1  184.13   12.81
  -7  -5  -1  171.61   15.60
   5  -7  -3  191.74   10.51
   5   7  -3  195.84   14.31
  -5  -7   3  205.05   15.85
  -5   7   3  202.54   24.90
  -5   7   3  192.55   14.79
   0   0  -6  659.94   29.17
   0   0   6  649.96   30.76
   7  -1  -7 1127.87   45.57
  -7   1   7 1178.92   54.71
   7  -1  -7 1134.80   35.90
  -7  -1   7 1104.17   60.02
   7   1  -7 1199.04   57.21
  -8   6   2  526.97   20.51
   8   6  -2  520.24   26.36
   8  -6  -2  422.96   35.32
  -8  -6   2  523.86   28.79
   8  -6  -2  516.83   15.52
  -8   6   2  552.49   45.00
  -5   7   0  375.31   22.60
   5   7   0  436.44   23.45
  -5   7   0  377.72   16.55
   5  -7   0  350.35   17.28
  -5  -7   0  342.07   22.37
   8  -6  -3 1118.68   39.26
  -8  -6   3 1178.14   53.98
   8   6  -3 1296.10   75.85
  -8   6   3 1206.97   54.40
  -8   6   3 1144.09   29.88
   8  -6  -3 1066.39   44.31
  -8   0   7    5.16    2.65
   8   0  -7   10.83    4.22
  11  -3  -2 1665.24   68.30
 -11   3   2 1954.51   82.58
 -11  -3   2 1796.17   75.01
  11  -3  -2 1877.35   59.79
  11   3  -2 2058.52  102.70
   0   8   021432.55 1792.76
   0  -8   020754.17 1767.36
   0   6   4 4332.20  173.92
   0   6   4 4100.18  197.25
   0  -6   4 3980.19  196.38
   0   6  -4 4078.49  191.39
  -8   4  -1   10.84    3.52
   8  -4   1    6.02    3.04
  -8   4  -1    4.14    3.08
   8   4   1   12.90    4.29
  -1   5   5   67.00    6.93
  -1  -5   5   71.30   16.41
   1   5  -5   52.94   14.30
  -1   5   5   57.50    8.79
   5  -1  -7  265.03   12.26
  -5   1   7  268.32   23.09
   5  -1  -7  256.57   12.91
  -5  -1   7  241.57   15.32
   5   1  -7  254.44   23.15
  12   0  -5    1.61    3.36
  12   0  -5    0.03    1.43
 -12   0   5    1.86    1.54
 -11  -1   6   40.39    3.49
  11  -1  -6   52.51   13.29
  11   1  -6   43.73    5.54
   9  -5  -1  336.92   17.55
   9   5  -1  386.82   21.37
  -9  -5   1  395.84   38.96
  -9   5   1  395.45   37.22
   9  -5  -1  408.07   19.02
  -9   5   1  375.12   17.56
  10   4  -5  801.70   47.23
  10  -4  -5  722.74   32.86
 -10   4   5  783.67   37.74
 -10  -4   5  772.98   32.85
  11   3  -5  401.12   16.48
  11  -3  -5  374.22   21.40
 -11  -3   5  378.74   17.23
   6   6   1 5141.85  254.84
  -6  -6  -1 4432.61  239.14
  -6   6  -1 5237.90  258.12
   6  -6   1 4972.19  266.13
  -6   6  -1 4930.13  226.34
   5   1   4   56.28    7.27
  -5   1  -4   39.76    6.67
  -5   1  -4   39.65    3.45
   5  -1   4   43.34   12.48
  -8   4   6 1171.90   36.30
  -8  -4   6 1188.54   73.08
   8   4  -6 1263.01   49.05
  -8   4   6 1223.70   34.80
   8  -4  -6 1226.26   49.35
 -12  -2   4   -0.11    2.21
  12   2  -4    2.42    2.06
  12  -2  -4    7.46    3.33
  -4   0   7    2.30    3.10
   4   0  -7    2.44    2.86
   0  -8   1 1322.13   83.97
   0   8   1 1268.20   75.12
   0  -8  -1 1283.81   57.85
   0   8  -1 1339.83   55.97
   0   8   1 1360.67   59.80
  -2   8   1  295.48   19.97
  -2  -8   1  281.69   19.62
   2   8  -1  293.49   18.46
  -2   8   1  272.71   16.02
   2  -8  -1  284.33   16.90
 -10  -4   1  151.49   12.88
  10   4  -1  136.09   11.65
  10  -4  -1   93.65    8.54
 -10   4   1  101.62    5.08
 -10   4   1  114.87   10.84
  10  -4  -1  124.98    5.56
   8   2   2  102.13   13.75
   8   2   2   74.16    8.85
  -8   2  -2   54.70    4.76
  -8   2  -2   61.94    7.01
   8  -2   2   51.47   12.74
  12  -2  -3  732.89   18.53
  12  -2  -3  713.63   50.12
  12  -2  -3  810.43   22.22
 -12  -2   3  725.22   28.63
  12   2  -3  765.75   27.90
  -2   8   0   23.61    4.56
  -2   8   0    7.80    5.87
  -2  -8   0   20.62    9.69
   2  -8   0   10.92    4.79
   2   8   0   12.81    5.08
  12   0  -2 2258.63   93.86
  12   0  -2 2478.09   88.15
  12   0  -2 2189.87   93.13
   6  -2  -7  472.97   19.28
  -6  -2   7  469.90   23.75
  -6   2   7  504.33   19.06
   6   2  -7  515.67   23.12
  -3   1  -5 3715.08  123.33
  -3   1  -5 3063.64  174.08
   3  -1   5 3449.16  195.75
   3   1   5 3378.77  154.16
  -1  -3   6  278.53   31.10
   1   3  -6  264.12   27.49
  -1   3   6  263.31   15.15
   1  -3  -6  266.73    9.94
  -8   6   1    5.72    2.14
   8  -6  -1    5.95    3.72
  -8   6   1   22.66    4.64
   8   6  -1    7.10    4.41
   8  -6  -1    6.91    4.26
  -8  -6   1   -1.47    8.78
   9  -1  -7 1126.29   31.63
  -9  -1   7 1062.41   53.37
   9   1  -7 1152.19   50.32
  -9   1   7 1089.92   43.97
   9  -1  -7 1097.04   70.66
   0   2  -6 1988.61  112.75
   0   2   6 1851.65   79.87
   0  -2  -6 2007.15   55.70
   0  -2   6 1867.48   83.03
   8   6  -4   12.14    4.74
  -8  -6   4   20.99    5.14
   8  -6  -4    8.83    3.56
   8  -6  -4   10.73    4.44
   3   7   2 8929.94  542.75
  -3  -7  -2 8674.96  555.25
  -3   7  -2 9972.14  599.52
   3  -7   2 8558.86  577.72
  -3   7  -2 9322.19  544.85
  -8  -2   7 1078.48   44.01
  -8   2   7 1198.47   48.39
   8   2  -7 1266.86   45.54
   8  -2  -7 1087.97   45.13
   4   6  -5 3015.33  134.86
  -4   6   5 3163.06  157.77
  -4   6   5 3027.00  126.85
   4  -6  -5 2964.28  144.74
  -4  -6   5 2957.33  141.69
  -9   3  -1   12.56    3.66
   9  -3   1   13.32    5.80
   9  -3   1   16.21    3.75
   9   3   1   20.00    5.37
  -9   3  -1   15.18    6.85
   9   5  -5 1328.94   75.34
  -9   5   5 1215.14   30.95
   9  -5  -5 1135.99   69.68
  -9   5   5 1175.13   28.30
  -9   5   5 1212.38   54.10
  -9  -5   5 1179.07   51.57
  -7   1  -3 2606.13   91.21
   7   1   3 2567.73  110.65
   7  -1   3 2538.82  141.06
  -7   1  -3 2733.38  111.55
 -12  -2   5  296.48   18.48
  12   2  -5  312.91   18.71
  12  -2  -5  281.34   18.96
   1   7   3 1157.99   74.90
   1   7   3 1132.90   41.58
  -1  -7  -3 1144.01   80.63
   1  -7   3 1080.35   77.59
  -1   7  -3 1217.88   51.72
   2   4  -6   43.21    7.00
  -2  -4   6   29.89   13.57
  -2   4   6   17.87   12.60
  -2   4   6   34.69    9.65
   2  -4  -6   41.33    5.13
  -6   6   5  115.41   10.18
  -6   6   5  111.51   10.73
  -6  -6   5  108.34   12.08
   6   6  -5  108.55   18.29
   6  -6  -5  114.06   15.91
  -2  -8   2   25.37    6.19
   2   8  -2   19.52    5.81
  -2   8   2    4.90    8.58
  -2   8   2   28.65    5.84
   2  -8  -2   15.49    5.16
   3  -7  -418021.82 1439.33
  -3  -7   417189.91 1397.14
  -3   7   418421.48 1460.59
   3   7  -418261.24 1439.14
  -3   7   419467.03 1510.87
  -4  -2   7 1136.47   51.65
   4   2  -7 1152.42   46.33
   4  -2  -7 1108.52   35.43
  -4   2   7 1132.77   43.58
  -7   7   2 1492.84   67.92
  -7   7   2 1430.07   45.84
  -7  -7   2 1433.91   68.45
   7  -7  -2 1406.14   47.94
   7   7  -2 1474.39   65.16
   3  -1  -7 3275.10  123.05
   3  -1  -7 3269.43  141.16
  -3   1   7 3290.67  179.33
  -3  -1   7 3254.96  150.68
   3   1  -7 3432.63  149.46
 -10   0   7    1.44    2.70
  10   0  -7    0.34    1.30
  -2  -8  -1  574.23   50.42
   2   8   1  586.82   30.17
  -2   8  -1  567.39   42.47
   2  -8   1  568.08   29.30
  -2   8  -1  663.43   34.21
  12  -2  -2  512.33   14.42
  12  -2  -2  520.12   14.97
  12   2  -2  575.55   23.59
  12  -2  -2  448.24   22.21
   5  -7  -4 1376.87   52.72
  -5   7   4 1467.97   65.41
   5   7  -4 1496.27   89.82
   5  -7  -4 1403.24   56.34
  -5   7   4 1512.00   89.08
  -5  -7   4 1339.85   65.27
  11  -3  -1  965.14   29.30
  11   3  -1 1161.95   67.25
 -11   3   1  969.85   42.18
  11  -3  -1  916.88   38.18
  -4   8   1 1806.76   83.24
   4   8  -1 1808.21   80.62
  -4   8   1 1796.51   70.55
   4  -8  -1 1652.25   89.34
  -4  -8   1 1729.74   81.12
   5   5  -6 1221.22   53.57
  -5   5   6 1297.43   48.80
  -5   5   6 1311.03   44.23
   5  -5  -6 1291.00   63.29
  -5  -5   6 1329.26   62.22
  -5   5   6 1269.05   66.41
   5   7   1 1786.46   83.02
   5  -7   1 1775.91   74.80
  -5  -7  -1 1841.51   91.19
  -5   7  -1 1917.14   77.11
  -5   7  -1 1908.81   86.54
   4   4   4 4834.57  247.45
  -4   4  -4 5212.84  254.17
   4   4   4 5213.61  312.54
  -4   4  -4 5688.82  256.95
   4  -4   4 5020.25  257.43
   0  -8  -2 1632.68   77.27
   0  -8   2 1594.03   73.46
   0   8  -2 1629.66   70.40
   0   8   2 1533.45   91.17
   0   8   2 1713.12   71.81
  12   0  -6 1060.35   51.65
 -12   0   6  965.69   29.38
  12   0  -6 1108.72   31.26
   7  -7  -3   72.89   15.58
  -7   7   3   81.88   11.27
   7  -7  -3   96.52   10.05
  -7   7   3   91.09    8.69
   7   7  -3   92.75   10.79
  -7  -7   3   88.82   11.54
   3  -5   4 2578.10  120.21
  -3   5  -4 2510.89  111.90
   3   5   4 2505.42  159.05
   3   5   4 2860.84   92.67
  -1  -1  -610478.11  543.23
   1  -1   610107.98  626.58
   1   1   6 9564.20  588.34
  -1   1  -6 9134.84  615.30
  -7  -3   7 2449.31  111.69
  -7   3   7 2691.92   97.31
   7   3  -7 2608.34  108.89
   7  -3  -7 2494.28  102.70
  -2  -6   5  800.87   63.06
   2   6  -5  751.96   35.90
  -2   6   5  747.34   27.02
  -2   6   5  745.96   34.44
  10   0   1    0.20    1.46
  10   0   1   13.61    4.73
   5   5   3 1483.67   93.98
   5  -5   3 1377.06   81.98
  -5   5  -3 1231.26   52.03
  -5   5  -3 1373.25   53.03
   5   5   3 1314.50   38.92
   4  -8  -2 1627.14   90.85
  -4   8   2 1743.99   66.48
  -4  -8   2 1769.71   82.74
   4   8  -2 1788.94   79.06
  -4   8   2 1966.98  118.91
  -7   5   6  169.97   20.15
   7  -5  -6  162.00   11.25
   7   5  -6  161.53   12.35
  -7  -5   6  152.50   14.25
  -7   5   6  163.51    6.39
  -7   5   6  157.42   11.77
  -7   7   1  275.65   34.52
  -7  -7   1  287.87   21.16
  -7   7   1  302.27   19.51
   7   7  -1  278.70   19.39
   7  -7  -1  295.42   12.85
  -5  -3   7   22.29    5.86
   5   3  -7   20.17    5.17
   5  -3  -7   18.90    3.57
  -5   3   7   10.73    6.96
   6   4   3  562.05   11.51
   6  -4   3  543.28   43.75
  -6   4  -3  591.40   34.84
  -6   4  -3  553.76   26.02
   6   4   3  637.71   53.40
  11  -1   0  309.22   22.80
  11  -1   0  268.77   19.26
  11   1   0  323.77   18.06
  11   1   0  279.46   15.35
  11   1   0  272.36   11.30
   9  -5   0  955.60   33.41
  -9   5   0 1010.81   46.11
  -9   5   0 1067.70   69.91
  -9  -5   0 1042.39   78.23
   9   5   0 1217.18   74.86
   9  -5   0  929.72   38.32
 -11  -3   6 2983.90  148.84
  11  -3  -6 2990.16  136.49
  11   3  -6 3188.16  152.71
  13   1  -4 4546.15  239.17
  13  -1  -4 5368.35  206.15
  13  -1  -4 4293.27  223.07
 -13  -1   4 4294.22  193.12
  13   1  -4 5028.97  232.66
  13  -1  -4 5226.86  206.69
   2   4   5   72.34   16.69
  -2   4  -5   70.49    9.78
   2   4   5  127.85   11.38
   2  -4   5   71.18   10.84
  -4  -8   0  151.12   15.56
  -4   8   0  193.54   16.33
  -4   8   0  180.88   12.13
   4   8   0  182.02   15.13
   4  -8   0  162.67   12.34
  -1   7   4 2947.52  119.79
  -1  -7   4 2931.22  140.85
   1   7  -4 3124.31  139.80
  -1   7   4 2857.95  130.91
  -5   3  -4  162.75   12.87
   5   3   4  149.89   13.47
   5   3   4  200.72   26.02
   5  -3   4  156.80   13.98
  -5   3  -4  165.70   12.71
  -2   0   7    0.81    3.37
   2   0  -7    1.59    2.86
   8   6   0 1947.54  118.41
   8  -6   0 1750.91   65.37
  -8   6   0 1933.88  115.23
  -8  -6   0 1899.31  131.16
  -8   6   0 1715.74   78.94
 -10  -4   6 2822.99  159.48
  10   4  -6 2996.61  156.07
 -10   4   6 3123.95   94.03
 -10   4   6 3214.73  100.20
  10  -4  -6 2550.97  157.88
  12   0  -1   -0.54    5.50
  12   0  -1   11.92    3.25
  12   0  -1    2.36    4.88
 -10  -2   7 1069.59   39.16
  10   2  -7 1110.00   52.10
 -10   2   7 1008.94   31.78
  10  -2  -7 1022.69   46.41
  -4   6  -3   -2.41    3.67
   4  -6   3    2.21    7.07
   4   6   3   10.72    4.17
   4   6   3    4.36    2.99
  -4   6  -3    4.92    3.56
  -3  -5   6 4936.62  311.29
   3   5  -6 4900.32  245.61
  -3   5   6 4776.07  259.31
  -3   5   6 5030.80  224.57
  -3   5   6 5183.38  301.37
   3  -5  -6 4994.03  219.25
  -3   3  -5 1178.00   51.77
   3   3   5  997.19   69.60
   3  -3   5 1123.14   52.33
  -8   6   5  795.17   39.08
   8   6  -5  797.63   37.36
  -8  -6   5  757.02   38.88
  -8   6   5  767.83   25.54
   8  -6  -5  739.99   33.85
  13   1  -3  218.17   16.31
  13  -1  -3  236.00   10.95
  13  -1  -3  257.86   12.68
  13  -1  -3  215.98   26.30
  13   1  -3  242.37   10.93
  13   1  -5  214.88   12.34
  13  -1  -5  230.29    4.63
  13  -1  -5  205.43   17.20
  13  -1  -5  223.83    5.68
 -13  -1   5  216.84   13.75
   1  -5   5 2036.94   94.75
  -1   5  -5 2021.23   88.94
   1   5   5 1991.51   87.64
   1   5   5 2055.03   59.39
   1   5   5 2320.24  136.34
 -12  -2   6 1515.43   52.61
  12   2  -6 1538.52   63.50
  12  -2  -6 1460.51   68.23
   4   0   5    5.87    4.84
  -4   0  -5   10.37    0.99
  -4   0  -5   23.51    4.91
  10  -4   0 1344.42   46.50
 -10   4   0 1337.49   44.36
  10   4   0 1537.48   65.76
 -10   4   0 1415.64   82.24
  10  -4   0 1261.35   70.13
   2   6   4   48.28    9.09
   2   6   4   62.96    3.77
  -2   6  -4   46.85    8.23
   2  -6   4   58.96    9.57
   9  -1   2  265.93    8.81
   9   1   2  282.32   17.03
   9   1   2  263.42    6.56
   9  -1   2  282.46   16.13
   6   0   4 5893.38  305.39
  -9   3   7  546.72   20.94
   9   3  -7  524.47   35.54
  -9  -3   7  512.09   24.31
   9  -3  -7  466.79   24.16
  -2   8   3  706.03   52.61
   2   8  -3  679.31   34.42
   2  -8  -3  631.97   51.85
  -2   8   3  708.66   48.87
  -2  -8   3  650.90   58.24
  10  -2   1 1159.52   45.07
  10   2   1 1155.65   41.20
  10  -2   1 1117.32   51.35
 -10   2  -1 1201.90   57.10
  10   2   1 1331.71   57.38
  10   2   1 1102.04   48.68
  -7   7   4 1358.36   90.99
   7   7  -4 1356.29   61.69
  -7   7   4 1291.91   39.92
  -7  -7   4 1298.22   63.97
   7  -7  -4 1213.16   75.75
   7  -7  -4 1361.49   60.35
 -11   1   7   20.70    1.90
  11  -1  -7   21.59    3.22
 -11  -1   7   21.07    5.65
  11   1  -7   20.19    2.93
  11  -1  -7   27.24    6.45
  -7   5  -2 7816.20  462.27
  -7   5  -2 6682.66  397.10
   7   5   2 7333.80  415.72
   7  -5   2 7125.51  387.98
  -4   8   3  895.38   49.38
  -4   8   3  949.19   45.21
   4  -8  -3  942.91   59.67
  -4  -8   3  913.41   46.43
   4   8  -3  919.76   67.02
   7   3   3 1108.47   51.85
   7   3   3 1272.29   58.30
  -7   3  -3 1191.26   70.40
   7  -3   3 1134.63   74.98
   7  -3   3 1088.47   72.29
  -7   3  -3 1277.22   41.85
  11  -5  -3  211.98    6.77
 -11   5   3  216.26    5.80
  11   5  -3  222.48   15.43
 -11  -5   3  204.53   15.88
  11  -5  -3  191.91   24.73
 -11   5   3  216.28   30.65
   6  -6   2  868.21   59.04
  -6   6  -2  934.50   62.60
  -6   6  -2  778.60   51.23
   6   6   2  954.03   47.21
 -11  -5   4    8.46    4.63
 -11   5   4   11.33    9.59
  11  -5  -4    7.73    4.46
  11   5  -4   16.67    7.65
 -12  -4   4  284.58   27.13
 -12   4   4  291.83   36.01
  12  -4  -4  257.79   30.26
  12   4  -4  322.35   27.47
  -2  -2   7  916.99   45.09
  -2   2   7  854.23   38.87
   2  -2  -7  921.01   24.54
   2   2  -7  951.00   42.46
   2  -8   2 3653.40  222.76
  -2   8  -2 3889.03  219.59
   2   8   2 3814.22  174.12
   2   8   2 3605.25  218.23
  -2  -8  -2 3640.36  191.76
  -7   7   012011.66  811.84
  -7   7   012894.47  939.40
   7  -7   011926.87  823.62
  -7  -7   011299.82  887.27
   7   7   011325.09  850.28
  12  -2  -1  803.33   37.19
  12   2  -1  848.74   51.46
  12   2  -1  856.58   47.15
  12  -2  -1  715.13   30.17
  -3  -3   7 1639.51   77.15
  -3   3   7 1631.14   90.57
   3  -3  -7 1662.01   51.57
   3   3  -7 1664.36   71.94
   8  -4   2 2311.79   97.62
  -8   4  -2 2206.38   89.80
   8   4   2 2610.33  118.05
  -9   5   6 1682.45   50.27
   9  -5  -6 1548.15   66.98
  -9   5   6 1644.65   75.38
   9   5  -6 1596.95   67.59
  -9  -5   6 1562.98   99.19
  -9   5   6 1649.42   50.95
  12   4  -3  146.30   11.70
  12  -4  -3  142.82    4.71
 -12  -4   3  114.79   12.38
 -12   4   3  146.36   24.80
  12  -4  -3  119.11   20.28
   6   4  -7   35.96   12.86
  -6   4   7   41.89    4.91
  -6  -4   7   39.42   14.80
   6  -4  -7   42.21    9.45
  -6   4   7   47.56    5.90
  10  -6  -3 2156.36  126.21
 -10   6   3 2266.17   73.99
  10  -6  -3 2313.97   78.98
  10   6  -3 2332.38  138.19
 -10  -6   3 2286.66  108.67
 -10   6   3 2457.49  151.71
   2   0   615203.12 1206.82
  -2   0  -615270.95 1185.69
   4  -2   5  112.40   21.17
   4   2   5  119.92   20.10
  -4   2  -5  124.58   19.37
  -4   2  -5  108.86    4.93
  -6  -8   2 6796.74  506.20
  -6   8   2 8496.87  453.75
   6  -8  -2 7612.92  428.86
  -6   8   2 8859.09  517.12
   6   8  -2 7975.36  541.39
   6  -2   4  352.08   38.42
  -6   2  -4  348.76   21.15
  -6   2  -4  367.11   11.03
   6   2   4  327.78   21.75
   0  -4   6 1822.73   85.40
   0   4   6 1706.85  102.69
   0   4  -6 1830.09   80.22
   0   4   6 1927.73  116.95
  -4   8  -1  138.52   11.43
   4  -8   1  156.71   12.58
   4   8   1  119.24   14.12
  -4   8  -1  131.52   15.40
  -4  -8  -1  159.41   16.61
   1  -3   6  203.81   17.54
   1   3   6  193.44   15.30
  -1   3  -6  233.90   16.49
   8   0   3   14.53    9.58
   0  -8  -3  830.80   45.68
   0  -8   3  798.47   42.90
   0   8  -3  836.43   40.38
   0   8   3  809.92   35.12
   0   8   3  755.97   37.32
  -3   7  -3  264.34   18.33
   3   7   3  287.60   19.62
   3   7   3  310.46   21.60
  -3  -7  -3  276.48   22.58
   3  -7   3  267.86   33.29
  -8   4   7  221.74   15.44
  -8   4   7  207.50   13.12
   8   4  -7  203.79   13.96
   8  -4  -7  181.61   22.76
  -8  -4   7  194.85   26.90
  11  -5  -2  260.90   17.46
 -11  -5   2  297.41   36.66
  11   5  -2  300.96   19.89
 -11   5   2  316.87    8.46
  11  -5  -2  325.33    9.49
 -11   5   2  310.66   36.79
  13   1  -2 5608.13  266.37
  13  -1  -2 5329.90  255.49
  13  -1  -2 5404.92  241.92
  13  -1  -2 4438.04  265.31
  13   1  -2 4898.10  250.18
   0   6   5 1089.69   53.13
   0   6  -5 1001.23   71.35
   0   6   5 1070.24   43.01
  10   6  -4 6025.39  321.85
  10  -6  -4 5299.78  331.51
 -10  -6   4 5375.73  358.01
 -10   6   4 6060.58  257.49
 -10   6   4 5613.22  375.42
  10  -6  -4 6796.21  297.14
  13  -1  -6  495.74   50.65
  13   1  -6  533.56   21.12
  13  -1  -6  552.31   11.67
 -13  -1   6  477.99   15.01
  -1   1   7  706.17   58.49
   1   1  -7  782.73   36.49
   1  -1  -7  762.90   24.56
   1  -1  -7  837.38   37.48
  -1  -1   7  775.87   60.46
   6   8  -1  927.49   46.84
   6  -8  -1  876.57   34.88
  -6   8   1  988.31   50.76
  -6  -8   1  892.26   49.14
  -6   8   1  914.51   48.75
  12  -4  -5  312.73   21.27
 -12  -4   5  340.24   18.43
  12   4  -5  385.87   30.35
  11   3   0 3869.98  182.12
  11  -3   0 3740.08  157.97
 -11   3   0 3896.82  210.85
  11  -3   0 3591.22  187.20
  10  -6  -2 2477.68  114.45
  10   6  -2 2770.05  168.02
  10  -6  -2 3175.98  109.30
 -10   6   2 2995.91  186.26
 -10   6   2 2719.90  104.67
 -10  -6   2 3005.57  147.74
   5  -7  -5   22.28    8.89
   5   7  -5   27.77   12.11
  -5   7   5   19.86   10.87
  -5   7   5   30.03    4.77
  -5  -7   5   21.33    7.80
  12   0  -7    0.44    1.09
 -12   0   7    2.13    2.12
  13  -3  -4 1624.12  106.23
 -13  -3   4 1715.42   93.77
  13   3  -4 1919.97   73.35
  11   5  -5 1055.68   44.74
  11  -5  -5  898.54   43.16
 -11   5   5  999.37   50.73
 -11  -5   5  978.00   44.78
  -1  -9   0   56.65   17.39
   1  -9   0   54.37    9.10
   1   9   0   81.81    9.47
  -1   9   0   60.40   10.93
  -1   9   0   48.98    8.31
  -5   7  -2 6075.02  329.74
  -5  -7  -2 5574.20  328.30
   5  -7   2 5865.23  358.64
   5   7   2 6169.32  335.18
  -5   7  -2 5803.62  343.82
  -4   4   7   14.82    4.14
  -4  -4   7   15.91    6.20
   4  -4  -7    8.84    4.87
  -4   4   7   14.02    4.82
   4   4  -7    9.86    5.36
   6  -8  -3   13.27    3.60
  -6  -8   3   11.33    6.44
   6   8  -3   19.99   10.44
  -6   8   3   12.24    6.04
  -8   0   8  812.22   33.14
   8   0  -8  933.47   47.71
   6   6  -6 9962.69  672.33
  -6   6   6 9740.80  574.99
   6  -6  -6 8678.78  523.10
  -6   6   610727.91  602.26
  -6  -6   6 8922.85  585.03
  -6   6   6 9940.22  656.60
   1   7   4   13.06    5.18
   1  -7   4    6.84    5.69
   1   7   4    0.25    5.03
  -1   7  -4   16.69    5.09
  -3  -7   5 1271.38   98.01
  -3   7   5 1261.17   77.80
   3   7  -5 1290.49   60.03
  -3   7   5 1288.30   51.76
  -1  -9   1  521.33   50.10
  -1   9   1  537.77   51.87
   1   9  -1  524.84   29.26
  -1   9   1  521.80   26.63
   1  -9  -1  479.22   45.42
  12  -4  -2 1200.19   54.12
 -12   4   2 1382.22   66.14
 -12  -4   2 1318.27   60.90
  12   4  -2 1390.36   83.16
  12  -4  -2 1357.42   45.42
  -6   0   814592.67 1077.38
   6   0  -815148.82 1121.50
   7  -1  -8  640.61   24.15
  -7  -1   8  558.19   44.28
  -7   1   8  587.67   25.45
   7   1  -8  577.20   38.06
   7  -1  -8  595.04   43.12
   1   5  -6 1661.17  107.54
  -1   5   6 1650.19   99.91
  -1  -5   6 1781.28  122.93
  -1   5   6 1868.51   86.50
  -2   2  -6  117.21   19.63
   2   2   6   96.99   11.60
   2  -2   6   98.27   21.90
  13  -3  -3  112.02    4.74
  13  -3  -3  103.55   11.21
  13  -3  -3  126.40    5.78
 -13  -3   3  113.40   10.45
  13   3  -3  134.49   10.42
  13  -3  -5  111.10   22.04
  13   3  -5  166.53   15.03
 -13  -3   5   96.01    8.15
  -4   6   6   10.45    3.68
  -4   6   6    8.97    4.13
  -4   6   6    9.10    6.31
   4   6  -6    6.62    5.11
  -4  -6   6   27.96   10.51
   4  -6  -6    8.18    3.18
   9   3   2  103.56   21.49
   9   3   2   84.54   10.86
   9   3   2   83.59    4.68
  -9   3  -2   97.54    7.47
   9  -3   2   88.97    9.04
  -9   3  -2   90.51    8.50
   8   2   3  998.81   73.54
  -8   2  -3 1148.67   35.03
  -8   2  -3 1092.50   69.82
   8  -2   3 1052.33   50.22
   8   2   3 1190.18   57.94
   9  -7  -3  850.80   63.36
   9  -7  -3  938.14   37.84
  -9   7   3  952.87   78.41
  -9   7   3  969.61   34.30
   9   7  -3  996.85   49.98
  -9  -7   3  921.56   52.19
  14   0  -4 2187.67   81.74
  14   0  -4 2134.56  101.12
 -11   3   7   91.18    4.13
 -11   3   7   91.88    3.57
 -11  -3   7   86.97    8.17
  11   3  -7  120.32   13.63
  11  -3  -7   88.85   10.85
  -9   1   8  601.68   33.57
   9  -1  -8  605.47   47.53
   9  -1  -8  622.94   20.10
   9   1  -8  633.65   23.81
  -9  -1   8  590.04   26.32
  -8   6  -1  108.17   11.93
  -8   6  -1   97.33    8.44
  -8  -6  -1  106.50   14.61
   8   6   1  111.73   13.54
   8  -6   1  118.52   15.83
  -7  -7   5   73.36   17.55
  -7   7   5   55.50   15.61
  -7   7   5   51.08    7.27
   7  -7  -5   48.40    7.60
   7   7  -5   49.98    9.00
  -1  -9  -1 1397.92   97.33
   1   9   1 1488.26   68.88
   1   9   1 1496.08   98.26
  -1   9  -1 1441.48   64.82
   1  -9   1 1397.12   96.00
  -4   8   4 1836.83   95.73
  -4   8   4 1736.66   77.96
   4  -8  -4 1600.32   94.04
  -4  -8   4 1674.94   84.18
   4   8  -4 1685.18  112.08
   9  -5   1    5.67    2.94
  -9   5  -1   -0.32    3.66
  -9   5  -1    4.66    5.09
   9   5   1   -3.11    7.69
   9  -7  -2 5324.73  251.87
   9  -7  -2 4468.05  227.38
  -9   7   2 4851.93  322.38
  -9   7   2 5355.72  243.72
   9   7  -2 4663.00  249.06
  -9  -7   2 4640.45  311.18
  14   0  -5   -2.65    3.75
  14   0  -5    1.30    1.67
   3   9  -1  298.26   35.88
  -3   9   1  313.38   23.79
   3  -9  -1  256.13   29.28
  -3  -9   1  285.08   22.71
  -3   9   1  274.19   16.23
  12   2  -7  282.64   11.71
 -12   2   7  262.01    6.20
  12  -2  -7  267.36   20.57
 -12  -2   7  269.00   12.30
  12   0   0 2577.85  129.92
  12   0   0 2073.17   95.85
  12   0   0 2191.71   89.08
  -6  -8   0   16.02    7.69
   6  -8   0   19.40    8.42
  -6   8   0   21.29    7.19
  -6   8   0   20.50    8.00
   6   8   0   14.78    6.67
  10  -6  -5 1332.16   93.04
 -10   6   5 1450.09   70.74
 -10  -6   5 1467.24  100.49
 -10   6   5 1496.78   39.76
  10   6  -5 1585.21   70.02
   5  -1  -8 1602.47   77.02
  -5  -1   8 1522.91   69.02
  -5   1   8 1474.11   63.35
   5  -1  -8 1527.43   83.22
   5   1  -8 1594.48   67.50
  -8  -6   6  267.83   21.41
  -8   6   6  293.58   20.10
   8   6  -6  284.51   33.05
   8  -6  -6  275.63   29.70
  -8   6   6  320.88   16.20
  -8   6   6  315.69   14.73
   8  -2  -8   30.42    5.68
  -8   2   8   28.63    8.24
   8   2  -8   40.35    9.95
  -8  -2   8   36.14    6.64
  10   0  -8 1477.95   48.13
 -10   0   8 1404.04   51.40
  -2  -8   4  461.05   50.26
  -2   8   4  424.39   23.07
  -2   8   4  420.41   36.72
   2   8  -4  474.64   27.80
   2  -8  -4  431.80   26.97
 -10   4   7  127.83    3.80
 -10   4   7  128.47    6.73
  10  -4  -7  124.26   11.95
 -10  -4   7  122.33   11.83
  10   4  -7  129.93   10.35
 -10   6   1 3418.62  152.59
  10  -6  -1 3740.89  149.32
  10  -6  -1 3181.43  192.73
 -10   6   1 3512.64  234.10
  10   6  -1 3678.57  180.89
 -10  -6   1 3730.21  198.15
  11   1   1 2581.05  101.97
  11  -1   1 2527.11  108.96
  11   1   1 2472.03  143.16
  11  -1   1 2716.84  142.60
  11   1   1 2962.35  160.41
  -3   9   0 6522.20  352.85
   3  -9   0 6410.12  358.37
   3   9   0 6742.66  377.37
  -3   9   0 7196.23  409.32
  -3  -9   0 6206.41  369.08
   9   7  -4   38.18    8.24
  -9  -7   4   27.04    8.70
  -9   7   4   33.78    4.45
  -9   7   4   31.35    8.83
   9  -7  -4   39.87    5.66
   9  -7  -4   43.97   12.56
  -6  -2   8 4030.36  202.08
   6  -2  -8 4156.68  209.87
   6   2  -8 4129.34  191.28
  -6   2   8 4050.47  187.42
   0   0   7   62.72    8.88
   0   0  -7    1.16   14.61
  -1   9   2   62.23    8.94
  -1   9   2   74.32   10.45
  -1  -9   2   63.76   10.79
   1   9  -2   69.45    9.85
   1  -9  -2   62.66    9.85
 -11   5   1 1720.42   82.08
 -11   5   1 1681.77   53.31
 -11  -5   1 1659.40   84.40
  11   5  -1 1875.03  116.14
  11  -5  -1 1709.67   56.40
  11  -5  -1 1474.90   65.58
  14   0  -3    4.65    3.75
  14   0  -3    2.20    3.21
  14   0  -3    1.82    3.69
   5   1   5  364.36   40.26
  -5   1  -5  356.79   10.26
  -5   1  -5  355.61   23.05
   5  -1   5  370.77   24.32
  -3   9   2 2484.88  162.49
   3  -9  -2 2312.05  106.37
  -3   9   2 2329.06   97.94
   3   9  -2 2482.80  115.17
  -3  -9   2 2350.04  117.29
  12  -4  -6  172.68   24.51
 -12  -4   6  139.30   11.62
  12   4  -6  145.43   19.11
  -7  -7  -1  281.91   41.12
  -7   7  -1  276.81   15.71
  -7   7  -1  353.83   23.55
   7   7   1  317.27   23.44
   7  -7   1  284.49   17.52
  -7   5   7 1340.51   49.23
   7  -5  -7 1186.63   68.71
  -7   5   7 1443.52   61.45
   7   5  -7 1320.77   59.53
  -7  -5   7 1312.09   66.60
  -6  -8   4 2843.47  193.21
   6   8  -4 3078.23  146.80
   6  -8  -4 2984.35  154.76
  -6   8   4 3059.46  149.74
  -6   8   4 2969.88  136.70
  10   4   1  153.90   15.05
  10  -4   1  146.55   10.44
 -10   4  -1  160.82   12.12
 -10   4  -1  140.35    9.94
  10   0   2 1227.11   34.27
  10   0   2 1298.36   57.84
  14  -2  -4   99.90   12.29
  14   2  -4  125.19    7.95
  14  -2  -4  108.00    4.21
 -14  -2   4  100.64   13.97
  14  -2  -4   96.77    3.67
  -4   0   8 2605.10  120.95
   4   0  -8 2583.66  111.35
  13   3  -2 4787.82  239.05
  13  -3  -2 5533.97  229.31
  13  -3  -2 4783.06  211.06
  13  -3  -2 4014.78  246.05
   1   7  -5    8.53    9.02
  -1  -7   5    5.55    5.91
  -1   7   5    6.69    4.80
  -1   7   5    9.01    5.30
  13  -3  -6 8116.27  568.73
 -13  -3   6 8380.99  523.67
  13   3  -6 8911.86  498.13
  -7   1  -414422.32  934.90
   7  -1   413687.86 1071.21
   7   1   413923.56 1094.48
   5  -5  -7   66.81    6.56
  -5   5   7   71.26   11.77
  -5   5   7   76.57    8.75
  -5  -5   7   83.22   12.13
   5   5  -7   66.02   10.26
   1  -3  -7  402.59   12.82
   1   3  -7  396.50   24.69
  -1  -3   7  386.95   26.75
  -1   3   7  382.18   23.34
 -14  -2   5 1121.82   54.55
  14  -2  -5 1042.00   54.42
  14   2  -5 1125.73   38.93
  -2   8  -3  443.24   27.07
  -2  -8  -3  429.30   32.16
   2  -8   3  444.54   29.24
   2   8   3  443.53   21.23
   2   8   3  432.20   46.82
  13  -1  -1  135.53    8.95
  13   1  -1  146.39   11.43
  13  -1  -1  122.93   14.27
  13   1  -1  116.79    9.29
  13  -1  -1  106.84   16.22
  13   1  -1  128.11   16.25
   2   6  -6  625.26   34.86
  -2   6   6  615.26   30.25
  -2   6   6  636.19   22.07
  -2   6   6  625.27   52.99
  -2  -6   6  663.99   39.24
 -14   0   6 1617.95   46.38
  14   0  -6 1605.32   83.47
  14   0  -6 1738.80   51.15
  11   5  -6  805.70   37.00
  11  -5  -6  734.81   58.30
 -11   5   6  826.82   44.02
 -11  -5   6  759.96   38.17
  -9  -7   1  491.73   33.71
   9  -7  -1  478.52   18.92
  -9   7   1  464.46   17.39
  -9   7   1  488.89   52.19
   9   7  -1  464.75   49.66
  -4   8  -2 8930.43  521.19
  -4  -8  -2 7196.61  554.37
   4   8   2 8442.87  518.81
   4  -8   2 8379.89  508.26
  -4   8  -2 9732.77  670.01
  12   2   0  129.48   19.67
  12   2   0  130.79   18.20
  12  -2   0   92.24    8.22
  12  -2   0  105.07    8.63
  12   2   0  115.89    7.09
   3   1   6 1122.38   82.03
  -3   1  -6 1142.03   32.61
   3  -1   6 1159.90   57.63
  -3   1  -6 1197.90   55.27
 -13  -1   7  545.38   17.85
  13  -1  -7  517.06   34.72
  13  -1  -7  588.22   14.21
  13   1  -7  554.96   23.56
  -5   5  -4  552.74   37.94
  -5   5  -4  470.37   44.20
   5   5   4  535.19   10.00
   5   5   4  576.12   56.56
   5  -5   4  504.78   31.24
  -2   4   7  100.95   11.38
  -2  -4   7  101.04   13.58
   2   4  -7   96.69   11.88
  -2   4   7   96.84   17.39
   2  -4  -7   96.42    4.40
 -10   2   8   16.28    2.59
 -10  -2   8   -0.74    7.56
  10   2  -8   19.84    6.76
  10  -2  -8    0.42    5.12
  12  -4  -1   66.38    7.89
  12   4  -1   73.96   10.47
  12  -4  -1   73.84    8.70
 -12   4   1   79.42   10.44
   0   2  -7  380.91   23.98
   0  -2   7  385.13   26.06
   0   2   7  353.77   39.05
   0  -2  -7  367.24    9.03
  -7  -3   8 1281.95   62.37
   7   3  -8 1293.10   80.03
   7  -3  -8 1272.73   50.20
  -7   3   8 1300.09   66.36
   3   5   5 1335.77   95.86
   3   5   5 1582.29  112.45
  -3   5  -5 1333.87   91.04
   3  -5   5 1360.50   68.96
  14  -2  -3  792.05   26.04
  14  -2  -3  695.71   37.72
  14   2  -3  825.96   42.53
  14  -2  -3  802.70   21.54
  14   2  -3  826.36   33.51
  11  -1  -8  298.63   14.77
 -11   1   8  271.33   10.14
 -11  -1   8  267.94   21.46
  11   1  -8  296.61   12.32
  11  -1  -8  270.43   21.47
  -1  -9  -2 2293.99  162.38
   1   9   2 2247.37  108.04
  -1   9  -2 2323.83  142.51
   1   9   2 2452.35  150.01
   1  -9   2 2374.56  116.38
  -4   6  -4 7142.45  445.86
  -4   6  -4 6679.32  380.19
   4   6   4 7728.83  452.71
   4   6   4 7485.80  348.39
   4  -6   4 6540.46  449.45
  -4   4  -5   44.46    9.44
   4   4   5   48.30    9.32
   4  -4   5   43.06   10.01
  -4   4  -5   62.22    5.66
   4   4   5   50.78   18.45
   3   9   1    3.04    9.30
   3  -9   1   -2.69    4.89
  -3  -9  -1    1.27   10.88
  -3   9  -1   16.78    4.40
  -3   9  -1    9.32    6.26
   6   4   4 3492.31  224.45
   6  -4   4 2955.35  144.10
  -6   4  -4 3064.60  182.96
   6   4   4 2745.84  137.87
  -6   4  -4 3332.03  158.33
   9   5  -7  845.42   39.49
  -9   5   7  911.95   31.93
   9  -5  -7  821.61   58.26
  -9   5   7  851.69   34.02
  -9  -5   7  849.04   67.81
  -8   8   2  847.46   28.26
  -8   8   2  837.65   48.18
   8  -8  -2  795.61   29.58
   8   8  -2  809.04   45.22
  -8  -8   2  800.88   49.20
 -10   2  -2 4300.71  205.68
  10   2   2 4410.03  221.62
  10   2   2 4227.77  165.54
  10  -2   2 4203.55  244.52
  10   2   2 3789.47  236.58
  -8  -8   3  193.22   38.06
   8   8  -3  221.56   35.32
   8  -8  -3  250.61   11.88
  -8   8   3  222.45   21.82
  -8   8   3  209.27   15.79
  -4  -2   8  237.69   20.45
   4  -2  -8  263.97   16.88
   4   2  -8  255.18   18.42
  -4   2   8  234.38   16.98
  -5  -9   2 1183.85   66.44
   5   9  -2 1290.42   64.79
   5  -9  -2 1133.97   50.10
  -5   9   2 1328.55   68.67
  -5   9   2 1194.88   48.51
   5  -9  -1 1425.22   61.90
  -5   9   1 1688.87   82.92
  -5   9   1 1443.25   59.18
  -5  -9   1 1515.81   79.90
   5   9  -1 1551.72  110.44
  -9   3   810221.71  562.96
  -9  -3   8 8363.88  534.15
   9  -3  -8 8854.35  591.10
   9   3  -8 9141.20  600.43
   0   8   4 9643.82  565.25
   0  -8   4 9222.98  677.63
   0   8   4 9428.87  592.63
   0  -8  -4 8441.33  561.55
   0   8  -410095.94  690.96
   3  -9  -3  510.88   47.58
   3   9  -3  523.70   31.82
  -3   9   3  592.86   34.46
  -3  -9   3  497.34   34.64
  -3   9   3  500.78   25.55
   9   7  -5  265.92   20.58
   9  -7  -5  240.49   18.27
  -9   7   5  268.36    8.14
  -9   7   5  271.81   37.25
  -9  -7   5  257.69   37.60
  -7   5  -3  906.87   41.56
  -7   5  -3 1066.37   61.67
   7   5   3 1112.04   83.67
   7  -5   3  914.68   68.22
   7   5   3  889.85   20.09
  -6   6  -3 2239.27  101.19
   6   6   3 2496.29   91.63
   6   6   3 2612.19  166.46
   6  -6   3 2283.15  109.14
  -6   6  -3 2458.63  108.23
  14   0  -2 1795.83   81.33
  14   0  -2 1670.10   72.54
  14   0  -2 2074.83   93.57
  14  -2  -6  284.02   23.15
 -14  -2   6  270.56   18.43
  14   2  -6  303.77   18.98
   2  -6   5 1740.56   89.23
  -2   6  -5 1658.47   80.13
   2   6   5 1774.83   58.92
   2   6   5 1820.39  129.69
  -3  -1   8 6644.70  392.83
  -3   1   8 6852.43  451.51
   3  -1  -8 7602.98  469.44
   3  -1  -8 7216.03  354.86
   6   8   1 1793.58   90.19
   6  -8   1 1761.73   78.62
  -6  -8  -1 1878.03  102.38
  -6   8  -1 1786.43   74.45
  -6   8  -1 2039.77  137.50
   5  -3  -8 1038.68   49.54
   5   3  -8 1043.94   48.60
  -5   3   8 1009.28   41.94
  -5  -3   8  992.43   81.80
   9  -1   3  104.00   12.30
   9   1   3  114.70   22.92
  10   6  -6  932.32   44.90
 -10   6   6  949.86   76.37
 -10   6   6  884.03   24.35
  10  -6  -6  889.56   43.68
 -10   6   6  845.48   22.41
 -10  -6   6  839.21   45.02
  -3   5   7 1364.86   58.12
   3  -5  -7 1446.97   46.88
  -3  -5   7 1547.49  115.74
   3   5  -7 1520.59  104.22
  -3   5   7 1426.22   90.36
  -1   9   3  283.12   33.58
  -1  -9   3  271.06   25.44
   1   9  -3  313.14   39.57
   1  -9  -3  270.61   23.97
  -1   9   3  398.24   23.72
  11  -3   1 1428.44   74.27
  11   3   1 1671.62   78.99
  11   3   1 1521.38   57.84
 -11   3  -1 1613.29   63.77
  11  -3   1 1474.58   60.00
  11   3   1 1468.37   70.53
 -12   0   8  222.72    9.31
  12   0  -8  220.14    7.93
   2   4   6 1426.93  104.85
   2   4   6 1173.09   85.84
  -2   4  -6 1234.13   88.53
   2  -4   6 1172.33   95.33
   5   3   5  203.75   18.99
  -5   3  -5  160.22   15.79
  -5   3  -5  178.61   13.84
   5  -3   5  173.78   17.49
   5   3   5  165.54   16.07
   5   7  -6  797.14   42.27
  -5   7   6  751.38   50.45
   5  -7  -6  746.25   32.28
  -5   7   6  739.31   34.68
  -5  -7   6  769.18   46.90
  -8  -8   1    8.76    4.58
   8   8  -1    1.81    3.87
   8  -8  -1   -1.77    2.35
  -8   8   1    0.45    2.19
  -8   8   1    1.64    4.19
  10   6   0 6560.02  359.05
 -10  -6   0 5391.74  399.95
 -10   6   0 5981.79  338.83
  10  -6   0 5786.24  288.44
 -10   6   0 5869.79  317.08
   5   9  -3  707.34   40.17
   5  -9  -3  603.34   30.20
  -5  -9   3  653.13   41.02
  -5   9   3  670.04   42.22
  -5   9   3  702.46   65.43
   3   7   4   13.74    9.11
  -3   7  -4    8.76    8.28
   3   7   4   -0.00    3.61
   3  -7   4   10.77    5.19
   1   5   6 2120.78  139.74
   1  -5   6 1855.73   94.09
  -1   5  -6 1809.75   86.92
   1   5   6 1803.13   87.17
   8  -8  -4   20.11    6.30
  -8   8   4   15.05    5.53
  -8   8   4   24.80   13.71
  -8  -8   4   20.10    7.80
   8   8  -4   17.15    7.35
   8  -8  -4   22.32    3.80
   1  -1   7  669.11   64.84
   1   1   7  695.30   39.21
  -1   1  -7  661.75   60.06
  -1  -1  -7  745.89   16.07
   8   4   3  269.54   23.21
   8  -4   3  228.54   30.75
   8   4   3  230.13   20.47
  -8   4  -3  236.26   22.54
  -8   4  -3  225.17   16.56
   8   4   3  252.68    4.59
   5  -9   0  384.58   22.70
  -5   9   0  394.31   30.36
   5   9   0  390.92   27.99
  -5   9   0  416.07   20.94
  -5  -9   0  364.00   29.85
   5  -7   3   93.30   11.27
   5   7   3   76.19   12.98
   5   7   3   75.54    5.46
  -5   7  -3   68.04   19.09
  -5   7  -3   69.49   17.66
  -4  -8   5  475.26   34.92
  -4   8   5  484.63   37.22
  -4   8   5  497.37   45.07
   4   8  -5  526.72   32.03
  -7   7   6 2347.83  106.80
   7   7  -6 2335.86  111.21
  -7  -7   6 2186.53  157.90
  -7   7   6 2315.67  139.88
   7  -7  -6 2119.25   95.17
  -7   3  -4  215.88    9.91
   7  -3   4  196.60   32.26
   7   3   4  185.68   18.00
  -7   3  -4  211.22   16.48
   7   3   4  290.60   22.06
  11   5   0  307.37   23.72
 -11   5   0  276.27   21.16
  11  -5   0  280.47   22.35
 -11   5   0  283.76   21.07
  11  -5   0  309.85   18.44
  14   0  -7    0.92    0.87
 -14   0   7   -0.34    1.52
  14   0  -7    0.88    7.42
  13  -3  -1   63.21   13.52
  13   3  -1   74.23    8.14
  13  -3  -1   59.00    9.34
 -13   3   1   67.77    9.82
  13   3  -1   76.40   16.54
  14  -2  -2  148.81   11.98
  14   2  -2  139.28   19.21
  14  -2  -2   92.03   10.55
  14  -2  -2  102.91    6.28
  14   2  -2  118.78   18.12
   9   7   0 1714.36  120.88
  -9  -7   0 1506.94   82.85
  -9   7   0 1668.67   82.02
  -9   7   0 1527.37   57.56
   9  -7   0 1525.66   82.45
  -6   8   5   16.05    6.76
   6   8  -5   11.39    7.06
   6  -8  -5   10.23    5.47
  -6   8   5   25.48    4.00
  -6  -8   5    8.92    7.87
  12  -4  -7  116.20   12.97
 -12  -4   7  102.28   10.07
  12   4  -7  100.62    9.20
  13   5  -4 2418.35  108.12
 -13   5   4 2383.04  122.88
 -13  -5   4 2425.27  151.62
  13  -5  -4 2167.97  142.23
   3  -3   6  633.12   37.37
   3   3   6  593.04   34.48
  -3   3  -6  608.26   34.82
  13   3  -7  592.35   23.89
  13  -3  -7  553.54   34.99
 -13  -3   7  566.75   24.54
  15  -1  -5  496.86   12.37
  15  -1  -5  530.71   12.66
  15  -1  -5  445.30   32.85
  15   1  -5  501.03   24.16
  15   1  -5  485.98   57.86
  12   6  -4  477.16   27.43
 -12   6   4  448.12   30.54
  12  -6  -4  389.73   25.71
 -12   6   4  411.25    6.77
 -12  -6   4  438.08   44.72
  15  -1  -4   56.62    4.22
  15  -1  -4   32.77    4.60
  15  -1  -4   36.61   15.55
  15   1  -4   51.11   15.85
  15   1  -4   33.24    4.59
   8   4  -8 1632.74   74.35
  -8  -4   8 1764.82   88.35
   8  -4  -8 1598.75   93.62
  -8   4   8 1794.91   81.37
  -8   4   8 1800.61   67.98
   6   0   5    0.72    6.55
  -2   0   8  500.18   50.84
   2   0  -8  513.64   29.33
  -8   6  -2   71.73   13.72
   8  -6   2   69.91    8.84
   8   6   2   51.50   21.56
  -8   6  -2   81.32   17.00
  12  -6  -3  800.37   42.90
 -12   6   3  936.81   25.55
 -12   6   3 1021.88   56.13
 -12  -6   3  986.34   54.12
  12  -6  -3  966.11   29.03
  12   6  -3  973.97   75.50
  -3  -7   6  224.79   23.03
   3   7  -6  223.91   20.00
  -3   7   6  203.11   26.87
  -3   7   6  239.84   13.61
   6  -4  -8 2487.46  126.65
  -6   4   8 2556.54  130.53
  -6   4   8 2781.53  120.43
   6   4  -8 2678.47  124.30
  -6  -4   8 2684.97  138.31
  -6  -6   7  160.08   30.82
   6  -6  -7  143.82   17.41
  -6   6   7  132.40    8.87
  -6   6   7  178.36   12.29
  -6   6   7  136.07   10.78
   6   6  -7  140.96   14.97
 -12   2   8 1087.12   34.18
  12  -2  -8 1093.76   84.82
  12   2  -8 1149.67   54.91
 -12  -2   8 1104.39   43.20
  11  -3  -8 1142.68   86.40
  11   3  -8 1264.70   68.92
 -11   3   8 1321.08   44.49
 -11   3   8 1236.53   35.53
 -11  -3   8 1244.35   77.62
  13  -5  -3   18.63   10.83
 -13   5   3   13.42    7.36
 -13  -5   3   23.61   11.12
  13   5  -3   14.87    5.88
   4   0   6 2702.30  130.51
  13   5  -5   12.55    8.88
  13  -5  -5    1.25   10.21
 -13   5   5   13.09    6.91
 -13  -5   5   14.34    5.35
   1   7   5  378.66   21.24
   1  -7   5  359.19   49.24
  -1   7  -5  358.57   25.64
   1   7   5  368.56   26.39
  -9   5  -2  772.62   35.87
   9   5   2  835.03   45.20
   9  -5   2  722.84   34.74
  -9   5  -2  700.08   32.10
   0   6  -6 1161.62   60.23
   0  -6   6 1134.11  102.90
   0   6   6 1220.72   44.98
   0   6   6 1204.41   88.54
   0   6   6 1320.88   67.09
   2   8  -5  247.89   36.29
  -2  -8   5  247.17   23.90
  -2   8   5  250.70   26.70
  -2   8   5  254.54   31.10
   3   9   2 2544.20  129.57
  -3  -9  -2 2670.84  196.56
  -3   9  -2 2692.98  164.97
  -3   9  -2 2837.48  196.00
   3   9   2 2506.01  116.44
   3  -9   2 2667.65  132.03
 -14  -4   4  842.49   39.94
  14  -4  -4  766.53   42.13
  14   4  -4  852.51   37.89
  -8   6   7 3041.79  147.47
  -8   6   7 3150.02  144.56
   8  -6  -7 2897.51  134.21
  -8   6   7 3149.45  133.16
   8   6  -7 3058.16  147.46
  -8  -6   7 3007.45  160.03
  12   0   1   18.66    9.83
  12   0   1   15.32   10.15
   0  10   0 1397.52   68.73
   0  10   0 1441.20   78.65
   0 -10   0 1347.78   71.47
  11   5  -7   74.03    8.56
  11  -5  -7   59.90    9.65
 -11   5   7   60.49    2.77
 -11   5   7   64.89    2.89
 -11  -5   7   68.92    9.69
  -7   7  -2   12.16    9.98
  -7   7  -2    5.47    4.29
   7   7   2   10.79    6.41
   7  -7   2   13.52    4.83
  12  -6  -5  108.67   12.64
  12   6  -5  101.22   22.20
 -12  -6   5  101.94   13.15
 -12   6   5   98.89   14.92
 -14  -4   5  168.32   13.09
  14   4  -5  214.57   22.33
  14  -4  -5  167.82   28.99
  15  -1  -6    9.11   12.32
  15   1  -6   10.38    4.00
 -15  -1   6   18.19    4.73
  15   1  -6   19.02    8.08
   8   0   4  353.95   42.20
   1   9   3 5118.17  343.81
  -1   9  -3 5948.74  314.70
  -1  -9  -3 5188.31  365.84
   1  -9   3 5415.23  308.29
   1   9   3 5568.57  334.46
 -14  -2   7 1073.88   52.47
  14  -2  -7 1060.42   93.12
  14   2  -7 1123.30   37.22
 -11   7   3  133.89    7.61
 -11  -7   3  121.95   28.73
  11   7  -3  137.20   26.55
  11  -7  -3  137.05    5.72
 -11   7   3  134.81   17.27
  11  -7  -3  121.39   13.65
  13   1   0 2260.58   84.16
  13  -1   0 2594.98  132.97
  13   1   0 2512.22  108.19
  13  -1   0 2044.60  102.06
  13   1   0 2115.12   92.29
  13  -1   0 2179.78   90.59
  12   4   0 2259.04  105.07
 -12   4   0 2015.81   91.62
 -12   4   0 2234.51   81.07
  12  -4   0 1747.54  102.30
  12  -4   0 1950.74   75.58
   3  -3  -8  103.82    8.64
   3   3  -8  106.56   12.65
  -3  -3   8  104.11   14.54
  -3   3   8  101.12   11.52
 -11  -7   4 1750.84   93.47
  11  -7  -4 1885.08   62.08
 -11   7   4 1738.17   46.25
 -11   7   4 1769.15   93.98
  11   7  -4 1921.15  131.18
  11  -7  -4 1588.78   79.11
  15  -1  -3  942.56   29.16
  15  -1  -3  747.40   41.26
  15  -1  -3  845.64   25.70
  15   1  -3  819.46   42.30
  15   1  -3  901.43   51.02
  -3  -9   4 4157.82  227.82
   3  -9  -4 3765.81  201.14
  -3   9   4 4190.62  241.84
  -3   9   4 4338.74  218.04
   3   9  -4 4516.25  279.96
  -4   6   7  748.15   49.81
   4   6  -7  747.49   66.12
  -4  -6   7  779.60   48.20
   4  -6  -7  717.19   26.97
  -4   6   7  767.88   37.54
   0  10   1 1484.43  102.16
   0 -10   1 1347.19  105.54
   0 -10  -1 1357.26   73.93
   0  10  -1 1372.86   68.41
   0  10   1 1466.79   76.46
  13  -1  -8 3363.44  117.18
 -13   1   8 2817.01  106.33
 -13  -1   8 2777.12  109.34
  13   1  -8 2978.76  128.09
  13  -1  -8 2890.80  151.96
   6  -2   5 2248.81  113.29
  -6   2  -5 2092.70  143.57
  -6   2  -5 2344.58   85.32
   6   2   5 2180.83  109.50
 -10   4   8   22.62    4.98
  10   4  -8   24.49    5.87
 -10  -4   8   29.22    6.80
 -10   4   8   16.36    5.49
  10  -4  -8   30.17    6.43
  -8   8   0  472.57   34.43
  -8  -8   0  492.51   60.76
  -8   8   0  535.80   57.02
   8   8   0  470.20   33.19
  -8   8   0  453.19   32.43
   8  -8   0  481.39   36.60
   7  -9  -2 1940.73   82.80
  -7  -9   2 2061.39  113.57
   7   9  -2 2245.24  113.35
  -7   9   2 2225.96  114.45
  -7   9   2 2246.32   86.27
   2 -10  -1  583.19   34.74
  -2  10   1  623.00   67.49
  -2 -10   1  612.37   63.51
   2  10  -1  631.61   37.10
  -2  10   1  598.83   31.69
   9  -3   3  316.91   22.70
  -9   3  -3  343.84   21.55
   9   3   3  341.33   44.39
   9   3   3  323.54   24.62
  -9   3  -3  370.47   15.34
   2  -2  -8 3946.59  157.03
  -2  -2   8 3659.90  193.58
  -2   2   8 3604.90  181.71
   2   2  -8 3496.78  227.27
  -9  -7   610902.31  753.34
   9   7  -612697.26  828.08
  -9   7   611806.87  704.86
   9  -7  -610922.81  706.36
  -9   7   6 8798.21  523.12
  -9   7   611945.00  790.53
  -4  -8  -3   42.45    7.94
  -4   8  -3   15.39    6.98
   4   8   3   13.98    3.80
   4  -8   3    4.25   11.53
   4   8   3   10.77    7.33
  -4   8  -3    4.79    5.95
  -2  10   0  957.03   88.84
   2  10   0  955.46   51.04
  -2  10   0  869.48   43.29
   2 -10   0  830.96   46.25
  -2 -10   0  893.59   53.73
 -12  -6   2  158.11   19.82
 -12   6   2  167.98    9.69
  12   6  -2  170.33   29.83
  12  -6  -2  148.41   14.48
 -12   6   2  184.09   18.53
  -5   9   4  133.08   16.43
  -5   9   4  139.50   17.42
   5  -9  -4  177.21   22.60
   5   9  -4  136.39   28.98
  -5  -9   4  143.97   17.82
   0  -4   7    6.50    8.79
   0   4   7    3.66    4.20
   0   4   7    3.00    4.71
   0   4  -7   -0.20    4.43
 -14   4   3   15.21    7.03
 -14  -4   3   18.97    5.68
  14   4  -3   12.85    5.35
  14  -4  -3    9.43    2.52
  14  -4  -3   15.31    5.66
  14  -4  -3   14.81    2.31
  14   0  -1    1.62    3.57
  14   0  -1   12.75    3.62
  14   0  -1   13.48    6.97
   8  -8  -5  285.49   13.31
  -8   8   5  241.73   23.70
   8  -8  -5  227.35   18.68
   8   8  -5  270.99   22.93
  -8   8   5  251.06   15.96
  -8  -8   5  277.33   25.31
   4  -2   6 3823.77  204.51
  -4   2  -6 4452.55  182.15
  -4   2  -6 4051.42  255.52
   4   2   6 3921.29  205.01
  -5   9  -1 2585.06  185.16
   5   9   1 2343.92  122.09
  -5   9  -1 2439.22  144.16
  -5  -9  -1 2447.68  184.18
   5  -9   1 2381.85  149.51
   8   0  -9    2.98    2.91
  -8   0   9    1.61    6.18
  -2   8  -4   19.20   11.52
   2   8   4    0.22    6.59
   2   8   4   19.47   12.21
   2  -8   4   58.40   12.80
  -7  -9   3  444.30   57.54
   7   9  -3  490.85   32.94
  -7   9   3  443.70   19.05
   7  -9  -3  413.62   21.15
  -7   9   3  461.31   33.50
  11   1   2 2680.16  129.62
  11   1   2 2550.11   84.66
  11  -1   2 2719.42  126.66
  11   1   2 3220.45  151.10
  11  -1   2 2708.87   98.08
  -1   3  -7  412.43   28.91
   1  -3   7  393.13   29.49
   1   3   7  386.56   27.68
 -10   4  -2 6655.38  364.90
  10   4   2 7543.25  348.92
  10   4   2 7578.96  517.80
  10  -4   2 6395.10  415.17
 -10   4  -2 6753.39  374.47
  -4   4   8  510.34   43.50
  -4  -4   8  590.11   38.21
   4   4  -8  567.21   33.65
   4  -4  -8  585.92   28.17
  -2   0  -7    0.97    0.93
  -2   0  -7    0.83    3.95
   2   0   7   -2.55    7.30
  11   7  -2 1435.44   73.18
 -11  -7   2 1397.35   80.33
 -11   7   2 1354.64   52.08
 -11   7   2 1445.17  115.68
  11  -7  -2 1214.08   90.82
  11  -7  -2 1524.09   48.08
  12  -2   1  624.61   30.05
  12  -2   1  567.48   22.45
  12   2   1  693.92   37.05
  12   2   1  621.13   18.66
  12   2   1  618.59   33.68
  13  -5  -2 4957.87  270.50
 -13  -5   2 5282.29  313.03
  13   5  -2 6231.75  336.55
 -13   5   2 5846.47  334.84
  13  -5  -2 6379.46  298.65
  -7  -9   1  199.74   36.39
   7   9  -1  186.81   20.21
  -7   9   1  207.98   21.76
  -7   9   1  197.80   12.14
   7  -9  -1  187.88   21.56
  13  -5  -6 1704.21  120.78
  13   5  -6 1800.93   79.25
 -13  -5   6 1819.72   85.13
  -1   5   7  332.51   22.80
  -1   5   7  336.18   24.62
   1   5  -7  345.13   42.21
  -1  -5   7  347.39   27.79
   9  -1  -9   88.70   10.85
  -9   1   9   95.92    8.68
   9  -1  -9   90.92    7.66
  -9  -1   9  112.46   17.75
   9   1  -9   90.40    8.72
  -8   2  -4    3.51    3.19
   8   2   4    7.14    5.87
   8   2   4   13.85    5.10
  -8   2  -4    1.25    4.78
   8  -2   4    1.14    8.89
  14   4  -6 3791.19  205.30
  14  -4  -6 3447.31  176.91
 -14  -4   6 3434.34  163.63
  -7  -1   9  865.79   45.13
   7  -1  -9  909.99   39.22
   7   1  -9  955.50   42.08
  -7   1   9  894.09   41.58
   7  -1  -9  932.62   55.61
  10   0  -9    0.20    2.10
 -10   0   9    1.81    4.28
  -2 -10   2  429.73   33.41
  -2  10   2  486.60   33.09
  -2  10   2  455.08   42.15
   2 -10  -2  409.18   28.39
   2  10  -2  458.91   31.17
  -6   8  -2  688.48   41.61
   6  -8   2  650.50   56.82
   6   8   2  743.59   44.53
  -6   8  -2  641.78   32.36
  -6  -8  -2  684.46   77.26
  11  -7  -5  382.26   26.63
 -11  -7   5  403.28   51.81
  11   7  -5  445.15   29.46
 -11   7   5  429.64   11.36
 -11   7   5  409.61   52.41
  15  -3  -5  810.73   48.16
  15   3  -5  909.62   36.63
 -15  -3   5  834.28   36.60
   1   9  -4  569.98   35.81
  -1   9   4  489.44   50.85
  -1   9   4  546.16   29.48
  -1  -9   4  547.12   39.10
   1  -9  -4  554.98   37.20
 -15  -3   4 1210.64   54.02
  15  -3  -4 1355.87   28.78
  15  -3  -4 1227.68   27.23
  15   3  -4 1271.25   53.78
  15  -3  -4 1126.23   61.60
  -1  -1   8  117.78   15.08
   1  -1  -8  111.80    6.37
   1   1  -8   95.90   13.15
  -1   1   8  102.64   24.49
   6   0  -9    4.24    3.14
  -6   0   9   -2.29    3.78
 -10   6   7  301.43   11.94
  10   6  -7  261.92   20.47
 -10  -6   7  276.31   22.77
  10  -6  -7  259.93   32.97
 -10   6   7  265.03    7.78
   2 -10   1  731.11   66.29
  -2 -10  -1  671.15   44.90
  -2  10  -1  808.80   79.56
   2  10   1  777.02   69.78
  -2  10  -1  699.34   61.83
   7  -5  -8   -0.16    7.00
  -7   5   8   12.58    6.03
   7   5  -8   22.45    9.79
  -7  -5   8   18.46    6.95
  -7   5   8    6.05    7.61
  -1   7   6 2919.97  147.11
   1   7  -6 2747.70  186.62
  -1  -7   6 2777.06  152.92
  -1   7   6 2979.03  134.74
 -10   8   3  786.37   23.24
  10  -8  -3  736.96   25.01
 -10  -8   3  724.68   49.91
  10   8  -3  787.84   47.48
  10  -8  -3  674.74   40.05
 -10   8   3  741.74   48.87
  14   2  -1   20.61    7.86
  14   2  -1   26.18    5.24
  14  -2  -1   10.91    3.73
  14   2  -1    9.97    5.17
  14  -2  -1   14.25    4.40
  14  -2  -1   17.34    4.29
  -4 -10   1 1010.64   96.36
   4  10  -1 1095.53   60.04
  -4  10   1  998.20   66.18
  -4  10   1 1114.96   62.81
   4 -10  -1  952.34   48.20
   0  10  -2 7199.47  418.67
   0 -10  -2 6740.07  424.57
   0  10   2 7252.72  423.74
   0  10   2 7285.09  505.31
   0 -10   2 6536.58  404.72
 -12  -6   6  579.00   55.51
  12   6  -6  608.68   52.67
 -12   6   6  576.12   63.50
  12  -6  -6  551.15   54.78
  -8   2   9 2998.85  157.37
  -8  -2   9 2724.72  135.35
   8  -2  -9 2806.27  152.58
   8   2  -9 2918.58  164.32
 -15  -1   7  557.16   17.07
  15  -1  -7  564.37   39.27
  15   1  -7  676.78   24.60
  10   0   3   -0.67    3.71
  10  -6   1  340.43   30.56
  10   6   1  398.08   30.21
 -10   6  -1  399.33   43.04
 -10   6  -1  367.12   30.64
  -4  10   2   53.63   19.90
  -4 -10   2   42.28   11.36
  -4  10   2   41.43   11.95
   4  10  -2   38.11   18.33
   4 -10  -2   41.68   14.02
  -2   2  -7 2140.36  141.48
   2  -2   7 2116.75  108.55
   2   2   7 2036.43  100.67
  -7  -9   4  360.01   51.67
  -7   9   4  356.70   24.64
   7   9  -4  403.06   49.93
   7  -9  -4  356.70   30.18
  -7   9   4  388.24   50.15
   0   8   5  185.46   18.38
   0  -8   5  137.02   19.56
   0   8  -5  171.20   17.60
   0   8   5  134.30   17.13
  14   0  -8 3538.52  199.96
 -14   0   8 3506.21  149.70
  14   0  -8 3788.00  147.97
   9   5  -8 6933.65  393.70
  -9  -5   8 6679.88  480.24
   9  -5  -8 6538.19  414.67
  -9   5   8 6757.07  383.80
  -9   5   8 7672.41  376.76
  10  -8  -4 6875.36  345.28
 -10   8   4 6660.79  409.86
  10  -8  -4 6057.26  353.79
 -10   8   4 7230.80  361.00
  10   8  -4 7729.75  522.62
 -10  -8   4 6554.47  415.11
  -9   7  -1    8.15   10.71
   9  -7   1    3.19    4.40
  -9  -7  -1   34.02    7.44
   9   7   1    3.07   11.97
  15  -3  -6  296.22   25.01
 -15  -3   6  266.64   14.72
  15   3  -6  317.26   15.60
  10   8  -2 1037.72   95.24
 -10   8   2 1118.15   66.01
 -10   8   2 1071.92   47.04
  10  -8  -2 1124.19   38.84
 -10  -8   2 1141.54  107.82
  11   1  -9    6.67    4.91
  11  -1  -9    3.55    4.19
 -11   1   9    1.00    2.66
 -11  -1   9    7.69    3.32
  11  -1  -9    7.19    4.93
 -14   4   2   10.66   11.75
  14   4  -2   12.43    5.63
  14  -4  -2   10.01    8.96
  15  -1  -2 1502.24   97.74
  15   1  -2 1603.80   99.13
  15   1  -2 1598.57   89.01
  15  -1  -2 1727.67   79.12
  15   1  -2 1967.67   78.81
  15  -1  -2 1927.81   71.84
 -10  -2   9  259.60   18.08
  10  -2  -9  260.74   32.12
 -10   2   9  279.19   13.12
  10   2  -9  275.56   15.61
  13   3   0 7900.87  457.55
  13   3   0 8716.03  451.86
 -13   3   0 7046.97  413.99
  13  -3   0 6353.41  357.10
  13  -3   0 7148.58  391.56
  16   0  -5    0.30    2.18
  16   0  -5   -2.91    4.45
  16   0  -5    2.73    2.07
  -4 -10   0 1570.43   90.78
   4  10   0 1706.08   90.59
   4 -10   0 1711.68   82.45
  -4  10   0 1922.46  100.42
  -4  10   0 1706.52   77.12
  15  -3  -3 1052.39   35.54
  15  -3  -3  874.71   28.48
  15   3  -3  966.90   63.95
  15  -3  -3  795.14   68.67
  -5   5   8  225.45   24.54
  -5   5   8  204.14   15.56
   5  -5  -8  210.00   18.55
  -5  -5   8  203.20   22.79
   5   5  -8  195.04   33.00
  -2  -6   7 2217.15  174.24
   2   6  -7 2285.83  160.43
  -2   6   7 2423.47  159.74
  -2   6   7 2160.95  139.67
  13  -3  -8   20.17    8.07
  13   3  -8   32.56    5.03
 -13  -3   8   24.17    5.26
 -13   3   8   23.94    1.64
  -6   2   9   45.78   13.96
   6  -2  -9   43.10    5.61
  -6  -2   9   41.58   16.94
   6   2  -9   49.73    8.62
   6  -8  -6 2790.77  129.81
  -6   8   6 3089.27  151.30
  -6  -8   6 3000.72  221.87
   6   8  -6 3130.07  206.72
  -6   8   6 3126.87  135.29
  -7  -9   0 2403.60  136.75
   7  -9   0 2414.64  108.59
  -7   9   0 2487.71  136.14
   7   9   0 2424.34  126.83
  -7   9   0 2699.06  140.89
 -12   6   1  427.57   51.00
  12  -6  -1  335.49   38.98
  12  -6  -1  405.93   24.41
  12   6  -1  447.07   50.48
 -12  -6   1  410.03   55.11
 -12   6   1  406.02   14.47
  -5  -1   9  246.36   21.19
   5  -1  -9  234.55   19.76
  -5   1   9  240.64   31.72
   5   1  -9  251.98   31.34
   5  -1  -9  238.34   29.05
 -11   5  -1 2379.17   97.86
 -11   5  -1 2590.39  119.16
  11  -5   1 2336.17  130.32
  11   5   1 2652.67  176.63
  11   7  -1  189.08   19.74
  11  -7  -1  184.28   10.21
 -11   7   1  166.18   20.67
 -11   7   1  156.81   14.44
 -11  -7   1  199.55   35.04
 -12  -4   8 2844.93  174.11
 -12   4   8 3056.27  103.99
  12  -4  -8 2760.10  141.96
 -12   4   8 2972.69   99.47
  12   4  -8 2892.32  126.44
  16   0  -4  314.57   16.80
  16   0  -4  318.23   11.95
  16   0  -4  309.72   25.16
   5  -5   5  468.86   33.69
  -5   5  -5  491.20   31.70
   5   5   5  572.14   63.49
   5   5   5  426.39   53.49
  -5   5  -5  483.65   22.56
  -4  -8   6  620.42   44.66
   4   8  -6  653.73   63.88
  -4   8   6  610.33   30.82
  -4   8   6  613.45   50.20
  -4   6  -5  215.96   20.17
   4   6   5  236.65   24.86
   4   6   5  250.28    7.97
   4   6   5  212.84   21.79
  -4   6  -5  236.95   16.85
   4  -6   5  213.05   38.62
   6   6   4  351.17    9.11
   6   6   4  388.97   31.54
   6  -6   4  339.24   26.63
  -6   6  -4  327.77   38.52
  -6   6  -4  347.88   20.76
  11   3   2  782.40   45.67
 -11   3  -2  750.06   44.44
  11   3   2  655.43   63.62
  11   3   2  683.41   20.92
  11  -3   2  683.79   35.37
  10   2   3 1975.50  144.86
  10   2   3 2487.09  124.75
  10  -2   3 2054.63  103.60
 -10   2  -3 2246.53   96.20
  16   0  -6 5825.17  372.72
  16   0  -6 7400.09  344.69
   7   7  -7   63.08   22.31
  -7  -7   7   94.56   14.93
   7  -7  -7   81.91    9.20
  -7   7   7   72.33   11.51
  -7   7   7   90.53   11.16
  -7   7   7   80.52   13.44
  12   0  -9   11.43    2.68
 -12   0   9    4.09    3.06
   5  -1   6   31.08    8.71
  -5   1  -6   30.88    8.63
  -5   1  -6   27.21    2.24
   5   1   6   39.12    8.56
   2 -10  -3  101.17   14.79
  -2 -10   3  112.45   16.64
   2  10  -3  120.95   15.38
  -2  10   3  101.01   26.90
  -2  10   3  110.90   12.47
   7  -1   5  330.66   26.51
  -7   1  -5  327.29    9.58
   7   1   5  309.52   25.67
  -3   9  -3   38.29    9.19
  -3  -9  -3   40.75   11.71
   3   9   3   44.20   11.71
   3  -9   3   38.47   10.02
  -3   9  -3   42.48   11.77
  14  -2  -8   12.19    7.17
 -14  -2   8    7.41    3.57
  14   2  -8   15.11    3.16
  -8   8  -1   17.36    7.31
  -8   8  -1   14.72    8.06
  -8  -8  -1   14.99    8.43
   8   8   1   10.38    7.60
   8  -8   1   11.74    5.15
  -4 -10   3 1914.04  108.84
   4  10  -3 2041.52  105.21
  -4  10   3 2098.96  109.67
   4 -10  -3 1961.58  131.83
  -4  10   3 1873.09   82.69
   7  -5   4 1604.04   82.76
   7   5   4 1926.39  143.33
  -7   5  -4 1787.34   96.36
  -7   5  -4 1653.03   81.40
   7   5   4 1535.27  124.08
  -5   7   7  238.96   15.64
   5  -7  -7  216.03   13.46
  -5  -7   7  253.40   42.73
   5   7  -7  212.20   36.11
  -5   7   7  233.46   14.22
  -5   7   7  215.48   26.17
   9   3  -9   77.49    9.48
  -9  -3   9   78.24   19.32
   9  -3  -9   73.84    8.80
  -9   3   9   68.64    7.07
 -14  -4   7  191.91   15.42
  14   4  -7  271.20   14.74
  14  -4  -7  162.90   21.45
 -13   5   1   15.02    3.03
  13  -5  -1    9.94    5.35
  13  -5  -1   13.27    5.31
 -13   5   1   17.46    6.73
  13   5  -1   18.05    7.02
   0   0  -8  574.23   57.88
   0   0   8  563.92   37.91
   5  -9  -5 1097.93   52.37
  -5   9   5 1055.76   57.62
  -5   9   5 1048.89   45.94
  -5  -9   5  970.38   63.79
   5   9  -5 1096.39   59.53
  11   7  -6   75.30   12.83
 -11  -7   6   74.51   13.66
 -11   7   6   84.66    3.60
 -11   7   6   85.46    4.15
 -11   7   6   82.16   14.49
  11  -7  -6   88.22   21.29
   7  -3  -9  329.02   27.49
   7   3  -9  344.11   38.07
  -7   3   9  352.00   31.87
  -7  -3   9  329.40   27.31
  -3   5  -6   16.60    6.91
   3   5   6   15.36   11.85
   3   5   6   13.08    8.75
  13  -5  -7   19.49    7.52
 -13  -5   7   18.28   10.78
  13   5  -7   22.55    5.95
  10  -8  -5  315.82   25.03
  10  -8  -5  408.93   13.03
 -10   8   5  336.37   30.50
 -10   8   5  327.41   15.10
 -10  -8   5  338.17   51.26
  10   8  -5  366.16   29.54
 -16  -2   5  393.74   18.61
  16  -2  -5  407.65   31.38
  16   2  -5  460.74   28.54
   4   0  -9    0.01    3.27
  -4   0   9    1.22    6.55
   5  -7   4   22.28    7.67
  -5   7  -4   13.14    6.54
   5   7   4   16.23    8.19
  -5   7  -4   20.20    6.80
   8  -8  -6  964.58   76.66
  -8   8   6 1113.09   38.06
  -8  -8   6 1081.46   66.83
   8   8  -6 1165.67   94.22
  -8   8   6 1147.88   62.10
   5  -9   2 1518.81   76.92
  -5   9  -2 1559.70   72.15
  -5   9  -2 1665.76   91.19
   5   9   2 1580.55   85.03
  -5  -9  -2 1437.13   87.55
  -2  10  -2   69.53   11.83
   2  10   2   70.79   12.52
  -2 -10  -2   83.87   25.32
   2 -10   2   72.15   13.13
   2  10   2   87.64   11.45
  -2  10  -2   75.50   15.92
   6  -4   5  243.36   23.29
   6   4   5  258.18   25.14
   6   4   5  229.78   21.43
  -6   4  -5  266.51   20.88
   1  -3  -8 2640.90   88.43
   1   3  -8 2988.76  145.06
  -1   3   8 2607.10  174.77
  -1  -3   8 2605.24  140.73
  -2  -4   8 8977.29  701.11
  -2   4   8 9529.68  607.07
   2  -4  -8 9578.47  539.01
   2   4  -8 9836.49  706.87
   1   9   4  680.66   41.76
   1   9   4  724.14   49.10
  -1  -9  -4  654.16   46.32
   1  -9   4  682.59   46.01
  -1   9  -4  690.47   68.46
 -10  -8   1  144.72   21.23
 -10   8   1  148.59   20.34
 -10   8   1  159.56    9.43
  10   8  -1  149.03   19.34
  10  -8  -1  153.44   10.44
   3   9  -5 1560.26   79.95
  -3   9   5 1413.36   66.98
  -3  -9   5 1419.85   84.86
  -3   9   5 1486.95   99.36
   3  -7   5  524.31   39.54
   3   7   5  568.79   39.20
   3   7   5  555.26   21.11
  -3   7  -5  522.62   58.17
 -11   5   8  688.85   18.15
 -11  -5   8  649.86   60.99
  11   5  -8  638.26   33.99
 -11   5   8  687.41   23.04
  11  -5  -8  611.05   36.36
  16  -2  -4 3345.88  183.50
  16  -2  -4 3693.48  143.19
  16   2  -4 3641.58  163.83
  16  -2  -4 3898.99  142.41
  16   2  -4 4101.23  275.94
   2   6   6 1469.53  117.47
   2   6   6 1281.94   68.76
   2  -6   6 1324.79   73.94
  -2   6  -6 1323.31   69.11
   4   4   6 9328.09  629.47
  -4   4  -610955.65  689.85
   4  -4   6 9669.66  659.53
  -4   4  -610335.43  761.91
   4   4   611718.65  787.77
  15  -3  -7  890.20   85.31
  15   3  -7  942.12   52.53
 -15  -3   7  879.93   52.71
  -6  10   2  690.38   47.01
   6  10  -2  685.06   45.04
  -6 -10   2  638.24   46.95
   6 -10  -2  597.65   49.39
  -6  10   2  635.70   29.57
   9  -7  -7  201.50   16.87
  -9   7   7  223.76   15.06
   9   7  -7  224.05   35.06
  -9   7   7  218.77   20.73
  -9   7   7  221.60    8.39
  -9  -7   7  222.88   38.49
  -3   1  -7  389.49   28.09
  -3   1  -7  354.46   10.66
   3   1   7  359.45   27.53
   3  -1   7  377.39   29.78
 -16  -2   6 1805.08   69.65
  16   2  -6 1897.10   67.28
  16  -2  -6 1711.24   95.83
   4 -10   1   29.25   15.16
   4  10   1   40.19    9.90
  -4 -10  -1   27.16   19.21
  -4  10  -1   28.87   19.59
  -4  10  -1   28.58   13.61
   8   6   3 1094.50   62.06
  -8   6  -3 1055.67   48.41
  -8   6  -3  957.24   46.85
   8  -6   3  958.97   50.73
 -12  -2   9  698.10   48.46
  12   2  -9  668.05   41.44
 -12   2   9  682.92   21.40
  12  -2  -9  677.09   64.34
  16   0  -3   -3.85    6.35
  16   0  -3   -0.85    1.91
  16   0  -3    0.34    3.99
  -9   9   3 1049.55   35.36
  -9   9   3 1010.78  101.09
   9  -9  -3  979.81   53.35
   9   9  -3 1055.41   62.02
  -9  -9   3 1030.30   65.56
   0 -10   3  556.08   40.05
   0  10   3  533.06   34.14
   0 -10  -3  581.48   66.15
   0  10   3  574.73   54.69
   0  10  -3  576.77   60.36
  12   4   1  101.44    5.72
  12  -4   1   34.36   16.83
  12   4   1   92.19   13.92
 -12   4  -1   82.71    9.06
 -12   4  -1   85.54   17.72
   9  -1   4  280.00   40.33
   9   1   4  268.96   24.20
  14   0   0  750.48   29.11
  14   0   0  955.59   43.13
  14   0   0  815.90   39.10
   7  -9  -5   71.00   14.96
  -7   9   5   70.85   11.35
  -7  -9   5   87.47   24.66
   7   9  -5   74.76   13.68
  -7   9   5   77.89   13.46
  -7   7  -3  460.25   44.74
   7  -7   3  459.36   51.14
   7   7   3  518.30   37.98
   7   7   3  483.50   22.16
  -7   7  -3  483.71   30.89
  -9   9   2 1240.65   44.75
   9  -9  -2 1200.03   46.44
  -9  -9   2 1090.55  106.96
   9   9  -2 1146.44   68.95
  -6 -10   1 1907.10  161.55
  -6  10   1 2054.09   89.40
   6 -10  -1 1947.72  121.56
   6  10  -1 2202.19  164.06
  -6  10   1 2256.79  122.55
   8   4   4 1405.67   78.05
  -8   4  -4 1507.59   72.91
   8   4   4 1835.95   98.62
   8  -4   4 1510.49  115.48
  -8   4  -4 1625.29   79.64
 -11  -3   9  191.54   15.62
  11  -3  -9  170.12   28.44
 -11   3   9  178.15    8.26
  11   3  -9  181.27   23.49
  13   1   1  235.01   19.10
  13   1   1  284.54   21.50
  13   1   1  228.79   15.01
  13  -1   1  246.38   17.60
  13  -1   1  228.82   18.35
  15   3  -2  516.63   28.42
  15   3  -2  535.09   45.20
  15  -3  -2  489.65   17.20
  15  -3  -2  457.77   24.08
  15  -3  -2  382.17   25.12
   0  -2  -8    4.24    1.20
   0   2  -8   -2.97    5.13
   0   2   8    8.29    9.09
   0  -2   8    2.26    5.58
  -2   8   6 1665.52   67.69
   2   8  -6 1697.39   88.59
  -2   8   6 1624.00   82.27
  -2  -8   6 1653.29  142.43
  12  -6  -7  647.66   38.73
 -12  -6   7  654.04   39.32
  12   6  -7  707.03   59.78
  16   0  -7   10.08    5.87
  16   0  -7    4.61    1.57
 -16   0   7    0.86    1.84
  -3   5   8 1214.35   59.27
   3   5  -8 1304.56  104.49
   3  -5  -8 1212.58   49.26
  -3   5   8 1245.51   62.36
  -3  -5   8 1254.25   74.54
  -4  -2   9 1528.85   84.24
   4  -2  -9 1566.51   65.69
  -4   2   9 1490.43   73.78
   4   2  -9 1662.81  118.15
  15  -1  -8 1740.17  147.73
  15  -1  -8 2018.15   52.48
 -15   1   8 1688.97   48.93
  15   1  -8 1781.18   56.38
 -15  -1   8 1642.42   69.76
   6 -10  -3  645.32   33.52
   6  10  -3  779.18   47.64
  -6 -10   3  725.96   50.13
  -6  10   3  710.61   45.72
  -6  10   3  765.98   50.07
  13  -1  -9  738.89   49.03
  13  -1  -9  889.72   33.04
 -13  -1   9  775.15   30.86
  13   1  -9  803.87   39.54
 -13   1   9  789.68   24.85
   8   6  -8   19.22    6.95
  -8  -6   8   24.58   14.84
  -8   6   8   17.48    4.24
  -8   6   8   17.73    6.54
   8  -6  -8   13.82    5.30
  -9   5  -3  161.09   26.52
   9  -5   3  176.58   29.57
   9   5   3  191.92    5.53
  -9   5  -3  198.43   14.43
   9   5   3  189.21   20.40
   9   5   3  209.69   23.36
  -3   7   7   96.00   13.11
  -3  -7   7   88.55   16.80
   3   7  -7   89.37   24.23
  -3   7   7   96.04   11.47
  -3   7   7   84.64   12.04
  -5  -3   9  184.56   21.34
   5  -3  -9  197.35   10.19
   5   3  -9  180.33   18.06
  -5   3   9  191.26   16.21
  12   0   2 4607.34  303.00
  12   0   2 4803.54  217.69
  -9  -9   4 1223.12   77.51
   9   9  -4 1337.14   74.72
   9  -9  -4 1215.20   63.52
  -9   9   4 1273.60  116.98
  -9   9   4 1256.26   42.56
   6   6  -8 2862.22  191.40
  -6   6   8 2959.71  137.62
  -6   6   8 2859.57  121.45
   6  -6  -8 2700.59  115.03
  -6  -6   8 3149.12  171.08
 -14   4   1   12.00    5.62
  14  -4  -1   10.77    7.71
  14  -4  -1    6.29    2.98
  14   4  -1    5.29    5.55
   4   8   4 3003.99  157.80
   4  -8   4 2544.08  140.77
   4   8   4 2706.14  102.49
  -4   8  -4 2685.51  138.24
  -4   8  -4 2836.79  151.05
  -8   4   9  221.57   21.84
  -8  -4   9  207.37   22.35
   8  -4  -9  215.04   24.45
   8   4  -9  268.96   18.78
  -8   4   9  205.29   14.39
  -7   9  -1  525.22   67.29
  -7   9  -1  517.43   27.58
   7  -9   1  502.23   30.28
   7   9   1  548.73   38.39
  -7  -9  -1  530.41   73.42
  -1   7  -6 6270.58  363.19
   1   7   6 6358.95  453.77
   1   7   6 7055.59  344.64
   1  -7   6 5495.14  435.31
   1   7   6 5832.30  350.30
   1   5   7 1459.93   78.92
   1   5   7 1339.39   71.28
  -1   5  -7 1388.80  109.14
   1  -5   7 1375.43   79.00
  16  -2  -3  918.81   35.48
  16   2  -3  957.38   50.85
  16   2  -3 1005.46   62.69
  16  -2  -3 1006.85   40.10
  16  -2  -3  748.48   71.21
   5  -3   6    9.47   13.37
  -5   3  -6   13.77    2.75
  -5   3  -6   10.98    6.79
   5   3   6   14.20    7.36
  15  -1  -1  576.67   27.29
  15   1  -1  638.78   28.12
  15  -1  -1  660.18   41.24
  15  -1  -1  736.81   46.80
  15   1  -1  625.44   29.61
  15   1  -1  690.31   49.20
 -14  -6   4   74.59   19.97
 -14   6   4   62.82   13.02
  14  -6  -4   43.34   10.84
  14   6  -4   62.78   10.40
   7  -3   5  987.94   59.36
  -7   3  -5 1022.09   43.04
   7   3   5  897.14   55.16
  -7   3  -5  988.22   54.63
   7   3   5 1179.45  105.52
   2   4   7  285.50   45.43
   2   4   7  227.72   40.14
   2  -4   7  231.27   44.51
  -2   4  -7  284.11   25.00
  14  -2   0  809.10   53.23
  14  -2   0  699.94   45.89
  14   2   0  849.59   43.51
  14   2   0  786.74   41.34
  14   2   0  937.02   47.22
   3  -1  -9 1543.95   62.00
  -3  -1   9 1495.86  121.64
   3  -1  -9 1626.01   78.15
   3   1  -9 1534.30   76.06
  -3   1   9 1551.42   81.20
  -1   9   5   24.82    5.91
  -1   9   5   23.49   13.53
  -1  -9   5   22.52    9.83
   1   9  -5   18.82    8.73
  -4  10   4   46.91   19.11
   4 -10  -4   46.20    9.88
  -4  10   4   46.82   14.02
  -4 -10   4   46.57   12.44
   4  10  -4   55.82   20.16
  -6   8  -3  197.36   17.90
   6  -8   3  197.82   19.67
   6   8   3  239.51   41.44
   6   8   3  213.34   10.44
  -6   8  -3  208.55   20.68
 -11   7   0  897.07   34.65
  11  -7   0  881.33   36.80
 -11   7   0  988.83   57.96
  11   7   0 1033.02   58.86
 -11  -7   0  921.95   61.21
 -14   6   5 1773.74   99.95
  14  -6  -5 1674.68   88.78
 -14  -6   5 1663.01   86.35
  14   6  -5 1873.50   90.34
   9  -9  -1  841.89   53.54
  -9   9   1  851.20   56.41
  -9   9   1  831.94   48.83
  -9  -9   1  815.40   58.55
   9   9  -1  836.89   53.60
 -10   4   9   23.52    7.23
 -10  -4   9   23.33   13.84
  10   4  -9   23.09   11.95
  10  -4  -9   30.59    6.67
 -10   4   9   21.82    6.71
  13   7  -4 4955.97  275.95
 -13  -7   4 4533.80  270.56
 -13   7   4 5268.92  203.59
  13  -7  -4 4103.94  232.93
  13  -7  -4 5383.32  214.02
 -13   7   4 4487.65  270.09
 -16  -2   7   27.60    7.99
  16  -2  -7   45.18   11.89
  16   2  -7   55.93    4.70
   2   8   5 1123.15   66.03
   2   8   5 1052.61   48.66
  -2   8  -5  997.00   90.63
   2  -8   5  995.30  100.74
  12  -6   0    5.92    3.28
  12   6   0   16.20   11.35
 -12   6   0    3.99    5.36
 -12   6   0    7.04    5.80
  -6 -10   0 1963.05  121.52
   6 -10   0 1934.47  129.17
  -6  10   0 2115.89  121.26
  -6  10   0 2071.93  124.53
   6  10   0 2028.36  159.90
  15   5  -5  426.48   25.85
  15  -5  -5  336.34   49.35
 -15  -5   5  399.29   26.89
   1  11   0 1382.02  109.39
  -1  11   0 1351.92   69.36
  -1  11   0 1385.84   83.28
   1  11   0 1187.43   76.62
   1 -11   0 1274.93   72.29
  -1 -11   0 1350.46  115.49
  15  -5  -4  370.50   30.14
  15   5  -4  426.49   27.36
 -15   5   4  435.28   36.71
 -15  -5   4  441.66   30.18
 -10  -6   8  811.34   49.09
 -10   6   8  779.86   34.03
  10  -6  -8  697.18   37.99
 -10   6   8  757.18   22.10
  10   6  -8  689.44   40.56
  -2 -10   4  783.49   53.76
   2  10  -4  847.55   80.15
  -2  10   4  794.82   42.30
   2 -10  -4  738.72   46.30
  -2  10   4  833.49   71.14
  -6   4   9   23.58    5.77
   6   4  -9   11.65    7.67
   6  -4  -9   24.63    4.38
  -6  -4   9   22.40   16.32
 -10  -8   6  196.28   40.97
 -10   8   6  206.80   11.45
 -10   8   6  206.94   38.57
  10   8  -6  236.32   22.35
  10  -8  -6  192.23   32.72
  12   2   2  267.81   23.93
  12   2   2  221.34   20.34
  12  -2   2  237.29   18.85
  12   2   2  212.37    9.85
   1  11  -1   69.81   12.37
  -1  11   1   55.02   19.22
   1 -11  -1   50.75   20.63
  -1 -11   1   57.66   13.15
   0  -6   7   11.71    7.60
   0   6  -7    8.84   11.48
   0   6   7   10.90    7.10
   0   6   7    2.05   10.60
  14   6  -3 1206.43   95.76
 -14  -6   3 1155.42   68.55
  14  -6  -3  978.09   87.17
 -14   6   3 1197.46  113.51
  14  -6  -3 1215.96   31.76
 -13   7   3   20.43    6.61
  13  -7  -3    1.78    5.11
  13   7  -3   -2.37   10.01
  13  -7  -3    8.46    2.80
 -13   7   3    2.61    2.05
 -13  -7   3    8.90    6.36
  14   0  -9   -1.85    6.11
 -14   0   9    0.38    3.26
  14   0  -9    7.39    3.29
  13   7  -5  632.81   39.92
 -13  -7   5  586.71   65.99
  13  -7  -5  525.25   35.58
 -13   7   5  596.32   44.08
  -1   1  -8 1659.88  123.24
   1  -1   8 1476.80   81.79
   1   1   8 1491.30   81.29
  10  -8   0 5959.71  319.92
 -10   8   0 6041.80  346.17
 -10  -8   0 5775.05  451.66
  10   8   0 6666.93  390.47
   9  -7   2  100.78   11.89
  -9   7  -2   89.30   10.12
  -9   7  -2  103.04   13.46
   9   7   2   94.21   16.66
  -3   3  -7 1456.26   75.76
   3   3   7 1336.87   75.61
  -3   3  -7 1438.75   60.81
   3  -3   7 1378.75  120.56
 -10   4  -3  544.17   24.59
  10  -4   3  497.42   32.52
  10   4   3  609.22   68.41
 -10   4  -3  522.95   48.88
  10   4   3  509.61   60.20
  -6  10   4 3803.09  272.87
  -6  10   4 3479.15  189.21
   6 -10  -4 3500.60  174.57
   6  10  -4 3992.05  271.84
  -6 -10   4 3413.52  201.95
   6   0   6  371.27   49.80
 -10   6  -2 2508.54  113.39
  10   6   2 3069.70  213.16
  10  -6   2 2535.86  121.25
 -10   6  -2 2865.69  136.40
  -4  -6   8 1129.27   70.32
   4  -6  -8 1059.00   51.85
  -4   6   8 1013.60   74.02
  -4   6   8 1134.52   57.75
   4   6  -8 1136.99   98.32
 -11  -7   7  109.82   16.55
 -11   7   7  112.28    5.91
 -11   7   7  109.66   29.12
  11  -7  -7  106.06   14.59
 -11   7   7  121.75    6.05
  11   7  -7  124.45   15.03
   9   3   4 1965.06  104.07
   9  -3   4 1706.25  129.06
  -9   3  -4 1803.38   89.08
  -9   3  -4 1874.77   81.44
   9   3   4 1606.37   89.99
  16   0  -2 6933.36  468.80
  16   0  -2 7570.34  416.23
  16   0  -2 8284.21  462.28
  11   1   3  362.20   29.50
  11  -1   3  294.98   25.40
  11   1   3  325.89   46.00
 -14  -4   8  265.04   29.82
  14  -4  -8  280.10   25.38
  14   4  -8  289.90   27.52
  -1  11  -1  -16.99    6.61
  -1 -11  -1    8.90    5.14
   1 -11   1   10.72    8.71
   1  11   1    0.07    5.53
  -1  11  -1    9.10    8.04
   1  11   1    2.79    8.88
   9   9  -5  849.92   54.09
  -9   9   5  765.31   53.45
  -9  -9   5  766.62   55.81
   9  -9  -5  899.87   33.46
   9  -9  -5  700.85   45.23
  -9   9   5  791.11   37.47
  17  -1  -5  112.79    5.10
  17   1  -5  119.73    7.16
  17  -1  -5  113.49   29.25
  17   1  -5  124.17   18.27
  17  -1  -5  123.72    5.85
 -15  -5   6  292.24   34.22
  15  -5  -6  264.56   25.63
  15   5  -6  341.34   34.43
  -2  10  -3  812.89   47.05
   2 -10   3  802.29   51.18
  -2  10  -3  640.67   56.63
   2  10   3  749.87   76.73
  -2 -10  -3  729.20   51.55
   2  10   3  789.71   62.71
  -3 -11   1   69.28   15.40
   3  11  -1   81.93   14.44
  -3  11   1   72.70   10.86
  -3  11   1   61.72   28.12
   3 -11  -1   79.54   12.17
  13   3   1  871.08   35.87
 -13   3  -1  872.02   39.38
  13  -3   1  768.58   49.17
  13  -3   1  803.19   38.57
  13   3   1  963.18   53.82
  13   3   1  805.08   74.16
  14   6  -6    6.24    5.27
  14  -6  -6    6.13   10.19
 -14   6   6    3.12    6.97
 -14  -6   6   14.87    9.95
 -13   5   0 3023.58  198.96
  13   5   0 3419.21  168.48
  13  -5   0 2541.03  123.26
  13  -5   0 2754.95  115.05
 -13   5   0 3100.51  147.83
  -4  10  -2  646.62   37.52
   4  10   2  603.16   44.16
   4 -10   2  607.43   64.32
  -4 -10  -2  636.10   50.48
  -4  10  -2  683.57   50.25
   4  10   2  595.41   35.25
   8   0   5    0.61    7.76
  16  -4  -5    6.67    7.53
 -16  -4   5   19.96    5.70
  16   4  -5   18.03    9.50
  15  -5  -3 1337.69   40.93
  15  -5  -3  968.54   58.08
 -15  -5   3 1097.37   64.27
 -15   5   3 1145.89  113.42
  15   5  -3 1223.74   94.42
  15  -5  -3 1174.02   36.57
  17   1  -6   16.20    4.31
  17   1  -6   14.59    9.35
  17  -1  -6   -3.54   14.28
  15   3  -8   17.54    3.96
 -15  -3   8    6.37    7.46
  15  -3  -8    1.59    7.64
  12   8  -4  273.53   27.11
 -12  -8   4  272.18   48.48
  12  -8  -4  278.00    8.69
  12  -8  -4  231.40   39.66
 -12   8   4  258.69   28.48
 -12   8   4  289.53    7.15
 -13  -3   9  687.33   50.25
 -13   3   9  714.66   22.56
 -13   3   9  607.68   20.92
  13   3  -9  674.64   29.24
  13  -3  -9  685.71   68.65
  13   5  -8  407.31   23.99
 -13  -5   8  390.99   25.97
  13  -5  -8  389.88   48.19
   2   0  -9    8.43    6.02
  -2   0   9    7.94    6.23
   4   0   7    0.29    4.24
   8   8   2   27.95   17.75
   8  -8   2   33.83   12.69
  -8   8  -2   22.33   11.64
  -8   8  -2   19.85   15.72
  12  -8  -3  279.19   42.13
 -12   8   3  324.15   31.32
  12   8  -3  314.83   28.48
 -12   8   3  321.13   14.10
 -12  -8   3  330.92   33.29
  12  -8  -3  331.17   17.54
  -3 -11   0 1568.68  141.82
   3 -11   0 1563.09   84.64
  -3  11   0 1607.22  112.21
  -3  11   0 1800.31  106.46
   3  11   0 1726.46  139.42
  16   0  -8 2558.46   84.56
 -16   0   8 2121.74   76.52
  16   0  -8 2311.78  196.00
  -6   8   7   13.69    9.21
   6  -8  -7   17.27    5.56
   6   8  -7   16.25    8.14
  -6   8   7   23.18   11.40
  -6  -8   7   15.78    9.61
  -6   8   7   18.13    4.82
  -1  11   2 1549.71  128.91
  -1  11   2 1414.24   73.87
   1  11  -2 1427.82   77.19
   1 -11  -2 1243.17   74.24
  -1 -11   2 1344.26   82.80
  16  -4  -4 6434.99  391.58
 -16  -4   4 6954.48  473.93
  16   4  -4 7705.72  438.98
  -3  11   2 5564.38  304.52
  -3 -11   2 5395.94  338.67
  -3  11   2 6156.21  369.46
   3 -11  -2 5239.24  367.76
   3  11  -2 6030.68  350.82
  -5   9   6   17.64   10.46
  -5   9   6   18.21    7.23
  -5  -9   6   21.06   17.18
   5   9  -6   25.02    8.87
  17   1  -4  711.70   27.36
  17  -1  -4  676.91   27.50
  17   1  -4  651.33   24.53
  17   1  -4  638.56   41.99
  17  -1  -4  598.15   40.91
  17  -1  -4  644.98   17.89
 -14   2   9  162.32    7.33
 -14  -2   9  170.30   11.40
  14   2  -9  196.08   10.75
  14  -2  -9  161.74   20.78
  11   5   2   38.47    4.49
  11  -5   2   49.10   13.73
  11   5   2   36.99   11.32
 -11   5  -2   45.94    7.74
 -11   5  -2   23.51   12.40
  -3   9  -4  377.16   29.86
   3  -9   4  357.46   53.89
  -3   9  -4  426.09   36.63
   3   9   4  364.30   18.82
   3   9   4  386.16   33.53
   0  -8   6   99.40   18.74
   0   8  -6   99.18   16.06
   0   8   6  106.45    7.40
   0   8   6  106.41   16.48
  16  -4  -6  748.89   49.72
 -16  -4   6  765.00   37.09
  16   4  -6  834.21   36.75
 -12  -4   9    4.77    8.28
  12   4  -9    5.99    4.05
 -12   4   9    5.12    1.50
  12  -4  -9    2.13    9.11
 -12   4   9    0.49    2.93
  -8 -10   2  578.57   76.26
   8  10  -2  563.05   43.93
  -8  10   2  560.40   38.82
  -8  10   2  705.49   76.27
   8 -10  -2  547.92   27.60
  -6   2  -6   76.83    5.74
  -6   2  -6   73.16   13.77
   6   2   6   78.83   14.05
   6  -2   6   82.40   13.93
 -10   0  10    6.96    5.00
  10   0 -10   18.05    4.23
  15   3  -1 1301.33   52.52
  15  -3  -1  966.86   48.14
  15   3  -1 1220.58   91.17
  15  -3  -1 1146.59   62.31
  15  -3  -1 1394.16   51.76
  -5   9  -3  467.07   31.48
   5  -9   3  470.49   56.86
   5   9   3  505.97   24.20
   5   9   3  514.25   67.02
  -5   9  -3  562.75   67.62
   8 -10  -3  363.68   20.73
  -8  10   3  446.09   60.55
   8  10  -3  445.67   59.01
  -8 -10   3  396.98   37.08
  -8  10   3  400.15   29.17
   8   8  -7   60.03   11.68
  -8   8   7   49.80   10.23
  -8   8   7   62.18   10.65
  -8  -8   7   41.81   13.45
  -8   8   7   26.91    9.12
   8  -8  -7   62.68    8.87
  -8   0  10  309.30   22.04
   8   0 -10  289.15   18.10
 -13   7   2 1076.21   41.28
  13  -7  -2  920.67   54.79
 -13   7   2 1117.16   69.00
  13   7  -2 1229.92  104.15
  13  -7  -2 1208.25   37.86
 -13  -7   2 1070.72  103.14
  -3  -3   9  440.56   59.18
   3  -3  -9  410.15   18.28
  -3   3   9  394.96   28.61
   3   3  -9  476.25   55.53
  16  -2  -2  617.02   35.07
  16  -2  -2  732.53   37.88
  16   2  -2  836.48   58.54
  16  -2  -2  840.72   43.02
  16   2  -2  738.49   54.50
  16   2  -2  789.34   58.86
  -7   9   6  114.01   15.99
   7   9  -6  117.50   29.90
  -7  -9   6  128.60   32.78
  -7   9   6  111.31   15.62
   0  10   4  896.25   69.18
   0  10   4  792.08   48.71
   0 -10  -4  817.98   56.59
   0  10  -4  884.09   52.87
   0 -10   4  805.53   57.10
  -9   1  10 2961.51  139.58
  -9  -1  10 2902.06  146.80
   9  -1 -10 3113.19  192.84
   9  -1 -10 3178.38  136.13
   9   1 -10 3227.57  185.61
  13  -7  -6  122.83   16.77
  13   7  -6  137.44   27.97
 -13  -7   6  134.70   17.06
 -13   7   6  118.45   19.82
   1   7  -7  290.50   45.26
  -1  -7   7  277.80   30.77
  -1   7   7  265.82   41.35
  -1   7   7  312.69   28.02
   9  -5  -9    8.73    8.54
  -9  -5   9   10.16   12.71
  -9   5   9    9.80    3.44
   9   5  -9   10.59    5.85
  -9   5   9   16.85    6.87
 -12  -8   5    1.45    6.81
  12   8  -5    2.00    6.36
 -12   8   5    2.07    7.07
  12  -8  -5   33.60   10.19
 -14   6   2   22.24    9.90
  14  -6  -2   16.33    8.00
  14   6  -2   21.74    9.27
 -14  -6   2   40.30   17.26
  14  -6  -2   30.76    5.76
 -14   6   2   29.48    2.90
   0  -4   8  384.02   57.08
   0   4   8  373.82   30.35
   0   4  -8  411.08   55.01
   0   4   8  401.80   33.10
   9  -9   0   47.64   13.85
   9   9   0   47.20   13.03
  -9   9   0   53.66   12.84
  -9  -9   0   45.42   15.03
  -9   9   0   55.43   13.40
  -7   5   9  692.28   51.25
  -7  -5   9  723.05   49.71
   7   5  -9  719.55   42.63
   7  -5  -9  675.53   44.27
  -7   5   9  671.14   30.35
  -8   2  -5 2073.37   74.60
   8   2   5 1981.52  160.35
  -8   2  -5 2136.50  110.24
   8  -2   5 1998.29  111.79
   6  10   1 2321.74  188.50
  -6 -10  -1 2551.64  213.94
   6 -10   1 2449.99  121.75
  -6  10  -1 2549.95  118.45
  -6  10  -1 2632.76  212.66
  -4  -4   9  366.12   32.88
  -4   4   9  338.98   24.01
   4   4  -9  341.73   47.92
   4  -4  -9  366.46   20.26
  -4   8   7  166.66   15.74
  -4   8   7  180.29   28.64
  -4  -8   7  182.58   24.26
   4   8  -7  161.57   20.83
  -4   8   7  185.71   23.33
  -2  -2   9  760.10   82.36
   2   2  -9  785.61   47.66
   2  -2  -9  793.38   27.20
  -2   2   9  742.25   47.20
  -1   5   8  608.34   65.03
  -1  -5   8  594.55   71.62
   1   5  -8  556.23   39.54
  -1   5   8  573.29   63.05
  -4   2  -7  869.09   83.57
   4   2   7  750.89   79.85
  -4   2  -7  843.06   22.30
   4  -2   7  779.48   87.35
  17   1  -7   42.56   12.40
  17   1  -7   27.79    4.89
  17  -1  -7   35.76   11.53
 -17  -1   7   35.56    5.50
  -3  -9   6 1766.80  159.61
   3   9  -6 1845.24  100.21
  -3   9   6 1698.75  121.86
  -3   9   6 1799.37   82.20
 -16  -2   8 2546.53  121.88
  16  -2  -8 2643.34  150.10
  16   2  -8 2914.51  126.30
  11  -1 -10  391.92   45.11
 -11  -1  10  352.51   22.39
  11  -1 -10  448.19   28.57
  11   1 -10  415.44   32.12
 -11   1  10  347.60   18.35
 -12   8   2  108.07   29.33
 -12  -8   2   73.12   17.21
  12   8  -2   80.37   26.31
  12  -8  -2   81.12    6.43
 -12   8   2   79.68    5.21
   7  -7  -8  905.91   41.87
  -7   7   8  953.79   37.31
  -7   7   8  953.73   61.27
  -7  -7   8 1004.07  104.90
   7   7  -8  949.42   55.28
  10   0   4 1071.57   61.99
  12   6  -8  949.47   49.11
  12  -6  -8  916.95   80.42
 -12  -6   8  948.75   55.55
 -12   6   8 1002.73   26.72
 -12   6   8  885.07   24.16
   1 -11   2  193.27   22.73
  -1 -11  -2  184.43   24.20
  -1  11  -2  227.33   27.97
   1  11   2  248.61   38.88
   1  11   2  183.43   21.53
  -1  11  -2  194.35   34.63
   7  -1 -10  178.09   24.79
   7   1 -10  164.43   26.35
  -7   1  10  163.19   28.27
  -7  -1  10  181.73   18.30
   7  -1 -10  158.40   19.34
   8  10  -1    4.64    5.38
   8 -10  -1    4.01    3.38
  -8 -10   1   -1.33    6.14
  -8  10   1   -3.08   10.14
  -8  10   1   -0.87    2.94
   1  -9   5  766.26   90.39
  -1   9  -5  811.81   84.15
   1   9   5  814.51   53.27
  -1   3  -8 4069.61  280.05
   1   3   8 3838.36  209.39
   1  -3   8 3861.93  287.31
   3 -11   1    6.98    7.75
  -3  11  -1   12.93   10.09
   3  11   1   21.45    8.05
  -3  11  -1   16.14    6.65
  -3 -11  -1   19.56    9.29
   3  11   1   10.96   14.23
  15   5  -7 1463.86   95.27
  15  -5  -7 1317.58   75.55
 -15  -5   7 1426.31   69.87
 -15   1   9   15.57    2.93
  15  -1  -9   15.73   16.87
  15  -1  -9   19.07    2.85
  15   1  -9   24.18    5.24
 -15  -1   9   18.71    6.01
  -8  10   4  521.21   33.83
  -8 -10   4  488.16   44.04
   8  10  -4  556.85   42.62
  -8  10   4  516.21   73.46
   8 -10  -4  498.26   39.52
  16   4  -3  470.38   29.02
  16  -4  -3  449.36   17.38
  16  -4  -3  400.17   14.99
  16  -4  -3  363.41   48.17
  10  -2 -10   -2.44    6.24
  10   2 -10    1.53    3.11
 -10  -2  10   -4.04    3.80
 -10   2  10    9.53    4.75
  -4  10   5 1635.56   78.09
  -4  10   5 1666.25   89.27
   4  10  -5 1763.52   95.86
   4 -10  -5 1581.47   84.92
  -4 -10   5 1603.71   99.16
  -8  -2  10   19.55    8.32
  -8   2  10   26.36    6.55
   8  -2 -10   25.75    5.64
   8   2 -10   26.05    7.14
   5 -11  -2  138.97   15.77
  -5 -11   2  162.00   22.44
   5  11  -2  156.20   20.86
  -5  11   2  144.61   13.29
  -5  11   2  146.28   22.94
  14  -4   0 1224.79   52.00
 -14   4   0 1218.56   63.64
  14   4   0 1368.37   73.37
  14  -4   0 1048.78   75.60
  14   4   0 1432.54   51.49
  11   3   3  910.38   57.74
 -11   3  -3  796.33   43.58
  11   3   3  667.23   74.19
  11  -3   3  707.29   43.72
   5  11  -1   71.40   14.99
  -5  11   1   62.65   16.59
   5 -11  -1   65.08   11.23
  -5  11   1   69.65   17.48
  -5 -11   1   69.75   16.01
   7  -9   2 2282.39  118.97
  -7   9  -2 2546.92  119.45
  -7  -9  -2 2393.57  147.64
  -7   9  -2 2662.15  147.70
   7   9   2 2700.32  144.86
  -9   7   8   12.94    5.67
  -9  -7   8   -0.51    7.55
   9  -7  -8    8.47    8.79
  -9   7   8    9.74    4.95
   9   7  -8    7.95    6.33
 -12   0  10 5011.40  292.03
  12   0 -10 5416.64  282.35
  12   0 -10 5460.65  321.91
  -3 -11   3  167.75   24.04
   3  11  -3  193.76   37.86
  -3  11   3  168.23   23.50
  -3  11   3  167.46   28.34
   3 -11  -3  178.58   33.69
  17  -3  -5   14.03    9.13
 -17  -3   5   38.72    5.79
  17   3  -5   13.76    5.46
  -2   0  -8  735.06   14.80
  -2   0  -8  620.20   13.21
   2   0   8  641.84   75.18
 -11  -5   9   63.70   11.91
  11  -5  -9   60.33    9.94
 -11   5   9   51.75    8.56
 -11   5   9   60.83    7.37
  11   5  -9   64.03   17.52
  14   6  -7  342.95   24.25
 -14  -6   7  323.00   41.85
  14  -6  -7  302.29   27.70
  11  -9  -3  846.66   31.26
 -11   9   3  899.03   28.63
 -11   9   3  846.88   62.40
  11   9  -3  872.89   59.70
 -11  -9   3  831.89   96.70
  15   5  -2  175.92   18.65
 -15   5   2  166.50   20.53
  15  -5  -2  118.84   27.05
  15  -5  -2  160.42   11.81
  14   0   1    7.29    7.63
  14   0   1    1.81    4.45
  14   0   1    1.84    3.74
  17   1  -3   43.90   15.82
  17  -1  -3   46.51    5.10
  17  -1  -3   31.70    9.16
  17   1  -3   36.23    5.86
  17   1  -3   40.59   11.29
  17  -1  -3   37.83    7.26
   6   0 -10    8.23    5.24
  -6   0  10    9.19    6.09
   6 -10  -5  286.00   20.78
  -6 -10   5  267.97   30.22
   6  10  -5  308.78   29.00
  -6  10   5  277.84   16.85
  -6  10   5  308.64   27.97
 -16  -4   7  108.63   18.39
  16  -4  -7  109.10   29.77
  16   4  -7  113.39   17.89
  11  -9  -4  305.32   28.72
 -11   9   4  376.03   18.30
  11   9  -4  413.20   33.68
 -11  -9   4  361.37   36.43
 -11   9   4  350.50   35.18
  11  -9  -4  326.32   20.06
   5  -7  -8  476.78   22.07
  -5   7   8  515.99   31.09
  -5   7   8  508.75   41.98
  -5  -7   8  528.32   72.62
   5   7  -8  500.58   36.09
  17   3  -6  644.59   40.40
  17  -3  -6  547.50   43.98
 -17  -3   6  576.47   27.68
   6   6   5  820.53   55.54
   6   6   5 1076.94  105.68
  -6   6  -5  914.01   53.81
  -6   6  -5  935.43   62.14
   6  -6   5  911.50   56.98
   2   6  -8  771.61   80.85
  -2  -6   8  736.35   55.53
  -2   6   8  785.69   77.29
  -2   6   8  719.19   68.18
 -10   8   7   32.40   10.19
 -10   8   7   34.93    3.10
  10  -8  -7   23.34    8.66
 -10   8   7   29.89    5.48
  10   8  -7   34.96   17.84
 -10  -8   7   36.10   19.43
   5   5  -9  229.45   40.93
  -5   5   9  236.14   18.07
   5  -5  -9  244.46   12.00
  -5   5   9  255.85   34.36
  -5  -5   9  249.21   28.14
   9   9  -6 2613.61  194.18
  -9  -9   6 2355.72  142.70
   9  -9  -6 2274.31  163.85
  -9   9   6 2297.86   99.83
  -9   9   6 2383.95  185.12
  -1  11   3   27.70    8.60
  -1 -11   3   25.83   10.60
  -1  11   3   32.69    9.64
   1  11  -3   25.06   16.68
   1 -11  -3   23.32    9.92
 -12   4  -2  679.12   48.73
 -12   4  -2  672.93   35.29
  12  -4   2  648.60   37.77
  12   4   2  693.02   21.65
  12   4   2  611.19   43.68
  12   4   2  776.35   51.04
  15   1   0   11.46    6.11
  15   1   0   13.60    6.01
  15   1   0   15.55    6.46
  15  -1   0   13.02    7.21
  15  -1   0   13.56    5.21
  15  -1   0   18.63    5.58
 -11   7  -1  292.65   25.57
  11   7   1  292.54   28.90
 -11   7  -1  257.13   16.80
  11  -7   1  249.26   18.08
 -10   2  -4 2885.43  119.87
  10  -2   4 2761.05  210.58
  10   2   4 2638.48  151.10
  10   2   4 3237.48  178.41
  -1   1   9  190.11   38.19
  -1  -1   9  199.85   40.54
   1   1  -9  223.07   22.19
   1  -1  -9  201.48    8.75
   5   7   5   73.57   15.19
   5   7   5   64.89    3.43
  -5   7  -5   70.65   18.69
   5  -7   5   67.30   14.25
  -5   7  -5   52.57   12.13
   4   6   6 2543.94  144.02
  -4   6  -6 2817.08  128.66
  -4   6  -6 2752.55  144.48
   4  -6   6 2735.14  153.33
   4   6   6 3259.63  238.59
  17   3  -4  112.90   16.48
  17  -3  -4   82.75    3.85
  17   3  -4   91.29   17.06
  17  -3  -4   66.41   13.57
  17  -3  -4   85.24    4.57
 -12   8   6  252.52    7.99
  12  -8  -6  205.99   23.40
 -12   8   6  244.68    7.40
 -12   8   6  225.63   47.51
  12   8  -6  246.67   42.57
 -12  -8   6  244.90   26.70
  -5 -11   3   -2.32    6.66
  -5  11   3    1.73   11.42
   5  11  -3   -0.05   11.23
   5 -11  -3    4.31    4.56
  -5  11   3    8.15    6.60
   2  10  -5  306.46   28.80
  -2 -10   5  295.87   53.62
  -2  10   5  299.41   38.31
  -2  10   5  269.90   23.58
   5   5   6   71.25   17.27
  -5   5  -6   86.37   13.21
   5   5   6   57.84   13.47
  -5   5  -6   71.86   24.67
   5  -5   6   64.77   14.68
 -10   8  -1   95.69   16.14
  10   8   1   98.58   30.49
  10  -8   1  100.91   11.43
 -10   8  -1   96.16    9.98
   5 -11   0 4251.60  294.59
  -5  11   0 4674.72  359.94
   5  11   0 4412.15  256.68
  -5 -11   0 4070.94  254.29
  -5  11   0 4500.83  282.09
  -7   5  -5  621.72   65.78
   7  -5   5  605.56   44.14
   7   5   5  741.83   52.71
   7   5   5  590.97   43.58
  -7   5  -5  658.26   28.57
 -11   9   2   19.61    3.96
 -11   9   2   34.13   10.73
 -11  -9   2   31.44   11.28
  11   9  -2   18.42    9.79
  11  -9  -2   24.06    7.78
 -12   6  -1 1017.26   55.91
  12  -6   1  864.39   62.25
  12   6   1 1129.37   66.27
 -12   6  -1  952.41   40.54
  16   0  -1   -1.16    6.30
  16   0  -1   19.88    7.18
  16   0  -1   -0.73    7.53
  13   1   2 3416.67  172.02
  13   1   2 2727.80  109.16
  13   1   2 2945.10  155.47
  13  -1   2 2960.22  149.30
 -12  -2  10 1540.79   71.64
  12   2 -10 1576.13   64.24
  12  -2 -10 1579.60   83.04
 -12   2  10 1565.17   71.73
   9  -3 -10 1122.69   50.43
  -9   3  10 1167.53   69.37
   9   3 -10 1118.40   54.85
  -9  -3  10 1111.42   64.22
   7   7   414054.80  895.16
  -7   7  -413081.60  971.61
   7   7   415157.37 1149.98
   7  -7   412945.72 1004.41
  -7   7  -414837.53 1193.04
   2  -2   8  184.50   39.50
  -2   2  -8  183.21   21.90
   8   6   4  104.14   18.67
  -8   6  -4   89.51   13.36
  -8   6  -4   89.70   18.48
   8   6   4   73.97   15.95
   8  -6   4   76.22   24.95
 -13   7   1   56.56   14.14
 -13   7   1   70.77    5.49
  13  -7  -1   43.77   10.88
 -13  -7   1   45.55   14.76
  13   7  -1   60.12   24.62
  14   2   1   74.08    8.05
  14  -2   1   51.27   11.29
  14   2   1   81.69   13.03
  14  -2   1   64.48   10.27
  14   2   1   66.24   19.89
   6   2 -10 2372.77  161.66
   6  -2 -10 2157.17   83.64
  -6  -2  10 2164.89  168.31
  -6   2  10 2155.40  105.42
  -3   7  -6 2236.60  114.22
   3   7   6 2472.38  139.29
   3   7   6 2052.47  171.22
  -3   7  -6 2132.57  116.25
   3  -7   6 2100.48  182.92
  13  -1 -10  105.74   18.49
 -13  -1  10  157.11   11.19
 -13   1  10  128.51   13.80
  13   1 -10  130.48   15.45
  13  -1 -10  129.75   13.08
 -13   7   7  172.66   23.74
 -13  -7   7  184.59   20.81
  13   7  -7  199.93   34.43
  13  -7  -7  166.05   35.34
  11  -9  -5  178.35   13.12
 -11   9   5  161.60   23.52
 -11   9   5  165.48    6.63
  11  -9  -5  119.08   32.95
  11   9  -5  159.35   22.55
 -11  -9   5  167.38   23.75
  -2   8   7  382.68   27.61
  -2   8   7  380.03   28.55
  -2   8   7  396.36   50.30
   2   8  -7  399.06   32.37
  -2  -8   7  391.74   64.91
   8  10   0  261.48   48.29
  -8 -10   0  261.05   32.61
  -8  10   0  270.51   18.31
   8 -10   0  274.57   20.40
  -8  10   0  303.14   31.11
 -12   8   1  368.58   34.42
 -12   8   1  314.98   23.41
  12  -8  -1  356.60   27.18
 -12  -8   1  340.85   34.78
  12   8  -1  379.26   56.62
  17   3  -7  236.10   22.15
 -17  -3   7  208.27   21.69
  17  -3  -7  219.26   25.79
   4  10   3   37.73   13.67
  -4 -10  -3   43.72   24.49
   4 -10   3   42.29   11.52
  -4  10  -3   40.19   10.48
  -4  10  -3   65.86   14.24
   4  10   3   36.46   12.35
   5  -1 -10  765.21   41.54
  -5   1  10  722.22   44.88
  -5  -1  10  700.12   47.74
   5  -1 -10  738.06   39.98
   5   1 -10  732.44   42.15
  17  -1  -8   88.20   30.50
  17   1  -8   96.86    7.22
  17   1  -8  101.16   34.95
 -17  -1   8   85.24    8.54
 -11   3  10  258.62   21.13
  11  -3 -10  268.13   21.07
 -11  -3  10  258.00   36.71
  11   3 -10  265.20   30.87
 -11   7   8   99.97    7.14
  11  -7  -8   80.19   13.01
 -11   7   8   86.52    6.66
  11   7  -8  102.71   24.69
 -11  -7   8   94.78   27.63
   1   9  -6  780.96   86.50
  -1   9   6  786.72   51.22
  -1   9   6  788.00   35.01
  -1  -9   6  747.62   58.82
  14  -6  -1    7.06    3.16
  14   6  -1   13.78    7.26
 -14   6   1   12.25    5.07
  14  -6  -1    5.09    9.65
 -14   6   1   12.27   12.13
   8 -10  -5 2239.82  126.95
  -8 -10   5 2071.72  130.17
  -8  10   5 2270.60  132.66
   8  10  -5 2371.29  132.08
  -8  10   5 2040.12  100.43
   7   1   6 1190.82   70.37
   7  -1   6 1205.78   72.49
  18   0  -6 1420.08   38.61
  18   0  -6 1392.70   38.42
  18   0  -6 1374.55  135.16
  18   0  -5    0.61    2.14
  18   0  -5   -0.86    7.61
  18   0  -5   -0.32    1.94
  -7  -3  10 2715.02  212.30
   7  -3 -10 2634.39  112.48
  -7   3  10 2790.55  172.47
   7   3 -10 2745.99  136.88
 -14  -4   9   31.82    7.09
  14   4  -9   19.15   10.98
  14  -4  -9   23.30   17.08
   8  -6  -9  764.09   37.38
   8   6  -9  776.23   48.28
  -8   6   9  851.41   57.04
  -8   6   9  839.41   47.84
  -8  -6   9  864.33   92.92
  16   0  -9   -0.17    1.23
 -16   0   9    3.88    1.20
  16   0  -9    4.59    6.47
  -4   8  -5  100.33   15.12
   4  -8   5   74.64   16.75
  -4   8  -5   88.82   15.20
   4   8   5   98.66   31.12
   4   8   5   89.11    4.77
   2  10   4  740.37   36.98
   2 -10   4  685.28   51.92
  -2  10  -4  761.57   79.39
   2  10   4  724.12   50.62
  -6   8  -4  601.29   40.26
   6   8   4  710.91   83.93
  -6   8  -4  595.56   39.10
   6  -8   4  583.46   43.22
   6   8   4  618.54   18.77
   3   5   7  764.38   52.50
   3   5   7  627.68   74.85
   3  -5   7  631.40   49.36
  -3   5  -7  676.08   30.86
  -3   5  -7  693.95   79.29
  15  -3  -9  100.82   17.05
 -15  -3   9   97.48    9.76
  15   3  -9  112.54   14.90
   6  -4   6 1462.33   89.85
   6   4   6 1688.14   99.02
  -6   4  -6 1656.35   75.21
  -6   4  -6 1537.31  125.72
   6   4   6 1374.34   84.47
   3  11   2  843.04   49.74
  -3 -11  -2  794.55   61.74
   3  11   2  772.53   54.25
   3 -11   2  827.66   84.67
  -3  11  -2  815.47   49.51
  -3  11  -2  985.55  107.53
  -2   6  -7 2237.74  169.97
   2   6   7 2506.09  140.11
   2  -6   7 2186.71  127.01
   2   6   7 2078.54  116.84
  12   0   3    4.56    9.93
   5   1   7  109.98   17.50
   5  -1   7  119.97   18.69
  -9   5  -4  438.51   49.78
  -9   5  -4  455.32   23.45
   9   5   4  504.99   42.10
   9   5   4  414.87   61.05
   9  -5   4  433.20   54.38
  16  -2  -1  866.14   53.36
  16   2  -1  910.97   38.87
  16   2  -1  973.26   72.83
  16  -2  -1 1054.59   61.90
  16   2  -1  887.20   46.21
  16  -2  -1  802.26   39.61
  16  -4  -2   34.42    9.24
  16   4  -2   47.84    9.74
  16   4  -2   34.90   10.06
  16  -4  -2   44.21    5.07
  16  -4  -2   75.54    7.99
  -9   9  -1    6.36    7.88
   9   9   1    8.13    8.09
  -9   9  -1   13.08    8.52
  -9  -9  -1    4.85    9.07
   9  -9   1   17.67    9.39
  -1 -11  -3   72.09   14.19
   1 -11   3   29.41   22.54
   1  11   3   43.17   10.71
  -1  11  -3   44.41   11.63
   1  11   3   30.68   19.97
 -13   5  -1 1234.96   95.99
  13   5   1 1394.83   82.75
 -13   5  -1 1250.62   55.68
  13   5   1 1509.61   61.73
  13  -5   1 1207.68   59.29
  17  -3  -3  242.56    8.55
  17   3  -3  302.88   24.04
  17  -3  -3  188.15   35.20
  17  -3  -3  252.69   14.23
  17   3  -3  263.89   32.19
 -10  -6   9  248.05   25.57
  10  -6  -9  215.79   18.03
  10   6  -9  239.64   36.23
 -10   6   9  222.93   11.69
 -10   6   9  233.65   16.86
   8   4   5  299.04   30.00
  -8   4  -5  366.98   48.69
  -8   4  -5  345.68   15.37
   8  -4   5  304.22   30.08
   8   4   5  422.55   64.14
  -6 -10  -2  225.09   29.72
   6  10   2  222.31   26.21
  -6  10  -2  230.99   19.98
   6 -10   2  207.32   21.56
  -6  10  -2  234.59   28.07
  -3   7   8 4204.69  225.59
  -3   7   8 4843.01  270.43
   3   7  -8 4318.49  320.68
  -3  -7   8 4585.20  277.47
 -14   0  10 1434.58   71.92
  14   0 -10 1380.57  141.12
  14   0 -10 1585.21   54.03
   3 -11  -4  346.47   51.59
  -3  11   4  362.44   31.18
  -3  11   4  359.32   26.43
   3  11  -4  361.31   54.52
  -3 -11   4  336.23   35.23
   9   1   5  349.81   30.71
   9  -1   5  366.64   54.10
  15  -5  -8  376.56   32.54
  15   5  -8  401.75   24.38
 -15  -5   8  382.58   42.14
 -13   5   9 1402.65   39.83
 -13  -5   9 1375.19   73.37
  13   5  -9 1391.88   66.87
  13  -5  -9 1301.45  111.03
 -13   5   9 1378.75   40.38
  -2  -4   9   22.46   13.06
   2   4  -9   17.46    6.82
  -2   4   9   -5.72   10.33
   2  -4  -9    5.89    1.36
   7 -11  -2 1171.10   86.77
   7  11  -2 1251.61   78.10
  -7  11   2 1255.41  129.63
  -7  11   2 1219.04   79.52
  -7 -11   2 1142.96   81.79
   9  -7   3   11.69    5.68
   9   7   3    5.40    1.64
   9   7   3    8.47    7.48
  -9   7  -3    8.22    5.36
  -9   7  -3    2.68    5.10
  -6   6   9  474.94   25.93
   6   6  -9  454.45   35.39
  -6   6   9  473.25   30.29
   6  -6  -9  432.92   20.07
  -6  -6   9  467.05   70.33
  -4   4  -7  201.66   23.51
   4   4   7  196.34   24.62
   4   4   7  240.59   28.37
  -4   4  -7  203.79   17.64
   4  -4   7  212.96   25.35
  15   3   0 2045.91  101.88
  15   3   0 1924.33   99.02
  15  -3   0 1651.78  103.05
  15   3   0 2132.12   98.65
  15  -3   0 1869.74  106.19
  18   0  -7    0.56    1.22
  18   0  -7    4.40    5.62
  18   0  -7    0.81    0.76
  18   0  -4  117.19   11.78
  18   0  -4  152.43   14.28
  18   0  -4  126.22   17.35
  16  -4  -8 1764.98  106.03
  16   4  -8 1862.89   78.75
 -16  -4   8 1827.05  114.52
  -5  11   4 1480.24   89.05
   5 -11  -4 1387.04   75.43
  -5  11   4 1356.71   64.47
   5  11  -4 1459.80   87.95
  -5 -11   4 1349.98   90.56
  17  -1  -2  158.26   10.66
  17   1  -2  208.06   24.12
  17   1  -2  172.48   26.17
  17  -1  -2  157.16   15.00
  17  -1  -2  185.69   11.55
  17   1  -2  164.55   21.77
 -11   9   1  847.17   98.39
 -11  -9   1  778.76   64.19
  11   9  -1  762.22   55.67
  11  -9  -1  787.55   33.67
 -11   9   1  793.01   30.99
 -10  10   3 2174.04  135.24
  10  10  -3 2158.51  128.27
 -10 -10   3 2039.61  193.38
  10 -10  -3 2047.54  109.58
 -10  10   3 2165.72  102.92
   4   0 -10    2.23    5.12
  -4   0  10    4.72    5.64
   1   3  -9  954.03   56.34
   1  -3  -9  834.55   21.50
  -1  -3   9  839.91   93.79
  -1   3   9  836.89   83.92
  -2   8  -6 2883.71  163.86
   2  -8   6 2625.02  237.40
   2   8   6 3101.14  176.04
   2   8   6 3137.18  127.75
  18   2  -6  104.22   12.59
  18   2  -6  107.96   35.44
  18  -2  -6   76.99   17.93
  18  -2  -5   -4.94    5.75
  18   2  -5   10.77   11.54
  18   2  -5   -2.90    4.85
   0   0   9   -6.74    7.74
   0   0  -9    0.21    1.42
   0   0  -9    0.61    4.31
   5 -11   1  190.72   19.38
   5  11   1  183.77   23.18
  -5 -11  -1   59.35   44.28
  -5  11  -1  177.21   17.75
  -5  11  -1  166.64   26.46
 -16  -2   9   57.35   12.16
  16  -2  -9   74.48   28.65
  16   2  -9   78.36    6.08
  -7 -11   3   -5.18    8.07
  -7  11   3   11.25    3.89
  -7  11   3   -3.37   13.74
   7 -11  -3    4.61    4.39
   7  11  -3    4.12    7.39
  10  -6   3  407.26   53.03
 -10   6  -3  469.98   47.66
 -10   6  -3  400.30   47.46
  10   6   3  506.75   14.08
  10   6   3  498.34   71.81
  -7  -9   7 1101.40   77.60
   7   9  -7 1216.34  113.69
  -7   9   7 1112.73   62.75
  -7   9   7 1180.31   51.31
   1  -7   7    5.57    8.13
  -1   7  -7    4.74    7.01
   1   7   7   11.26    6.74
   1   7   7    8.77    7.87
   8   8   3  362.41   34.17
  -8   8  -3  337.13   47.03
  -8   8  -3  292.74   23.03
   8  -8   3  292.75   25.94
   8   8   3  319.26   18.90
 -10   4  10   40.56   12.51
 -10   4  10   64.82    6.87
  10  -4 -10   66.35    9.73
 -10  -4  10   56.33   22.29
  10   4 -10   62.39   10.56
  15   5  -1  713.42   44.49
  15  -5  -1  679.20   26.85
 -15   5   1  649.71   44.43
  15  -5  -1  522.27   33.66
   0  12   0 1311.90  112.45
   0  12   0 1333.69   86.97
   0 -12   0 1188.99  118.86
  12   2   3  606.50   71.75
  12  -2   3  628.88   68.53
  12   2   3  716.18   49.79
   8  -4 -10 1571.88   67.28
   8   4 -10 1665.44   85.20
  -8  -4  10 1625.29   97.10
  -8   4  10 1693.15  100.97
   0 -10   5   74.39   17.83
   0  10  -5   91.18   16.24
   0  10   5   86.40   10.34
   0  10   5   75.98   25.96
   3  -5  -9 1475.12   56.14
  -3   5   9 1610.53  126.70
   3   5  -9 1535.90   86.16
  -3   5   9 1466.74  114.30
  -3  -5   9 1508.75  146.68
  14   6  -8  294.09   22.66
 -14  -6   8  263.97   23.83
  14  -6  -8  257.55   44.41
 -13   3  -2  473.75   22.65
  13   3   2  430.60   14.85
  13  -3   2  435.88   29.56
  13   3   2  397.80   32.91
  13   3   2  505.81   38.29
  -7 -11   1  157.11   24.31
   7 -11  -1  164.40   27.09
  -7  11   1  154.14   24.69
  -7  11   1  161.78   14.33
   7  11  -1  145.40   23.08
  10  10  -4  606.02   77.63
 -10 -10   4  564.64   81.37
 -10  10   4  564.35   30.11
  10 -10  -4  540.17   24.57
 -10  10   4  562.73   48.86
  -5   9   7  367.99   40.84
  -5  -9   7  371.24   39.25
  -5   9   7  383.72   41.95
   5   9  -7  361.77   58.06
 -10 -10   2 5158.40  433.64
  10  10  -2 4909.63  302.22
  10 -10  -2 5146.39  296.09
 -10  10   2 5096.32  320.26
 -10  10   2 5229.70  250.30
  11   9  -6  427.91   37.18
 -11  -9   6  391.03   38.57
 -11   9   6  388.45   64.13
 -11   9   6  421.24   18.30
  11  -9  -6  376.37   31.38
  12  -8  -7   43.28   20.84
  12   8  -7   55.07   13.32
 -12   8   7   58.89    4.09
 -12   8   7   65.44   14.83
 -12  -8   7   52.60   14.00
 -12   8   7   58.02    3.79
  -3   1  -8 1167.91   31.91
   3  -1   8 1105.65   72.07
  -3   1  -8 1310.17   75.19
   3   1   8 1141.21   72.04
 -13   3  10 1245.63   49.67
 -13  -3  10 1287.90   62.72
  13   3 -10 1266.34   78.79
  13  -3 -10 1246.38   71.60
  16  -6  -5  218.98   42.25
 -16  -6   5  232.53   22.63
  16   6  -5  239.97   22.31
  15  -7  -5  261.69   26.40
 -15  -7   5  276.35   47.07
  15   7  -5  329.35   27.59
 -15   7   5  307.13   33.70
 -14  -2  10  283.77   18.14
  14   2 -10  297.77   24.72
  14  -2 -10  273.47   29.05
 -14   2  10  301.37   15.39
   1 -11  -4   89.23   27.18
  -1  11   4   78.93   14.33
  -1  11   4   94.04   14.20
  -1 -11   4   73.49   17.95
   1  11  -4   95.12   16.17
  -5   9  -4   60.42   16.67
  -5   9  -4   24.49    8.28
   5   9   4   27.50   10.46
   5   9   4    8.28    6.77
   5  -9   4   15.26    9.29
 -15   7   4  385.04   38.33
  15  -7  -4  355.01   31.31
 -15  -7   4  435.82   58.54
  15   7  -4  427.63   32.64
   0  12   1  496.97   42.57
   0  12  -1  494.11   61.60
   0  12  -1  489.64   46.93
   0  12   1  485.47   37.33
   0 -12   1  467.72   40.28
   0 -12  -1  430.52   37.94
  -8   8   8  397.88   17.97
  -8   8   8  436.61   31.20
   8  -8  -8  385.16   25.38
  -8   8   8  404.33   33.36
  -8  -8   8  422.86   40.39
   8   8  -8  405.04   58.10
  -2 -12   1   56.51   15.87
   2  12  -1   76.45   25.56
  -2  12   1   63.35   16.88
   2 -12  -1   69.82   13.33
  -2  12   1   66.70   20.89
   6  10  -6 4098.93  234.42
  -6  10   6 3906.92  223.77
  -6  10   6 3877.86  233.32
  -6 -10   6 3784.63  319.40
  -5  -3  10 1291.18   83.00
   5  -3 -10 1374.02   61.75
  -5   3  10 1270.74   68.89
   5   3 -10 1426.91  119.32
  17  -3  -8  130.47   20.98
  17   3  -8  143.48   15.98
 -17  -3   8  118.02   15.94
   2  12   0  261.23   29.35
  -2 -12   0  240.65   29.35
   2 -12   0  230.95   26.08
  -2  12   0  257.51   23.15
  -2  12   0  308.07   55.68
   2  12   0  254.48   47.52
  18   2  -7   41.74   14.08
 -18  -2   7   23.73    7.17
  18   2  -7   27.48    7.00
  18  -2  -7   36.46   11.52
  18  -2  -4  134.02    8.70
  18   2  -4  130.80   18.94
  18  -2  -4  119.73   17.29
  18  -2  -4  135.54    7.38
  18   2  -4  125.26   33.06
  -6  -8   8 3996.59  243.62
   6   8  -8 3937.32  220.15
   6  -8  -8 3576.40  175.52
  -6   8   8 3856.72  222.94
  -6   8   8 3865.20  198.67
  -6   8   8 3878.97  199.15
  10   4   4 1016.76   67.72
 -10   4  -4  874.15   51.03
 -10   4  -4  920.01   50.36
  10   4   4  777.49   55.15
  10  -4   4  830.50   84.81
   3  -9   5 1410.78  140.05
  -3   9  -5 1557.90   98.40
  -3   9  -5 1479.22   88.15
   3   9   5 1453.45   68.79
   3   9   5 1627.93  148.48
  16   6  -4  344.02   45.29
  16  -6  -4  273.32   47.26
 -16   6   4  321.57   34.90
 -16  -6   4  321.59   48.10
  -4  -2  10  424.64   37.41
  -4   2  10  426.82   33.25
   4   2 -10  441.50   33.36
   4  -2 -10  441.52   23.14
  -7   3  -6 6182.27  363.89
  -7   3  -6 6099.99  302.61
   7   3   6 6285.11  486.92
   7  -3   6 5546.55  431.39
   7   3   6 5559.14  348.30
   0   2   9  228.86   26.59
   0  -2   9  243.04   48.46
   0   2  -9  266.25   25.79
  -4  10   6 1029.09   55.67
  -4  10   6 1098.69   91.41
  -4 -10   6 1012.74   74.09
   4  10  -6 1134.71   70.11
   1   5   8 3638.12  279.69
   1   5   8 3871.07  225.37
  -1   5  -8 3820.05  212.70
   1  -5   8 3431.56  286.94
  -9   9   7  399.41   25.52
   9   9  -7  424.62   35.69
  -9  -9   7  380.35   38.53
   9  -9  -7  342.37   45.88
  -9   9   7  390.35   32.72
  -9   9   7  373.65   16.50
  16  -6  -6 2989.42  233.45
 -16  -6   6 2976.57  162.71
  16   6  -6 3379.05  172.37
 -12   6   9  576.46   15.32
  12  -6  -9  500.37   58.45
 -12   6   9  604.43   22.52
 -12  -6   9  563.58   66.92
  12   6  -9  561.86   36.13
  14  -8  -4  455.15   15.07
 -14   8   4  439.66   69.17
 -14  -8   4  473.47   42.08
  14  -8  -4  392.38   32.93
 -14   8   4  428.65   14.06
  14   8  -4  447.28   37.91
  -7  11   4  678.06   46.95
  -7  11   4  775.12   57.20
   7 -11  -4  681.18   58.58
   7  11  -4  763.12   55.46
  -7 -11   4  678.78   58.09
   5  -3   7   41.64   13.27
   5   3   7   42.53   12.67
  -5   3  -7   52.72   12.63
  -5   3  -7   46.80    6.45
 -11   5  -3  283.04   22.22
  11  -5   3  269.41   40.91
  11   5   3  270.57   28.98
  11   5   3  335.19   33.94
 -11   5  -3  290.02   19.09
  12  -4 -10  222.43   21.38
 -12   4  10  212.06   16.48
 -12   4  10  245.97   10.01
  12   4 -10  261.79   33.26
 -12  -4  10  264.70   22.56
  -8  10  -1  160.75   39.93
  -8  10  -1  150.99   14.65
  -8 -10  -1  135.11   24.17
   8 -10   1  151.49   16.57
   8  10   1  172.45   39.59
  11   1   4  175.25   22.03
  11   1   4  211.52   25.54
  11  -1   4  170.40   21.98
 -17  -5   5   80.62   20.94
  17   5  -5   78.11   11.92
  17  -5  -5   70.64   14.40
  -7   9  -3 1337.45   80.63
   7  -9   3 1220.20  108.89
  -7   9  -3 1274.60  102.09
   7   9   3 1307.43   66.32
   7   9   3 1452.79   89.67
   2   4   8 1532.28   92.85
  -2   4  -8 1637.87   93.60
   2   4   8 1688.36  102.63
   2  -4   8 1504.99  146.91
 -14   8   5  431.12   67.90
  14   8  -5  468.97   60.74
  14  -8  -5  354.58   55.10
 -14  -8   5  418.53   36.83
 -15  -7   6  105.84   16.32
  15  -7  -6   82.87   15.66
  15   7  -6   98.25   26.32
 -15   7   6   93.26   19.32
  15   1 -10  520.83   28.42
  15  -1 -10  561.05   21.32
 -15   1  10  495.39   15.58
  15  -1 -10  502.16   74.11
 -15  -1  10  515.76   33.54
   0   6  -8  330.20   30.61
   0  -6   8  359.10   61.05
   0   6   8  315.49   49.53
  14  -4   1   82.40   19.21
 -14   4  -1   88.31   11.49
  14   4   1   82.86   26.63
  14   4   1   80.63   15.03
  14   4   1   91.25    9.09
   6  -4 -10 5002.36  266.80
   6   4 -10 5266.79  368.43
  -6   4  10 5105.83  278.42
  -6  -4  10 5286.50  326.57
 -13   7   0  950.71   53.60
 -13   7   0 1031.61   99.41
  13  -7   0  975.26   41.15
  13   7   0 1186.96  107.34
   2  12  -2   19.63   17.08
  -2 -12   2   37.24   10.71
  -2  12   2   18.77   18.34
   2 -12  -2   12.88    8.81
  -2  12   2   13.01   13.98
  12   8   0  516.73   41.79
  12  -8   0  453.63   23.87
 -12   8   0  495.80   68.61
 -12   8   0  451.48   34.44
  10 -10  -5  793.73   31.51
 -10  10   5  785.95   40.07
 -10 -10   5  665.07  100.10
  10  10  -5  767.53   58.24
 -10  10   5  702.85   59.48
  18   0  -8 2515.98  243.30
  18   0  -8 2799.82   89.38
  18   0  -3    2.71    4.86
  18   0  -3   -1.28    4.34
  18   0  -3    2.05    2.55
  -4  -6   9  621.24   52.16
   4   6  -9  651.57   77.26
  -4   6   9  692.87   70.58
   4  -6  -9  619.58   22.07
  -4   6   9  611.80   60.75
  15  -7  -3  446.42   17.79
  15  -7  -3  333.79   30.67
  15   7  -3  425.04   35.51
 -15  -7   3  353.59   34.64
 -15   7   3  414.08   66.59
  17   5  -6  124.55   24.31
  17  -5  -6  121.57   18.72
 -17  -5   6  130.56   14.08
  -8  10   6    2.38    2.72
  -8  10   6   -2.97   10.54
   8  10  -6   12.62   11.41
  -8 -10   6    5.23   12.06
  -9   3  -5  399.10   31.86
  -9   3  -5  364.52   19.79
   9   3   5  395.12   65.02
   9   3   5  336.51   56.29
   9  -3   5  369.91   34.05
  13  -7  -8 2964.92  165.31
 -13  -7   8 3049.60  175.40
  13   7  -8 3276.86  173.47
 -10   8   8  436.72   16.33
  10  -8  -8  363.30   27.74
 -10   8   8  392.80   34.06
 -10   8   8  383.29   20.75
  10   8  -8  409.33   34.65
 -10  -8   8  384.67   38.36
 -17  -1   9  140.84   10.67
  17  -1  -9  146.83   24.13
  17   1  -9  185.86   26.85
  17   1  -9  169.04   10.26
  -7 -11   0  328.90   38.21
   7  11   0  341.96   34.58
   7 -11   0  333.03   25.77
  -7  11   0  338.16   23.29
  -7  11   0  394.49   39.01
   3   9  -7 1906.36  159.85
  -3   9   7 1916.33  102.82
  -3   9   7 1752.09   78.20
  -3  -9   7 1776.77  178.85
  -3  -9   7 1774.32  177.58
  10 -10  -1 1289.90   79.57
 -10 -10   1 1211.77   89.66
  10  10  -1 1251.05   82.30
 -10  10   1 1295.06  133.37
 -10  10   1 1274.11   51.64
  -2 -12  -1  551.31   47.37
  -2  12  -1  595.12   41.36
   2 -12   1  545.12   73.45
  -2  12  -1  629.79   91.17
   2  12   1  647.17   76.98
   2  12   1  578.92   45.54
   3  -1 -10  228.10    8.72
  -3   1  10  176.60   23.29
   3   1 -10  219.14   23.72
  -3  -1  10  183.05   25.31
   0   8   7    7.17   11.65
   0   8   7    6.48    4.19
   0   8  -7   14.35    7.46
   0  -8   7    3.99    8.42
   0   8   7    8.87   12.54
  17   3  -2 2073.01   93.25
  17  -3  -2 1828.51   85.07
  17  -3  -2 1659.27   85.86
  17  -3  -2 2128.88   78.25
  17   3  -2 1657.98   87.32
  17   3  -2 2115.33   99.80
 -14   8   3  398.34   39.34
  14  -8  -3  416.90   18.76
  14  -8  -3  326.67   29.43
 -14  -8   3  398.61   38.78
  14   8  -3  403.45   35.18
 -14   8   3  365.47    9.74
   4  12  -1  403.12   36.56
  -4  12   1  357.26   67.57
   4 -12  -1  344.98   29.54
  -4 -12   1  364.65   63.55
  -4  12   1  351.88   26.53
  17   5  -4  637.37   57.27
 -17  -5   4  482.24   34.05
  17  -5  -4  473.64   37.79
   0 -12   2 5252.91  337.51
   0  12  -2 5621.54  332.71
   0  12   2 5759.07  438.10
   0 -12  -2 5262.57  344.15
   0  12   2 5611.81  337.52
  11   7   2 4569.87  259.05
 -11   7  -2 4217.08  228.75
  11  -7   2 3708.93  198.68
 -11   7  -2 3732.86  189.05
  -1   9  -6 2742.41  227.81
   1   9   6 2728.38  131.45
   1  -9   6 2606.62  237.24
   1   9   6 2922.00  168.82
  16   0   0  204.03   29.42
  16   0   0  153.32   18.41
  16   0   0  203.24   18.38
 -16   6   3  489.60   46.37
  16   6  -3  560.28   39.42
  16  -6  -3  580.08   21.00
  16  -6  -3  435.08   36.63
 -16  -6   3  487.35   64.09
 -10   8  -2 1226.83   86.69
  10   8   2 1401.90   88.25
  10  -8   2 1161.36   93.26
 -10   8  -2 1274.88   73.80
  -4  -8   8 1327.74   91.00
   4   8  -8 1257.68   78.32
  -4   8   8 1274.23   64.28
  -4   8   8 1366.15  105.55
   4  12  -2  159.66   23.70
   4 -12  -2  147.22   31.26
  -4 -12   2  143.77   42.63
  -4  12   2  146.17   16.16
  -4  12   2  165.43   25.48
   3 -11   3   -0.54    6.58
  -3  11  -3   -0.37   10.93
  -3 -11  -3   -1.73   13.50
  -3  11  -3   20.64    8.40
   3  11   3    5.84    8.92
   3  11   3    2.82    6.89
 -14   6   0 1054.18   59.04
 -14   6   0 1060.52   97.34
  14  -6   0  966.93   57.74
  14   6   0 1227.31  110.32
  16  -4  -1  188.40   19.88
  16  -4  -1  161.89   16.44
  16   4  -1  230.49   14.96
  16   4  -1  194.99   21.67
  15   1   1  367.80   29.04
  15   1   1  301.90   19.74
  15  -1   1  389.91   27.76
  15  -1   1  313.37   24.71
  15   1   1  336.18   27.11
  15  -1   1  284.89   22.17
  -9   5  10  731.70   31.67
   9   5 -10  720.08   73.32
  -9  -5  10  742.86   87.33
  -9   5  10  759.77   36.38
   9  -5 -10  684.37   34.79
  -9  -7   9   87.87   19.64
   9  -7  -9   91.82   20.66
   9   7  -9   96.31   28.11
  -9   7   9  103.12   13.25
  -9   7   9  109.71   15.80
 -11   9   0    7.55    7.38
 -11   9   0   13.47    8.72
  11   9   0   15.35    8.70
  11  -9   0    8.18    8.53
 -11  -9   0    6.64    9.63
   5  11  -5   -1.90    5.99
  -5  11   5    0.37    6.78
  -5 -11   5    2.63    6.50
   5 -11  -5    4.21    4.90
  -5  11   5    5.20    9.82
   2  10  -6  665.27   50.16
  -2  10   6  663.21   36.96
  -2 -10   6  648.35   55.59
  -2  10   6  603.01   42.18
  14  -8  -6  189.69   40.76
  14   8  -6  219.81   24.71
 -14   8   6  186.51   47.02
 -14  -8   6  206.13   25.65
   7   7  -9  582.85   42.94
  -7  -7   9  656.95   88.13
   7  -7  -9  574.14   28.86
  -7   7   9  616.53   30.74
  -7   7   9  596.83   33.24
   6   0   7    5.43   12.57
  -3   3  -8  759.66   50.74
  -3   3  -8  725.83   30.85
   3  -3   8  716.14   54.43
   3   3   8  685.39   50.59
  13  -9  -4 2282.90   89.78
 -13   9   4 2134.35   73.75
 -13   9   4 2090.75  132.56
  13  -9  -4 1928.29  113.23
 -13  -9   4 2085.36  134.26
  13   9  -4 2271.03  133.62
   8   0   6 6370.24  492.19
  16   6  -7  309.22   39.26
  16  -6  -7  260.57   28.45
 -16  -6   7  298.34   42.63
  14   0   2  347.03   18.82
  14   0   2  369.14   48.63
  14   0   2  459.06   33.91
 -18  -2   8   19.97    3.68
  18  -2  -8    8.66   18.65
  -4  12   0 1637.84  122.94
   4 -12   0 1519.58   88.45
   4  12   0 1650.90  103.18
  -4  12   0 1685.61  111.10
  -4 -12   0 1484.47  155.66
  18  -2  -3   46.51    4.40
  18   2  -3   48.97   14.52
  18  -2  -3   62.59    8.54
  18   2  -3   42.45    7.79
  18   2  -3   54.16   11.05
  18  -2  -3   52.66   17.69
  -5  11  -2  352.17   66.57
  -5  11  -2  333.85   26.97
   5 -11   2  317.53   28.59
   5  11   2  322.93   55.68
  -5 -11  -2  301.73   35.40
   5  11   2  334.39   42.17
  -1   7   8   34.56   15.76
  -1  -7   8   18.34   20.56
  -1   7   8   22.35   18.04
   1   7  -8   18.27   18.30
 -10   0  11    5.70    7.62
  10   0 -11    6.26    6.51
  10   0 -11   -0.17    5.02
   1  11   4 5157.71  312.83
  -1 -11  -4 4908.34  407.29
   1  11   4 5541.63  370.36
   1 -11   4 4827.34  308.84
  -1  11  -4 5490.35  322.25
 -17  -5   7    9.18    8.98
  17   5  -7    5.55    8.77
  17  -5  -7   12.08   13.23
  12  -6   2  229.85   37.73
 -12   6  -2  244.32   22.32
 -12   6  -2  222.91   32.02
  12   6   2  266.41   31.86
  12   6   2  291.34   13.49
  -1   1  -9   48.70   22.46
   1   1   9   43.17   12.88
   1  -1   9   42.99   13.22
   3  11  -5  270.75   29.37
  -3 -11   5  234.94   54.85
  -3  11   5  249.34   38.99
   3 -11  -5  242.65   26.55
  -3  11   5  260.40   43.02
  11   5 -10   22.80    7.27
 -11  -5  10   13.48    8.58
 -11   5  10   15.69    6.87
 -11   5  10   16.55    3.45
  11  -5 -10   14.39    6.61
  18   4  -6  540.36   27.80
 -18  -4   6  439.01   40.75
  18  -4  -6  456.24   40.59
  13  -9  -3   28.51    6.60
 -13   9   3   32.82   22.31
 -13  -9   3   36.46   13.03
  13   9  -3   36.33   11.55
 -13   9   3   29.13    2.93
 -18  -4   5    1.94    3.61
  18  -4  -5   -2.51    5.12
  18   4  -5    3.01    6.21
   7  -5 -10  496.88   23.16
  -7   5  10  529.93   46.30
  -7   5  10  533.57   31.85
  -7  -5  10  554.48   75.77
   7   5 -10  532.41   38.96
  -4  10  -4 3390.70  185.85
   4  10   4 3337.51  185.80
   4  10   4 3528.14  208.82
   4 -10   4 3084.50  258.11
  -4  10  -4 3697.75  305.04
 -13   9   5   27.47   10.95
  13   9  -5   15.43   17.66
 -13  -9   5   18.01   10.81
  13  -9  -5   22.44    8.78
 -13   9   5   20.88    2.51
  13  -9  -5   15.34    3.21
 -16  -4   9   17.70    5.67
  16  -4  -9   21.73    9.66
  16   4  -9   15.71    5.21
  19   1  -6 1941.81   67.07
  19   1  -6 2111.25  133.09
  19  -1  -6 1810.27  117.95
 -15  -7   7   73.86   14.60
  15  -7  -7   74.16   26.91
  15   7  -7   80.85   13.71
 -16   0  10  282.81   17.32
  16   0 -10  286.56   34.94
  16   0 -10  294.85   14.87
  -9   9  -2    3.94   13.98
  -9   9  -2   10.79    5.71
   9   9   2   11.82    8.87
   9  -9   2   11.98   10.89
  15   5  -9  490.23   45.56
 -15  -5   9  459.87   50.24
  15  -5  -9  453.27   63.35
  17   1  -1  317.40   34.80
  17   1  -1  275.01   16.93
  17   1  -1  287.89   20.90
  17  -1  -1  247.23   17.57
  17  -1  -1  332.52   19.76
  16   2   0  799.64   30.31
  16  -2   0  684.45   50.25
  16  -2   0  782.41   40.30
  16  -2   0  959.29   45.55
  16   2   0  793.73   73.92
  16   2   0  869.46   50.40
  11  -1 -11  132.14   16.09
 -11   1  11  104.64   20.43
  11  -1 -11  158.79   19.72
  11   1 -11  129.21   11.93
 -11  -1  11  106.27   14.32
  -9  -1  11   64.63   21.07
   9   1 -11   70.33   10.35
   9  -1 -11   70.65    9.64
  -9   1  11   65.13   10.88
   9  -1 -11   64.45   10.27
  -9  11   3   53.00   15.78
  -9 -11   3   52.51   16.16
   9  11  -3   38.34   26.33
   9 -11  -3   49.26    7.95
  -9  11   3   48.77    6.70
   2  12  -3    8.89    5.98
   2 -12  -3   -0.24    9.63
  -2  12   3    0.63    8.61
  -2 -12   3   -6.60    6.45
  -2  12   3    2.88    6.08
  12  -4   3   32.23    9.22
 -12   4  -3   -0.76    8.88
  12   4   3   27.90   10.48
  12   4   3   46.40   12.28
 -12   4  -3   38.19    5.99
 -11   9   7  286.24   32.01
 -11   9   7  278.55   13.74
  11   9  -7  324.32   53.89
 -11   9   7  284.31   14.17
  11  -9  -7  274.68   43.70
 -11  -9   7  308.69   55.23
  -7 -11   5    0.38    8.47
   7  11  -5   19.07    8.02
  -7  11   5    3.61    6.75
   7 -11  -5    7.41    8.82
  -7  11   5    4.97    8.03
  11   3   4 1672.61  102.78
  11   3   4 2223.09  130.59
  11  -3   4 1763.93  153.08
 -11   3  -4 1831.12   81.51
  12   0 -11   -2.65    9.29
 -12   0  11    7.98    5.87
  12   0 -11    0.48    2.73
  19  -1  -5  314.97   11.92
  19   1  -5  320.77   20.70
  19   1  -5  328.92   33.46
  19  -1  -5  308.36   13.24
  19   1  -5  303.26   13.84
  19  -1  -5  296.65   31.25
   4 -12  -3  882.62   59.31
  -4  12   3  883.97   49.50
  -4 -12   3  785.85  112.19
   4  12  -3  971.99   67.22
  -4  12   3  995.14   69.93
   8   0 -11   -2.71    4.11
   8   0 -11    5.52    4.30
  -8   0  11    6.31    4.95
  -9  11   2    1.92    6.52
   9 -11  -2    5.82    7.44
   9  11  -2   19.65   13.98
  -9  11   2    7.12    8.28
  -6  10  -3 1014.14   58.87
  -6  10  -3 1040.87   72.34
   6  10   3 1111.38  117.93
   6  10   3  992.36   43.89
   6 -10   3  888.50   95.04
 -11   7   9   39.79    4.32
 -11   7   9   38.34    6.06
  11  -7  -9   31.00   16.32
 -11  -7   9   40.75   12.38
  11   7  -9   37.86   10.54
  15  -3 -10 1733.22  105.85
 -15   3  10 1908.73   57.43
  15   3 -10 1866.49   77.24
 -15  -3  10 1835.35  112.95
 -15   3  10 1652.09   53.12
 -14   8   2  534.84   17.65
 -14   8   2  550.15   49.12
  14  -8  -2  618.82   31.44
 -14  -8   2  513.30   47.48
  14   8  -2  608.67   46.32
 -15   7   2 1818.88   58.10
 -15   7   2 1649.40  107.06
  15  -7  -2 1861.11   78.63
  15   7  -2 1962.01  110.05
 -15  -7   2 1642.99  106.39
  15  -7  -2 1422.64   85.31
   4   0   810184.08  714.29
  17   5  -3   88.64   14.91
  17  -5  -3   90.69    6.93
  17  -5  -3   83.98    6.70
  -6   2  -7  365.80   34.14
   6  -2   7  339.10   57.51
  -6   2  -7  343.72   11.71
   6   2   7  342.06   56.10
   8  -2   6  303.35   32.31
  -8   2  -6  331.74   11.73
   8   2   6  291.57   32.16
   2   0 -1011379.79  770.39
  -2   0  10 9232.66  677.73
   2   0 -1010557.29  639.58
   2 -10   5 1378.05  142.65
   2  10   5 1381.47   58.45
   2  10   5 1503.15  142.05
  -2  10  -5 1491.37  136.85
  10   0   5    5.02    6.86
  14  -2   2 2688.79  140.48
  14   2   2 3202.81  170.80
  14   2   2 2556.71  143.39
  14   2   2 2533.55   95.31
 -14   4  10  680.84   21.81
  14  -4 -10  639.41   76.28
 -14  -4  10  654.03   60.40
  14   4 -10  694.70   34.96
 -14   4  10  640.44   22.08
  -2  12  -2  110.10   17.24
   2 -12   2  109.71   33.50
   2  12   2  115.97   30.10
   2  12   2  101.26   31.85
  -2  12  -2  116.10   23.82
  -2 -12  -2   91.48   36.09
  19   1  -7  146.00    9.38
  19  -1  -7  143.35   24.12
  19   1  -7  157.49   26.83
  17  -3  -9  163.71   42.51
  17   3  -9  163.24   10.65
 -17  -3   9  158.43   20.13
 -10 -10   6  874.15   69.91
 -10  10   6  898.31  104.74
  10  10  -6  998.88   68.37
 -10  10   6  872.34   41.41
  10   2 -11  143.98   26.44
  10  -2 -11  139.34   14.12
 -10   2  11  141.78   22.53
 -10  -2  11  144.48   17.57
   5   7  -9   12.23    6.40
   5  -7  -9    2.47    4.99
  -5   7   9    4.11    7.83
  -5   7   9   -4.51    5.64
  -5  -7   9   10.19    7.80
 -15   5   0  417.17   50.96
  15   5   0  391.72   58.23
  15  -5   0  296.49   23.75
  15   5   0  471.61   29.88
  15  -5   0  384.11   34.09
  -9  11   4 3736.45  237.58
  -9  11   4 3742.31  198.94
   9 -11  -4 3425.61  208.67
   9  11  -4 3990.86  320.54
  -9 -11   4 3491.32  233.92
  18   4  -7   16.56    9.29
  18  -4  -7   14.89    9.14
 -18  -4   7   17.76    5.43
  18  -4  -4  108.79    4.07
  18  -4  -4  107.41    4.42
  18   4  -4  115.68   24.04
  18  -4  -4  100.97   16.51
  -3   3  10 1456.36   82.77
   3   3 -10 1545.03   88.54
   3  -3 -10 1461.88   42.69
  -3  -3  10 1456.23   93.06
 -12   8   8  634.71   20.53
 -12  -8   8  642.15   85.62
 -12   8   8  620.58   20.96
  12  -8  -8  937.04   46.11
  12   8  -8  714.58   79.26
  -4   4  10  299.42   43.47
   4  -4 -10  296.34   17.19
  -4  -4  10  277.81   33.50
   4   4 -10  355.50   31.48
   1   5  -9  277.54   29.24
  -1   5   9  312.81   52.38
  -1   5   9  278.65   27.88
  -1  -5   9  274.03   56.30
   0   4  -9   94.80   16.10
   0   4   9   74.70   15.87
   0   4   9   92.77   17.87
   0  -4   9   91.07   32.17
  13  -1   3 1126.43   69.38
  13   1   3 1382.80  126.72
  13   1   3 1153.41  111.38
 -14  -6   9  226.63   36.62
  14  -6  -9  196.31   22.49
  14   6  -9  211.93   34.06
 -10  10   0 2698.89  154.39
 -10  10   0 2777.97  168.41
 -10 -10   0 2419.31  162.69
  10  10   0 2723.01  218.66
  10 -10   0 2638.15  164.23
   7  11   1   58.64   11.90
  -7 -11  -1   38.23   15.12
   7 -11   1   30.29    9.74
  -7  11  -1   40.79   25.23
  -7  11  -1   24.62    8.62
   6 -12  -2  634.83   41.28
  -6  12   2  674.14   57.42
   6  12  -2  666.86   51.48
  -6 -12   2  634.19   57.52
  -6  12   2  640.27   35.52
 -16  -2  10 1122.57   59.05
 -16   2  10 1045.25   27.40
  16  -2 -10 1280.84  123.78
  16   2 -10 1284.23   57.44
 -16   2  10 1020.40   28.24
   4  12   1   57.21   12.97
  -4  12  -1   56.63   17.71
  -4  12  -1   55.12   20.40
  -4 -12  -1   46.67   16.35
   4 -12   1   52.10   13.19
   4  12   1   63.20   14.62
  -6   6  -6    6.92    4.31
   6   6   6    0.43    9.48
   6  -6   6   26.31   13.61
   6   6   6    6.95   12.58
  -6   6  -6   -0.37   12.89
   5   7   6  179.88   26.29
  -5   7  -6  154.67   15.56
  -5   7  -6  160.30   35.79
   5   7   6  133.59   21.85
   5  -7   6  131.92   40.77
   0 -12  -3  103.19   32.84
   0  12   3   78.73   28.60
   0  12   3   97.27   16.68
   0 -12   3   81.29   18.91
   0  12  -3   97.68   17.29
  -7   7  -5  605.03   54.97
   7   7   5  603.82   48.65
   7  -7   5  538.26   43.37
  -7   7  -5  561.75   40.77
   7   7   5  543.18   77.83
 -18   0   9    1.62    2.10
  18   0  -9   -1.28    7.44
  18   0  -9    4.91    1.66
  13   9  -2 2737.47  166.61
 -13   9   2 2709.89  172.11
  13  -9  -2 2829.83  134.89
 -13   9   2 2605.67   98.96
 -13  -9   2 2696.19  179.09
  18   0  -2   47.66    7.11
  18   0  -2   45.72   12.85
  18   0  -2   40.48    8.70
 -16   6   2  925.13   66.79
  16  -6  -2  783.65   50.89
  16   6  -2 1076.37   63.64
  16  -6  -2  970.93   31.21
 -13   5  -2  888.21   74.51
 -13   5  -2  985.09   50.49
  13   5   2 1099.30  108.87
  13  -5   2  926.26   83.04
  13   5   2  925.65  103.95
  13   5   2 1061.71   34.16
  15   3   1  229.52   22.91
  15  -3   1  233.76   31.39
  15   3   1  269.05   41.95
  15  -3   1  206.41   14.01
  15   3   1  239.22   14.72
  -1 -11   5  127.16   24.49
   1  11  -5  167.46   22.72
  -1  11   5  154.51   33.87
  -1  11   5  142.37   17.00
  13   1 -11  227.79   22.25
  13  -1 -11  217.54   19.03
 -13   1  11  165.97   11.77
  13  -1 -11  181.25   39.10
 -13  -1  11  175.66   26.08
 -12   2  11  476.64   34.94
 -12  -2  11  508.81   32.86
  12   2 -11  531.07   45.05
  12  -2 -11  507.96   35.21
 -13  -9   6  769.01   60.03
 -13   9   6  723.56   61.98
  13  -9  -6  680.48   50.45
 -13   9   6  760.34   19.41
 -13   9   6  753.24   18.98
  13   9  -6  836.66   57.44
   7   1 -11  474.91   31.63
  -7  -1  11  436.35   36.86
   7  -1 -11  447.07   34.83
  -7   1  11  508.98   34.11
   7  -1 -11  461.98   30.68
   8  -2 -11 2066.66   89.17
   8   2 -11 2215.67  108.48
  -8  -2  11 2032.11  116.11
  -8   2  11 2116.18  145.76
  -1  -9   7  140.82   26.17
   1   9  -7  156.33   37.08
  -1   9   7  166.04   22.31
  -1   9   7  149.92   20.13
  -1   9   7  157.83   17.43
   6 -12  -1  832.01   77.48
   6  12  -1  793.28   61.05
  -6  12   1  922.24   71.95
  -6  12   1  865.81   45.88
  -6 -12   1  787.96   65.79
 -14   8   7  272.89   59.28
 -14  -8   7  302.33   30.39
  14   8  -7  321.68   49.79
  14  -8  -7  257.88   28.23
   4   2   8 1657.55  152.14
  -4   2  -8 1780.05   99.31
  -4   2  -8 1682.16   47.47
   4  -2   8 1711.49  107.37
  -9 -11   1   68.00   17.88
   9 -11  -1   58.27   17.05
   9  11  -1   52.97   25.43
  -9  11   1   60.45   14.76
  -9  11   1   51.77   29.85
  19   1  -4  720.50   29.22
  19   1  -4  867.90   34.87
  19  -1  -4  847.96   27.31
  19  -1  -4  739.32   32.10
  19   1  -4  783.23   52.95
  19  -1  -4  706.23   51.23
   8   6   5 1314.51   87.86
   8  -6   5 1347.60   85.78
   8   6   5 1660.17  153.53
  -8   6  -5 1411.95  120.31
  -8   6  -5 1527.25   66.46
  -2  -2  10 1630.10  104.03
   2   2 -10 1757.71   97.89
  -2   2  10 1593.15   95.47
   2  -2 -10 1659.55   53.89
 -13   5  10 1468.48   51.82
 -13  -5  10 1591.19  125.10
  13   5 -10 1489.21  107.93
 -13   5  10 1491.92   55.50
  13  -5 -10 1382.65  117.45
  10  -2   5   67.26   15.68
  10   2   5   61.00   15.76
  10   2   5   90.71   32.87
  12 -10  -4   35.61    7.64
 -12  10   4   42.16    6.49
 -12 -10   4   41.86   14.69
 -12  10   4   43.63   14.90
  12  10  -4   44.11   14.16
   6  12  -3  684.82   52.88
   6 -12  -3  614.12   40.15
  -6  12   3  696.89   58.27
  -6  12   3  628.65   52.50
  -6 -12   3  681.44   95.26
  -6   8  -5  265.01   23.87
   6   8   5  264.17    8.95
   6   8   5  269.67   52.31
   6  -8   5  263.76   29.63
  -6   8  -5  249.14   25.48
  -2  -6   9 1185.08  130.14
  -2   6   9 1245.41   77.75
  -2   6   9 1127.26   68.06
   2   6  -9 1081.47   69.63
  -2  -8   8   77.37   35.05
   2   8  -8   87.66   16.05
  -2   8   8   68.21   27.18
  -2   8   8   91.83   25.33
   4  -6   7  607.41   52.37
  -4   6  -7  645.01   32.70
   4   6   7  556.55   77.48
  -4   6  -7  622.33   77.52
   4   6   7  698.66   54.80
   8 -10   2  158.49   19.87
   8  10   2  176.83   24.91
  -8  10  -2  175.24   26.39
  -8 -10  -2  180.12   28.78
  -8  10  -2  180.00   18.08
  -1   3  -9  134.33   19.32
   1   3   9  125.32   35.09
   1  -3   9  134.64   21.98
  12  10  -3   15.08    9.75
 -12 -10   3    6.02   11.18
  12 -10  -3   13.82    6.30
 -12  10   3    8.33   10.59
 -12  10   3   14.77    5.39
  -5  -5  10 1248.25   88.01
  -5   5  10 1209.14   94.99
   5   5 -10 1270.53   76.61
   5  -5 -10 1235.73   57.24
  -5   5  10 1312.62  111.04
  17   5  -8    4.46    6.23
  17  -5  -8   -0.98    5.25
 -17  -5   8    1.18    7.06
 -16  -6   8 1387.31  109.73
  16   6  -8 1458.89  104.38
  16  -6  -8 1202.77  118.69
  -6  10   7  209.60   22.73
  -6  10   7  213.06   29.53
   6  10  -7  192.88   26.01
  -6 -10   7  203.98   30.10
  -7   9   8   32.58    7.77
  -7   9   8   45.90   10.20
   7   9  -8   36.02   11.88
  -7  -9   8   35.73   15.16
  -7   9   8   42.37   11.94
  -7   5  -6 5386.10  289.14
  -7   5  -6 5209.69  375.77
   7  -5   6 4809.82  297.71
   7   5   6 4532.64  280.36
  -4   8  -6 2321.94  178.22
   4  -8   6 1969.87  198.56
   4   8   6 2504.08   79.05
   4   8   6 2438.44  148.23
  -4   8  -6 2168.89  187.83
   4   8   6 1971.24  132.51
  19  -3  -6  963.97   73.71
  19   3  -6 1086.57   65.54
  19   3  -6 1323.75   93.79
 -14   0  11    3.96    4.78
  14   0 -11    2.41    4.39
  14   0 -11   -2.42    6.23
   3  -7   7  415.43   42.88
  -3   7  -7  387.87   35.07
  -3   7  -7  467.56   31.39
   3   7   7  393.19   65.76
   3   7   7  512.13   76.11
   0 -10   6 1157.58   86.80
   0  10   6 1236.76   78.67
   0  10   6 1232.96   53.10
   0  10  -6 1158.57   76.32
  17   3  -1 1000.65   56.16
  17  -3  -1  876.48   38.00
  17   3  -1  959.53   60.16
  17   3  -1  938.34   82.78
  17  -3  -1  982.19   40.20
  17  -3  -1  731.16   41.19
 -11   3  11   53.50   16.35
  11  -3 -11  120.86   13.20
  11   3 -11  122.71   22.36
 -11  -3  11  125.00   27.30
  -6   0  11   -2.66   10.48
   6   0 -11    6.04    5.27
   6   0 -11    2.59    5.34
  -9  -3  11   14.85   15.78
   9   3 -11   16.99   13.42
   9  -3 -11   13.58    5.62
  -9   3  11   22.19    6.13
  19   1  -8  552.66   20.19
  19  -1  -8  491.48   82.22
  19   1  -8  569.39   87.04
 -10  -6  10  161.33   23.47
 -10   6  10  144.50   19.63
  10  -6 -10  126.66   25.64
 -10   6  10  155.98   16.58
  10   6 -10  180.22   34.15
  -8 -10   7  782.98   67.47
   8  10  -7  844.92   96.24
  -8  10   7  827.32   91.95
  -8  10   7  869.00   55.09
  12   8   1  132.63   35.22
 -12   8  -1   98.27   19.77
  12  -8   1   98.71   11.96
 -12   8  -1  141.31   32.01
  18  -2  -9  215.69   28.61
 -18  -2   9  197.15   16.07
  18   2  -9  256.53   16.61
   5  -5   7    8.51    8.59
  -5   5  -7    9.16    3.59
   5   5   7   -5.09    8.10
   5   5   7    8.85    9.40
  -5   5  -7   44.08   13.27
  -8  -6  10   94.35   35.74
  -8   6  10  106.17   10.50
   8  -6 -10   87.81   17.49
   8   6 -10  102.59   16.82
  -8   6  10   86.87   20.77
   9   7   4    9.45    9.16
  -9   7  -4    7.74   10.49
  -9   7  -4   34.83   12.58
   9   7   4    7.92    9.19
   9  -7   4   10.36    7.47
  18   2  -2  437.95   28.18
  18  -2  -2  444.28   20.91
  18   2  -2  424.34   26.90
  18  -2  -2  390.63   29.48
  18   2  -2  413.31   44.22
  18  -2  -2  338.31   26.04
   9   9  -8 1652.07   98.65
  -9   9   8 1496.68   89.37
  -9   9   8 1549.83   76.02
   9  -9  -8 1379.53   75.05
  -9   9   8 1630.71   64.72
  -9  -9   8 1546.06  106.43
  19   3  -5  889.85   41.67
  19   3  -5 1095.27   73.69
  19  -3  -5  765.41   59.12
   4  12  -4  305.61   33.41
  -4  12   4  313.69   41.67
  -4  12   4  324.71   33.81
  -4 -12   4  315.99   37.72
   4 -12  -4  315.46   31.34
  -9  11   5   19.95   10.20
   9 -11  -5   -1.45    4.78
   9  11  -5   21.61    9.31
  -9 -11   5   17.85   10.42
  -9  11   5   29.57    6.40
 -12 -10   5  127.49   25.83
 -12  10   5  145.43   10.13
  12  10  -5  165.95   41.26
  12 -10  -5  142.61   12.14
 -12  10   5  125.27   25.01
   8   8   4  228.04    6.58
  -8   8  -4  229.99   22.30
   8   8   4  235.70   29.09
  -8   8  -4  221.91   39.19
   8  -8   4  222.08   25.21
   2   0   9    2.78    6.81
  13   7   1   48.59   14.21
 -13   7  -1   37.45    7.00
 -13   7  -1   51.38   11.50
  13  -7   1   39.38   14.02
 -17   1  10   57.06    4.29
  17   1 -10   76.78    8.55
  17  -1 -10   75.64   15.85
  17   1 -10   83.87   18.22
 -17  -1  10   60.80    8.69
  12   0   4  853.90   93.99
  -6  12   0 1736.28  126.27
   6  12   0 1524.31  151.19
  -6  12   0 1799.97  181.37
  -6 -12   0 1585.41  179.47
   6 -12   0 1647.00   91.87
  18   4  -8  473.85   23.82
 -18  -4   8  404.17   37.08
  18  -4  -8  394.99   66.85
  18   4  -3   38.43   10.36
  18  -4  -3   31.50    5.01
  18  -4  -3   35.22   16.74
  18  -4  -3   30.26    5.22
  18   4  -3   33.00    9.09
  -5   9   8  543.66   31.85
  -5   9   8  527.13   51.88
  -5   9   8  536.47   36.02
   5   9  -8  480.99   72.89
  -5  -9   8  527.25   53.83
   9  -5   5  446.80   66.97
  -9   5  -5  474.37   60.74
   9   5   5  438.24   40.68
  -9   5  -5  517.86   37.53
   9   5   5  538.83   78.97
  15  -7  -8  612.37   47.49
 -15  -7   8  661.15   46.53
  15   7  -8  745.24   45.74
   4  10  -7  624.70   49.10
  -4 -10   7  638.82  100.02
  -4  10   7  626.28   67.12
  -4  10   7  671.29   39.72
  19   3  -7  261.98   22.95
 -19  -3   7  215.95   23.00
  19  -3  -7  229.00   29.08
  13   7  -9  214.65   37.99
  13  -7  -9  210.90   22.82
 -13   7   9  197.64    7.69
 -13   7   9  218.07    7.90
 -13  -7   9  252.60   42.98
   2  12  -4   82.16   16.43
  -2  12   4   82.80   24.59
  -2  12   4   84.91   26.98
   2 -12  -4   71.95   15.31
  -2 -12   4   62.51   18.47
  11   9   1  857.47   62.82
 -11   9  -1  864.22   62.47
  11  -9   1  816.53   68.24
 -11   9  -1  810.65   61.68
  12 -10  -2  119.10   16.50
 -12 -10   2  102.29   24.68
  12  10  -2  119.33   36.29
 -12  10   2  109.54   40.20
 -12  10   2  112.66   13.90
  17   5  -2 1031.99   63.02
  17  -5  -2 1068.49   48.44
  17  -5  -2 1012.86   49.72
  17   5  -2 1234.93   60.01
  17  -5  -2  756.45   52.10
 -10   6  -4 1517.68  118.94
  10  -6   4 1449.40   85.45
  10   6   4 1504.83   97.58
  10   6   4 1656.00  153.12
 -10   6  -4 1754.41  108.57
  14   8  -1  132.30   21.33
 -14   8   1  101.92   20.93
 -14  -8   1  110.81   22.22
 -14   8   1  109.58   12.72
  14  -8  -1  113.52   15.59
   5   9   5   68.63    7.26
   5   9   5   80.22   17.76
  -5   9  -5   76.99   26.35
  -5   9  -5   78.67   27.06
   5  -9   5   62.77   28.84
   5  11  -6  617.68   49.79
  -5 -11   6  597.05   57.83
  -5  11   6  662.83   61.25
  -5  11   6  657.10   47.35
  13   3   3 1072.53   73.81
  13   3   3  811.46   99.50
  13  -3   3  858.39   87.99
  -8   8   9  486.51   43.58
   8  -8  -9  463.19   45.51
  -8  -8   9  518.70   50.33
   8   8  -9  467.20   66.50
  -8   8   9  496.62   38.05
  -1   1  10  600.33   83.49
   1   1 -10  629.02   46.85
   1  -1 -10  626.48   19.04
  -1  -1  10  584.07   50.99
  14  -2 -11  247.78   26.56
 -14  -2  11  231.19   30.77
  14   2 -11  240.53   14.92
 -14   2  11  225.09   17.08
  -3  11  -4 3204.84  211.65
   3  11   4 2977.54  147.85
   3  11   4 2973.42  253.23
   3 -11   4 2686.52  242.35
  -3  11  -4 2939.91  171.02
  16   4   0 3315.13  236.55
  16  -4   0 2346.77  156.15
  16   4   0 2765.54  155.34
  16   4   0 3129.27  124.55
  16  -4   0 2802.75  131.91
  -6   2  11  415.14   33.22
   6  -2 -11  435.75   18.54
   6   2 -11  450.62   34.09
  -6  -2  11  394.46   64.60
  -6  12   4 2953.42  183.85
  -6  12   4 3293.65  198.78
  -6 -12   4 2841.88  275.01
   6 -12  -4 2970.48  166.61
   6  12  -4 3059.48  182.47
  15   7  -1   10.50    7.80
  15  -7  -1    6.36    5.53
 -15   7   1    5.86    4.90
 -15   7   1    3.28   13.09
  -5  11  -3   43.56   10.90
   5 -11   3   35.34   20.64
   5  11   3   27.41    8.27
   5  11   3   40.58   13.06
  -5  11  -3   35.31   15.45
  -5 -11  -3   34.78   14.73
   2   8   7  300.51   32.56
  -2   8  -7  316.48   31.29
   2   8   7  351.79   36.36
   2  -8   7  318.70   37.52
   3   7  -9   74.97   27.36
  -3   7   9   83.58   15.93
  -3  -7   9   73.98   33.11
  -3   7   9   65.83   12.97
  -7  11   6   52.09   13.68
  -7  11   6   40.34   13.10
  -7 -11   6   40.23   26.82
   7  11  -6   46.44   13.43
 -12   6  10 1604.98   69.86
 -12   6  10 1508.32   61.05
  12  -6 -10 1368.52  114.48
 -12  -6  10 1560.66   96.30
  12   6 -10 1571.47   84.14
 -13  -3  11  276.34   37.60
 -13   3  11  242.65   18.09
  13  -3 -11  252.68   24.82
   7   3 -11  137.08   18.42
   7  -3 -11  120.62    9.62
  -7   3  11  122.34   15.25
  -7  -3  11  109.80   34.95
   7   9   4 3131.28  119.49
   7  -9   4 2822.49  168.90
   7   9   4 3336.37  196.70
  -7   9  -4 3267.50  184.76
  -7   9  -4 3073.70  168.78
   2   6   8   79.83   16.92
  -2   6  -8   79.78   16.37
   2   6   8   97.52   32.79
   2  -6   8   75.90   18.49
   2  12   3  333.66   29.01
   2  12   3  305.35   33.65
  -2 -12  -3  293.66   35.36
   2 -12   3  309.01   34.95
  -2  12  -3  341.28   42.93
  -2  12  -3  345.13   32.07
   2  -2   9  889.68   67.00
  -2   2  -9  891.27   31.02
  -2   2  -9  955.22   63.38
   2   2   9  895.24  102.69
 -13  -9   1  136.14   26.92
 -13   9   1  133.50   43.51
  13  -9  -1  149.04   11.49
 -13   9   1  140.06    9.77
  13   9  -1  150.51   40.92
  14   6   1    6.91    6.60
 -14   6  -1   14.08    9.13
 -14   6  -1   -1.04    6.52
  14  -6   1    1.91    4.28
  14   6   1    2.66    2.27
   9 -11   0  946.15   51.59
  -9  11   0  961.70   71.48
  -9 -11   0  953.04   80.25
   9  11   0  879.14   65.92
  -9  11   0  947.73   73.29
  19   3  -4 1957.08   92.00
  19  -3  -4 1981.37   67.55
  19  -3  -4 1849.93   62.24
  19   3  -4 2164.18  120.66
  19  -3  -4 1492.15   96.34
  -6  -6  10  750.83   61.68
   6   6 -10  684.60   81.19
  -6   6  10  781.59   73.66
  -6   6  10  697.10   61.87
   6  -6 -10  690.74   42.46
 -10  -8   9  109.54   22.25
  10  -8  -9  114.14   15.05
  10   8  -9  124.55   19.31
 -10   8   9  116.42    7.77
 -10   8   9  135.69   15.67
  -6   4  -7    2.28    3.38
   6  -4   7   -2.96   11.05
   6   4   7   -1.49    6.21
   6   4   7    3.66   11.32
  -6   4  -7    4.13   10.07
  -4  12  -2 1162.06   89.20
  -4 -12  -2 1033.08   83.76
  -4  12  -2 1091.15  100.55
   4  12   2 1037.73   97.33
   4 -12   2 1023.23   69.12
   4  12   2 1016.63   71.52
  -3   5  -8   39.30    6.22
   3   5   8   48.89   14.15
   3   5   8   42.57   14.07
  -3   5  -8   41.76   12.45
   3  -5   8   50.17   14.43
  19   1  -3  125.86   18.15
  19  -1  -3  101.69    7.61
  19  -1  -3  110.34    8.89
  19  -1  -3   87.84   25.38
  19   1  -3  106.19    9.96
  19   1  -3  105.46   26.72
   8   4   6  343.88   63.65
   8   4   6  340.01   60.07
   8  -4   6  325.92   35.62
  -8   4  -6  354.81   14.56
  -8   4  -6  314.46   54.57
  -3   9  -6  363.77   37.42
   3   9   6  371.87   63.64
   3  -9   6  305.78   65.07
   3   9   6  337.27   17.41
  -3   9  -6  319.56   33.09
  12   2   4  619.12   50.46
  12  -2   4  526.01   45.25
  12   2   4  527.71   46.21
  14  -4   2 1347.09  107.53
 -14   4  -2 1400.64   89.86
  14   4   2 1592.86  140.01
  14   4   2 1339.26   43.05
  14   4   2 1357.52  129.17
  13  -9  -7  394.12   35.64
 -13   9   7  437.65   11.60
 -13   9   7  421.71   73.70
 -13  -9   7  426.77   42.73
 -13   9   7  451.62   12.08
  13   9  -7  511.44   42.59
   7   1   7  798.35   61.05
   7  -1   7  870.75   65.50
   1 -13   0  299.28   33.33
  -1 -13   0  279.23   35.08
  -1  13   0  296.32   29.60
  -1  13   0  330.94   39.59
   1  13   0  306.25   32.50
   1  13   0  316.13   37.11
  15   1 -11    4.62    3.22
 -15   1  11    4.02    2.27
  15  -1 -11    2.31    2.13
  15  -1 -11   -1.28    6.86
 -15  -1  11   -0.77    5.60
  -5   1  11   85.18   16.38
   5  -1 -11   94.65    6.89
  -5  -1  11   72.02   30.55
   5   1 -11  101.55   16.14
  -6   8   9   13.55   10.60
  -6   8   9   17.84   12.41
   6  -8  -9   15.18    4.92
   6   8  -9   22.29    9.05
  -6  -8   9   12.02   11.70
 -10   4  11  120.56   18.98
 -10   4  11  119.34   19.24
  10  -4 -11  110.98   21.66
  10   4 -11  114.90   15.61
 -10  -4  11   99.23   33.35
 -10  10   7  133.98   13.45
 -10 -10   7  128.89   25.42
  10 -10  -7  127.71   18.00
 -10  10   7  150.83   21.91
  10  10  -7  151.90   22.18
   1  13  -1  817.57   72.04
   1  13  -1  841.65   61.51
   1 -13  -1  763.11   95.63
  -1  13   1  879.70   68.79
  -1  13   1  846.83   57.02
  -1 -13   1  805.33  106.82
  -3  11   6 5521.28  323.12
  -3 -11   6 4914.93  334.34
   3  11  -6 5252.63  322.23
  -3  11   6 5383.86  392.00
  16   0   1   10.01    6.53
  16   0   1    1.19    9.95
  16   0   1    3.83    4.49
  11  -9  -8  266.17   26.83
  11   9  -8  364.42   33.59
 -11  -9   8  314.51   35.89
 -11   9   8  290.91   55.16
 -11   9   8  304.06   17.37
 -11   9   8  306.34   15.97
   9   1   6 1171.39  123.02
   9  -1   6 1180.40   79.17
  20   0  -6   79.11    6.44
  20   0  -6   82.48    6.75
  20   0  -6   81.92   19.34
  -1  11  -5   66.71   11.27
   1  11   5   19.19    7.31
   1  11   5   10.42   11.48
   1 -11   5   19.42   22.24
 -12  10   6  888.68   25.49
  12  10  -6  808.75  101.97
  12 -10  -6  651.97   53.53
 -12 -10   6  750.28   68.59
 -12  10   6  749.45   66.71
   1  -7   8 1087.60  126.67
   1   7   8  965.36  106.99
   1   7   8 1175.53   78.48
  -1   7  -8  938.88   64.87
  16   4 -10 2449.82  109.29
 -16  -4  10 2358.56  116.98
  16  -4 -10 2175.58  136.40
  10  -8   3  153.00   33.38
  10   8   3  162.75   25.56
 -10   8  -3  169.76   19.60
  10   8   3  154.27   10.00
 -10   8  -3  174.82   31.72
  -8 -12   2   -0.31   18.05
  -8  12   2   74.23   16.91
   8 -12  -2   73.77   11.20
   8  12  -2   71.81   16.30
  -8  12   2   83.74   32.12
  19  -3  -8 2481.49  234.75
  19   3  -8 3041.87  147.63
 -19  -3   8 2682.28  118.21
 -10 -10  -1 1156.34   91.08
 -10  10  -1 1227.25   89.49
 -10  10  -1 1245.58  133.97
  10 -10   1 1192.81   95.13
  10  10   1 1191.84   82.69
  -8  12   3  274.29   18.18
  -8  12   3  280.47   35.63
   8 -12  -3  233.09   20.59
   8  12  -3  260.27   31.95
  -8 -12   3  265.19   36.22
   5   1   8  202.71   27.82
   5  -1   8  211.20   47.28
  16   6  -1  882.33   57.36
  16  -6  -1  855.11   50.85
 -16   6   1  805.36   92.35
  16  -6  -1  662.58   44.84
  11  -7   3  220.70   38.98
  11   7   3  254.22   32.04
 -11   7  -3  268.08   23.29
 -11   7  -3  230.50   21.34
  11   7   3  285.07    9.98
  11   7   3  211.71    9.14
  17   1   0 2129.11  108.94
  17   1   0 2296.88  122.40
  17  -1   0 2220.56  109.80
  17   1   0 2662.56  134.03
  17  -1   0 1937.77  111.47
  17  -1   0 2642.39  170.91
  14   8  -8  912.08   57.85
 -14  -8   8  812.48   59.54
  14  -8  -8  730.78   52.80
  -7  11  -2 6535.67  383.15
  -7  11  -2 7018.83  465.71
  -7 -11  -2 6105.21  437.55
   7 -11   2 6001.08  385.62
   7  11   2 6323.06  369.74
   7  11   2 6411.58  416.24
   0 -12  -4  383.44   42.51
   0  12   4  428.32   34.61
   0 -12   4  403.56   43.20
   0  12  -4  438.06   38.79
   0  12   4  399.79   37.16
  20   0  -7    2.66    1.88
  20   0  -7    4.91    1.52
  20   0  -7   -1.48    8.06
  11   5   4 1740.28  168.79
  11   5   4 1993.45  191.57
 -11   5  -4 1935.19  103.82
  11  -5   4 1833.10  108.48
 -11   5  -4 1999.70  112.60
 -12   4  11  159.74   16.25
 -12   4  11  159.89   17.12
 -12  -4  11  170.09   20.69
  12  -4 -11  166.48   18.04
  12   4 -11  182.03   29.80
   1  13   1 1255.75   80.60
  -1 -13  -1 1060.67   80.59
   1  13   1 1189.78   84.00
  -1  13  -1 1271.47  153.99
   1 -13   1 1150.85   81.30
  -1  13  -1 1207.62   75.17
   8   4 -11  283.38   27.26
  -8   4  11  281.25   36.05
  -8  -4  11  309.90   56.20
   8  -4 -11  289.84   27.63
 -17  -7   5   20.92    9.17
  17   7  -5   11.00    8.79
 -17   7   5   14.14   11.43
  17  -7  -5   19.23    8.51
   3 -13  -1  327.80   33.13
   3  13  -1  363.27   36.22
  -3  13   1  327.59   47.83
  -3 -13   1  359.40   40.69
  -3  13   1  363.60   71.33
  15  -5 -10  565.36   75.26
  15   5 -10  643.28   57.73
 -15  -5  10  609.76   64.87
  11  11  -3   73.06   29.02
 -11  11   3   37.47   11.73
  11 -11  -3   75.84    8.12
 -11  11   3   83.71   33.68
 -11 -11   3   55.15   19.01
  -4   4  -8   45.61   13.81
   4  -4   8   72.53   15.90
  -4   4  -8   57.85    8.61
   4   4   8   44.44   15.38
   4   4   8   60.82   16.80
  20   0  -5    6.99    3.24
  20   0  -5    2.11    2.18
  20   0  -5   -2.42    6.83
 -17  -3  10  194.45   14.09
  17   3 -10  213.02   12.81
  17  -3 -10  189.14   27.65
  19  -1  -9  370.95   42.73
  19   1  -9  470.74   18.48
  19   1  -9  441.41   82.32
 -19  -1   9  395.88   14.29
  -2  -4  10   58.92   29.06
  -2   4  10   56.11   13.65
   2   4 -10   64.60   24.78
  10  -4   5    3.11   11.64
  10   4   5    3.61   13.81
 -10   4  -5    6.97   10.95
  10   4   5    5.62    6.91
 -10   4  -5    1.73    4.26
   3   9  -8 2072.43  186.19
  -3  -9   8 2266.83  228.93
  -3   9   8 2452.59  139.21
  -3   9   8 2116.46  168.44
  -3   9   8 2298.81   99.10
 -16  -8   5  509.36   77.12
  16   8  -5  570.24   44.24
  16  -8  -5  409.60   65.76
 -16   8   5  494.39   86.98
  11 -11  -4   45.55   11.47
 -11  11   4   47.67    9.93
  11  11  -4   45.01   26.83
 -11 -11   4   58.65   17.96
 -11  11   4   57.66   17.49
  -6 -12  -1  681.91  109.96
  -6  12  -1  819.96   68.58
   6  12   1  685.44   56.45
   6 -12   1  718.76   49.97
  -6  12  -1  799.56   75.99
  17   7  -6   66.17   24.16
 -17  -7   6   66.30   15.07
  17  -7  -6   60.40   14.23
  15  -1   2   74.84   25.74
  15   1   2   66.22   14.40
  15  -1   2   56.96   24.49
  15   1   2   79.90   16.63
   2  10  -7  575.11   48.25
  -2  10   7  599.05   31.49
  -2  10   7  609.13   46.38
  -2 -10   7  545.62   57.04
   9  -9   3  269.59   47.59
   9   9   3  324.47   21.46
   9   9   3  315.68   60.24
  -9   9  -3  288.47   44.00
  -9   9  -3  320.92   52.74
  17  -5  -9  154.51   39.66
 -17  -5   9  162.33   17.28
  17   5  -9  182.88   26.44
 -12 -10   1  387.98   76.87
 -12  10   1  410.17   20.22
 -12  10   1  413.08   46.19
  12 -10  -1  411.00   23.13
  12  10  -1  387.03   69.01
 -18   0  10   22.50    3.85
  18   0 -10   21.61   12.58
  18   0 -10   25.21    3.33
  18   0  -1   -0.99    3.92
  18   0  -1    3.46    5.75
  18   0  -1    4.37    3.98
  -9  11   6  106.10   38.43
  -9 -11   6  128.20   41.57
   9  11  -6  133.57   22.01
  -9  11   6  118.09    8.87
  -3 -13   0 1769.64  123.37
   3  13   0 1910.66  124.80
  -3  13   0 2060.27  210.15
   3 -13   0 1916.52  116.17
  -3  13   0 1992.57  156.16
   3  13   0 1978.70  121.17
  -3  -5  10 1834.75  182.05
   3  -5 -10 1648.65   50.08
   3   5 -10 1782.17  102.98
  -3   5  10 1862.95  156.56
  -3   5  10 1692.16   93.98
  -1  13   2   24.32    9.43
   1  13  -2   -2.71   13.10
   1  13  -2   23.75   10.19
   1 -13  -2   22.53   10.93
  -1 -13   2   21.87   11.65
  -1  13   2   20.77   11.24
  16   2   1  232.37   16.21
  16   2   1  292.25   28.37
  16  -2   1  280.27   39.14
  16  -2   1  195.94   21.28
  16   2   1  240.05   25.05
  16  -2   1  242.15   36.06
  16   8  -4  252.42   44.35
 -16   8   4  203.00   30.26
  16  -8  -4  164.40   22.01
  18   6  -6    4.50    6.24
 -18  -6   6   10.83    6.18
  18  -6  -6    5.97    7.50
  18   6  -5   46.55   19.36
  18  -6  -5   41.62   12.13
 -18  -6   5   36.08   10.19
   3  13  -2 2772.35  165.70
  -3 -13   2 2615.68  176.32
  -3  13   2 2736.54  200.94
  -3  13   2 2901.05  262.26
   3 -13  -2 2332.94  206.02
  20  -2  -6  839.54   69.03
  20   2  -6 1134.75   84.24
  20   2  -6 1000.07   53.94
 -17  -7   4   87.65   16.02
 -17   7   4   93.95   35.86
  17  -7  -4   74.32   15.57
  17   7  -4  104.45   28.69
   8  12  -1   87.26   18.99
  -8  12   1  104.24   38.55
  -8  12   1   80.30   20.82
   8 -12  -1   93.85   13.69
  -8 -12   1   99.73   23.44
  16  -6  -9   13.29    8.92
  16   6  -9   18.00    7.03
 -16  -6   9   13.94   13.05
   4 -10   5  186.43   51.90
  -4  10  -5  279.31   55.75
   4  10   5  234.68   18.96
  -4  10  -5  232.46   46.16
   4  10   5  268.60   53.94
  16   0 -11   -0.69    3.07
  16   0 -11   -1.18   11.02
 -16   0  11    3.21    3.60
   1   3 -10  482.21   66.91
  -1  -3  10  459.66   44.89
  -1   3  10  462.96   41.11
   6  10   4  333.43   26.11
   6  10   4  358.48   38.57
  -6  10  -4  343.10   53.45
   6 -10   4  311.82   56.76
  -6  10  -4  353.19   37.31
  -4   0  11    5.89    8.96
   4   0 -11   -0.84    3.19
   4   0 -11   -0.68    4.77
  16  -8  -6 1768.98  162.33
 -16  -8   6 1942.15  181.42
  16   8  -6 2280.25  128.41
 -16   8   6 2044.39  205.49
  -8 -12   4  876.74  122.58
   8 -12  -4  852.43   48.71
  -8  12   4  942.83   75.25
  -8  12   4  837.57   38.37
   8  12  -4  931.12   67.39
   1   9   7   95.09   19.40
  -1   9  -7   84.57   30.88
   1   9   7   85.53    5.67
   1   9   7   66.94   17.28
   1  -9   7   85.25   21.21
  12   8  -9  436.56   61.00
  12  -8  -9  371.20   31.27
 -12   8   9  421.75   18.74
 -12  -8   9  430.31   41.39
 -12   8   9  394.47   16.58
  11 -11  -2 1201.38   75.78
 -11  11   2 1201.51   68.37
 -11  11   2 1209.50  148.23
 -11 -11   2 1082.62   94.91
  11  11  -2 1116.29  129.25
  -4 -12   5  485.27   50.60
   4  12  -5  502.23   45.00
  -4  12   5  481.37   57.04
  -4  12   5  530.73   43.48
   4 -12  -5  468.88   67.76
  12  -6   3  958.97   60.90
  12   6   3  965.72  115.80
  12   6   3 1050.86   73.20
 -12   6  -3  996.09   55.61
 -12   6  -3 1032.51   53.82
  18  -4  -9   13.74    8.66
  18   4  -9    9.26    4.44
 -18  -4   9    8.35    4.90
  18  -4  -2  518.71   39.06
  18   4  -2  753.72   46.58
  18  -4  -2  697.34   25.36
  18   4  -2  792.33   64.12
  18  -4  -2  761.53   41.17
  11  -1   5  207.61   27.95
  11   1   5  261.81   31.13
  11   1   5  188.42   27.52
 -15   5  -1  470.17   34.71
  15  -5   1  469.80   31.09
  15   5   1  555.11   46.50
  15   5   1  494.02   72.91
  15   5   1  531.41   17.61
  20   2  -7  493.34   28.35
  20  -2  -7  423.08   45.59
  20   2  -7  500.00   93.43
  -9  -7  10 1928.42  127.49
   9  -7 -10 1692.62   81.59
  -9   7  10 1873.86   77.12
  -9   7  10 1796.06   81.36
   9   7 -10 1729.35  153.21
   0   0 -10  946.12   22.47
   0   0  10  883.17  109.75
   0   8   8  171.88   42.74
   0  -8   8  216.72   55.25
   0   8  -8  214.27   26.43
   0   8   8  231.31   28.53
  -6  12   5   31.76    7.60
  -6  12   5   22.62   22.97
   6 -12  -5   23.69    9.65
  -6 -12   5   39.72   14.17
   6  12  -5   32.50   12.51
  20   2  -5  701.42   29.83
  20   2  -5  743.65   57.62
  20   2  -5  672.85   30.39
  20  -2  -5  575.52   51.75
  19   3  -3  342.39   25.10
  19   3  -3  358.15   48.02
  19   3  -3  362.60   41.93
  19  -3  -3  261.54   45.51
  19  -3  -3  311.64   18.09
  19  -3  -3  359.07   20.02
  20   0  -8  204.66   53.89
  14   0   3   -7.82   11.49
  14   0   3    2.71    9.78
  -7   3  -7  340.06   14.82
   7   3   7  320.61   60.40
  -7   3  -7  359.01   60.29
   7  -3   7  324.32   37.58
   7   3   7  357.44   66.31
 -11  11   5   88.19   10.80
  11 -11  -5   87.13    8.21
 -11  11   5   89.43   21.95
  11  11  -5   86.78   35.74
 -11 -11   5   83.01   22.56
 -15   9   5  616.81   95.54
  15   9  -5  743.61   87.95
  15  -9  -5  523.15   42.75
 -15  -9   5  666.01   54.83
 -14  -6  10   71.50   13.94
  14  -6 -10   54.58   13.22
  14   6 -10   62.15   12.03
   4   8  -9    6.30    9.04
  -4   8   9    3.22   14.17
  -4  -8   9   12.04   20.20
  -4   8   9   20.62    6.91
 -15  -3  11    5.96    4.55
  15  -3 -11    9.69    6.71
 -15   3  11    5.03    2.72
  15   3 -11    8.11    6.59
 -15   3  11    0.57    2.65
 -15   9   4   13.01    2.12
  15  -9  -4    8.04   13.94
  15  -9  -4    8.40    3.04
 -15  -9   4   17.46   10.40
  15   9  -4    5.32   15.95
 -15   9   4   12.56   10.20
  -5  -3  11  322.88   37.07
   5   3 -11  344.02   31.50
  -5   3  11  325.50   30.54
   5  -3 -11  341.29   13.29
  18  -2 -10  174.89   27.48
  18   2 -10  190.96    9.50
 -18  -2  10  164.82   16.54
 -17  -7   7   48.21   12.72
  17  -7  -7   43.59   24.00
  17   7  -7   60.15   12.60
  18  -2  -1   10.13    9.87
  18   2  -1   17.50    5.17
  18   2  -1   10.01    7.58
  18  -2  -1   18.07    9.35
  18   2  -1   16.59    7.12
  18  -2  -1   16.81    5.68
   1   5   9  224.33   29.01
   1  -5   9  229.91   54.68
   1   5   9  245.97   29.29
  -1   5  -9  200.47   46.78
 -18  -6   7  429.41   32.79
  18  -6  -7  344.08   36.49
  18   6  -7  452.07   50.84
   3   1   9  625.73   52.37
   3  -1   9  612.11   91.83
  18  -6  -4  167.10   22.85
 -18  -6   4  203.58   22.85
  18   6  -4  242.72   24.15
 -11   7  10  711.78   42.21
  11  -7 -10  644.12   41.29
  11   7 -10  697.20   49.15
 -11  -7  10  703.54   57.43
 -11   7  10  658.90   35.15
  -1 -11   6    1.77   28.11
  -1  11   6   39.23   12.28
  -1  11   6   30.77   15.70
   1  11  -6   53.60   13.15
   9   3   6   81.09   32.51
  -9   3  -6   69.38    4.02
  -9   3  -6    8.95   15.67
   9  -3   6   59.26   29.46
   9   3   6   64.98   17.15
  -4   6  10   19.65    7.23
  -4   6  10   15.11    8.91
   4  -6 -10   11.68    2.71
  -4  -6  10   14.73   19.25
   4   6 -10   15.71    8.84
  -1  13  -2  116.62   24.59
  -1 -13  -2   85.34   21.00
  -1  13  -2   97.41   17.19
   1  13   2   93.70   33.62
   1 -13   2   93.35   20.42
   1  13   2  109.72   32.34
  20   0  -4 4660.94  286.89
  20   0  -4 5588.85  291.76
  20   0  -4 4627.72  218.24
   2  10   6    3.21    8.64
  -2  10  -6   11.95    9.84
  -2  10  -6   10.85    8.29
   2 -10   6   12.17   15.37
   2  10   6    6.03    5.40
   0   6   9  223.08   30.80
   0   6  -9  219.22   27.57
   0  -6   9  221.29   53.28
   0   6   9  241.97   28.81
  -7   7  10  339.56   22.68
   7   7 -10  321.15   32.46
  -7   7  10  361.91   45.16
  -7  -7  10  360.68   42.14
   7  -7 -10  340.67   30.41
  16  -2 -11   26.09   20.98
  16   2 -11   28.04    5.15
 -16   2  11   33.95    4.88
 -16  -2  11   28.85   10.93
  19  -5  -6  602.43   50.41
  19   5  -6  750.91   63.43
 -19  -5   6  627.64   58.57
  -3 -13  -1   30.60   27.70
   3 -13   1   33.11   13.10
   3  13   1   44.19   13.30
  -3  13  -1   43.80   20.26
  -3  13  -1   38.59   17.44
   3  13   1   59.40   24.08
 -14  -4  11   94.86   14.91
 -14   4  11   94.83    8.05
 -14   4  11   89.58    8.97
  14   4 -11  100.79   21.43
  14  -4 -11   99.57   16.73
  15   7  -9    3.85    4.93
  15  -7  -9   -2.71    5.41
 -15  -7   9    3.77    9.15
   4  -2 -11  234.87   14.49
  -4  -2  11  204.59   29.54
   4   2 -11  216.74   24.72
  -4   2  11  212.10   25.35
  17  -5  -1  934.51   56.38
  17   5  -1 1068.55   66.70
  17   5  -1 1107.72   47.13
  17  -5  -1  779.01   49.49
 -11  -5  11   48.42   12.92
 -11   5  11   45.59   11.24
  11  -5 -11   39.72    8.74
  11   5 -11   52.25   10.70
 -11   5  11   16.55    9.78
   6   4 -11    2.52    6.39
   6  -4 -11    5.56    4.24
  -6  -4  11   -5.71    7.38
  -6   4  11    5.21    8.92
  -9  -5  11  229.37   29.79
   9  -5 -11  208.54   26.39
  -9   5  11  189.15   28.74
  -9   5  11  221.07   17.16
   9   5 -11  218.77   24.27
   8  10   3  701.86   58.79
   8 -10   3  649.80   79.18
  -8  10  -3  713.59   75.37
  -8  10  -3  712.19   58.15
   8  10   3  711.53   30.72
  -2  12   5   56.44   13.39
  -2  12   5   39.93   22.28
  -2 -12   5   57.99   17.53
   2  12  -5   50.26   14.92
  16  -8  -3  117.68   32.11
 -16   8   3  129.11   43.74
  16   8  -3  138.41   39.17
 -16  -8   3  144.07   38.90
  16  -8  -3  132.09    9.73
   5  -3   8  392.59   72.10
  -5   3  -8  434.16   38.54
   5   3   8  372.18   67.17
  -5   3  -8  396.73   11.57
   5   3   8  439.24   44.50
  -5 -13   2   63.08   18.70
   5  13  -2   40.45   28.89
  -5  13   2   57.52   10.62
  -5  13   2   40.89   32.25
   5 -13  -2   57.07   22.42
  14  -8   0  328.30   20.04
 -14   8   0  297.09   16.30
 -14   8   0  318.26   34.27
  14   8   0  339.87   35.71
  17   3   0  112.65    8.55
  17   3   0  103.22   30.93
  17  -3   0  115.25   12.50
  17   3   0  105.77   16.64
  17  -3   0  108.39   23.47
  17  -3   0   67.73   18.58
  -5 -13   1  259.65   38.25
  -5  13   1  342.20   73.11
   5  13  -1  299.47   35.15
   5 -13  -1  310.63   29.83
  -5  13   1  303.00   25.80
  19   5  -5  425.66   49.52
  19  -5  -5  342.10   35.01
   9  11   1  129.13   36.71
   9 -11   1   93.27   14.82
  -9  11  -1  110.30   13.95
  -9 -11  -1  115.11   24.41
  -9  11  -1   24.99   39.58
   0   2 -10    3.26   13.81
   0   2  10    9.00    8.14
   0  -2  10    7.38    8.73
   3  13  -3  292.41   34.13
   3 -13  -3  284.18   31.50
  -3 -13   3  143.34   64.89
  -3  13   3  316.71   60.91
  -3  13   3  306.94   45.55
  15   9  -6   39.75   13.30
 -15   9   6   26.95   14.82
  15  -9  -6   28.73   11.29
 -15  -9   6   43.49   13.80
  -2   4  -9   11.26    3.51
   2  -4   9   19.79   10.29
   2   4   9   19.69   17.70
  -2   4  -9   21.30   15.72
   2   4   9   19.25   16.49
  19  -1  -2  450.16   36.63
  19   1  -2  562.36   49.51
  19  -1  -2  515.12   25.20
  19  -1  -2  424.59   48.35
  19   1  -2  484.66   49.80
  19   1  -2  465.00   45.93
  17  -7  -3   76.42    6.94
  17  -7  -3   68.50   14.17
 -17   7   3   70.79   19.75
 -17  -7   3   81.21   16.70
  17   7  -3   95.65   29.33
  13   9   0 1922.82  122.17
 -13   9   0 1851.19  123.26
 -13   9   0 1804.69   78.52
  13  -9   0 1815.30  114.99
 -12  10   7  297.81   67.68
  12 -10  -7  316.47   52.99
 -12 -10   7  310.36   67.03
 -12  10   7  301.15   13.77
 -12  10   7  370.23   17.65
  12  10  -7  341.82   37.03
  20   2  -8  323.76   19.34
  20  -2  -8  274.68   64.54
  20   2  -8  327.59   46.31
 -19  -3   9  166.02   11.18
  19   3  -9  212.05   11.44
  19  -3  -9  178.60   28.12
  16   8  -7   46.41   23.63
 -16  -8   7   60.67   24.52
  16  -8  -7   44.66   12.90
  14   2   3   64.74   16.88
  14  -2   3   55.47   14.40
  14   2   3   75.47   27.50
  12   4   4 3063.74  191.71
 -12   4  -4 3354.59  143.21
  12  -4   4 3138.88  254.70
  12   4   4 3436.48  298.79
 -15   9   3  130.92   25.85
  15   9  -3   51.48   38.70
 -15  -9   3  126.83   26.37
 -15   9   3  124.28    7.65
  15  -9  -3  130.82   11.05
  15  -3   2  165.98   33.53
  15   3   2  169.20   38.28
  15   3   2  211.31   44.14
  15   3   2  153.82    5.08
  19  -5  -7  186.05   27.12
  19   5  -7  255.82   31.39
 -19  -5   7  208.70   18.87
  -8  10   8  134.80   20.78
  -8  10   8  159.31   13.83
  -8  10   8  145.41   12.24
  -8 -10   8  156.73   29.07
   8  10  -8  155.10   23.24
 -13   9   8 1023.53   78.42
  13   9  -8 1084.72  110.69
  13  -9  -8  886.84   98.46
 -13  -9   8  997.09  120.05
   8 -12   0   44.66   11.40
  -8 -12   0   39.20   18.28
   8  12   0   58.41   26.70
  -8  12   0   56.40   17.21
  -8  12   0   53.73   17.74
  -1 -13   3   18.76   10.98
   1 -13  -3    3.82   10.04
  -1  13   3    3.94   17.26
   1  13  -3   23.96    9.16
  -1  13   3    6.82   15.71
  12   8   2 2539.91  153.38
 -12   8  -2 2279.14  110.72
 -12   8  -2 2410.48  192.85
  12  -8   2 2106.55  113.30
 -15   7   0   91.90   35.89
 -15   7   0  147.06   18.63
  15  -7   0  156.76   22.90
  15   7   0  137.39   39.61
  -4 -12  -3    2.39   17.01
   4 -12   3   64.22   24.11
   4  12   3   46.45   18.02
   4  12   3   54.57   13.97
  -4  12  -3   56.18   32.51
  -4  12  -3   49.46   21.67
   6  10  -8 1907.93  180.09
  -6  10   8 1977.72  105.83
  -6 -10   8 2006.48  143.08
  -6  10   8 1960.68  101.61
  -6  10   8 1890.45  126.82
  11 -11  -1    5.09    8.15
 -11 -11   1    0.71   17.76
  11  11  -1    0.18    8.27
 -11  11   1   10.54    7.33
 -11  11   1    8.87    9.28
  20  -2  -4  697.07   27.81
  20   2  -4  824.07   58.80
  20   2  -4  804.31   91.23
  20   2  -4  703.22   51.86
  20  -2  -4  646.61   48.83
  20  -2  -4  766.41   30.98
  -1  -7   9  145.88   26.71
   1   7  -9  135.55   21.80
  -1   7   9  142.87   21.18
  -1   7   9  145.60   24.12
  -8  12   5   33.66   33.74
  -8  12   5   62.56   14.06
   8  12  -5   81.47   18.17
  -8 -12   5   68.82   19.88
  13   5   3 1336.51   89.41
  13   5   3 1490.27   94.40
  13  -5   3 1306.14  115.89
 -13   5  -3 1097.78   68.61
 -13   5  -3 1360.01   61.40
  -2  12  -4 1771.01  206.77
  -2  12  -4 1561.03   95.95
  -2 -12  -4 1411.32  107.33
   2 -12   4 1408.76  154.84
   2  12   4 1631.63  125.87
   2  12   4 1476.37  151.22
 -11   9  -2  296.42   23.56
  11   9   2  296.84   62.05
 -11   9  -2  294.70   32.00
  11  -9   2  267.70   25.34
   5  13  -3  998.25  118.93
   5 -13  -3  967.01   65.43
  -5  13   3 1038.86  131.16
  -5 -13   3  968.90   83.02
  -5  13   3  953.86   54.70
  -7 -11   7   15.79   12.93
   7  11  -7   21.09   19.14
  -7  11   7   17.74   11.07
  -7  11   7   21.23   17.65
  -5 -13   0  747.89   73.34
   5  13   0  751.23   64.20
   5 -13   0  802.17   88.76
  -5  13   0  852.50   76.41
  -5  13   0  805.01   50.94
  10   0 -12  307.01   25.26
 -10   0  12  239.36   42.08
  10   0 -12  273.89   37.30
 -14 -10   4   45.62   16.81
  14  10  -4   41.85   24.90
 -14  10   4   44.46   27.92
  14 -10  -4   44.78    3.94
 -14  10   4   31.78    4.33
 -17  -1  11  264.63   21.55
  17   1 -11  303.56   66.13
  17  -1 -11  264.38   33.76
 -17   1  11  254.35   13.28
  17   1 -11  332.21   21.70
 -12   0  12   26.43    7.03
  12   0 -12   25.88    6.00
  12   0 -12    0.53    9.77
  11   3   5   16.67   17.78
  11   3   5   13.85   17.29
  11  -3   5   16.86    9.22
 -11   3  -5   11.05    2.60
  13   7   2 4282.95  179.60
 -13   7  -2 3388.33  229.56
 -13   7  -2 3456.78  265.13
  13   7   2 3878.42  243.16
  13  -7   2 3487.22  258.22
  -3   1  11   87.59   20.14
  -3  -1  11  105.75   36.81
   3  -1 -11  116.10    8.65
   3   1 -11  106.68   18.87
 -13   5  11  396.43   16.72
 -13  -5  11  406.02   59.36
 -13   5  11  395.14   21.15
  13   5 -11  407.42   30.51
  13  -5 -11  384.66   51.93
 -11   1  12  381.42   43.96
  11  -1 -12  412.44   30.12
  11   1 -12  410.60   42.74
 -11  -1  12  393.30   31.11
   7  -5 -11   20.18    4.70
  -7   5  11   18.23   13.78
   7   5 -11   18.76   16.36
  -7  -5  11   18.32   11.92
  -7   5  11   21.93   12.85
   5  11  -7   61.73   16.11
  -5 -11   7   62.72   33.57
  -5  11   7   63.83   12.41
  -5  11   7   54.42   22.92
  -9   9   9  592.31   26.06
   9  -9  -9  564.87   59.92
  -9  -9   9  625.27   60.13
   9   9  -9  616.31   83.18
  -9   9   9  638.94   30.76
 -14  10   5  250.36   34.97
 -14 -10   5  246.11   33.74
  14  10  -5  287.92   54.49
  14 -10  -5  208.45   26.94
   8   0   7    6.53   15.16
 -11  11   6  579.76   22.22
 -11 -11   6  530.41   96.50
 -11  11   6  539.21   91.88
  11  11  -6  534.74   90.01
   7   9  -9  224.24   29.63
  -7  -9   9  242.77   36.63
  -7   9   9  214.55   33.89
  -7   9   9  232.25   17.43
  19  -5  -4  523.85   45.76
  19   5  -4  785.34   47.18
  12  10   0  495.73   48.13
 -12 -10   0  454.22   88.58
 -12  10   0  467.13   40.50
  12 -10   0  480.72   30.03
 -12  10   0  506.24   50.81
 -13   7  10   21.37    4.09
 -13   7  10   16.31    2.10
 -13  -7  10   26.02   10.37
  13   7 -10   25.61    8.67
  13  -7 -10   17.91    8.58
  -6  12  -2  122.59   45.21
   6 -12   2  110.96   18.55
  -6 -12  -2   -0.46   41.47
  -6  12  -2  133.66   17.29
   6  12   2   99.80   20.75
   6  12   2   93.05   15.56
  13   1   4   23.99   12.87
  13   1   4   26.00   19.82
  13  -1   4   27.48   19.77
 -18  -6   8  253.90   24.17
  18   6  -8  281.70   39.57
  18  -6  -8  229.93   29.15
  18  -6  -3   29.47    8.70
  18   6  -3   39.99   10.05
  18  -6  -3   16.69    5.23
  18  -6  -3   18.16    4.29
  20   0  -9   12.05   10.78
   5  11   4  373.25   41.17
   5  11   4  363.00   34.78
  -5  11  -4  389.89   46.18
  -5  11  -4  354.85   34.41
   5 -11   4  339.14   62.71
  10 -10  -8   23.69    8.04
  10  10  -8   19.63   10.43
 -10 -10   8   17.03   11.68
 -10  10   8   17.69    6.67
 -10  10   8   12.41    3.52
 -10  10   8   23.91   16.80
   1   9  -8  157.61   24.99
  -1  -9   8  176.04   53.09
  -1   9   8  197.70   26.21
  -1   9   8  160.12   23.36
   6   0   8  127.35   23.07
  19  -1 -10 2002.46  143.28
  19   1 -10 2309.49  159.76
 -19  -1  10 1967.22   83.84
  19   1 -10 2355.73   86.64
   5   7 -10  671.43   90.99
  -5   7  10  834.70   85.29
  -5  -7  10  781.92  113.59
  -5   7  10  731.25   46.35
  17  -7  -8   66.26   15.81
  17   7  -8   77.78   23.78
 -17  -7   8   59.37   14.21
   3  -3   9  659.54   57.32
   3   3   9  600.16   90.10
  -3   3  -9  680.47   52.68
  -3   3  -9  648.17   26.79
   0  10   7    0.15   13.95
   0 -10   7   70.08   16.61
   0  10  -7   46.22   14.05
   0  10   7   49.05    5.59
   0  10   7    3.53   13.64
   9   1 -12  467.52   31.26
   9  -1 -12  413.05   24.36
  -9  -1  12  428.09   60.08
  -9   1  12  448.09   32.86
   3 -11   5    2.35   15.62
  -3  11  -5   51.79   13.58
   3  11   5   52.67   27.01
  -3  11  -5   58.50   18.68
   3  11   5   51.86    7.13
  14 -10  -3 1038.48   49.66
 -14  10   3  938.63   81.18
 -14  10   3  926.03   37.77
 -14 -10   3  965.65   85.03
  14  10  -3  935.11  118.07
  16  -4   1    6.63    5.63
  16   4   1    9.11    4.04
  16   4   1    9.00   14.09
  16   4   1    6.30    7.61
 -10 -12   3  246.24   37.17
  10 -12  -3  240.03   18.86
  10  12  -3  245.27   57.41
 -10  12   3  138.34   65.96
 -10  12   3  259.87   15.61
   7   7   6  154.61   26.82
   7  -7   6  153.30   25.50
   7   7   6  223.50   52.69
  -7   7  -6  155.03   41.08
  -7   7  -6  185.63   16.72
  13   1 -12  635.47   30.98
  13  -1 -12  622.20   45.98
 -13  -1  12  594.26   56.82
 -13   1  12  587.56   47.18
  20   4  -6 2452.98  146.42
  20  -4  -6 1929.72  126.81
  14  -8  -9   18.70   16.28
  14   8  -9   19.04   17.41
 -14  -8   9   23.99   19.05
 -15   9   7  979.75   83.29
 -15  -9   7  976.37  120.15
  15   9  -7 1059.56   71.81
  15  -9  -7  849.98  104.24
   9  11  -7    1.86    7.44
  -9  11   7    7.38    5.46
  -9 -11   7    1.37    8.66
  -9  11   7   -1.94    7.27
  10   0   6 2169.05  140.07
  16   6   0  650.01   85.89
 -16   6   0  552.85   77.94
  16  -6   0  577.79   31.87
  16   6   0  731.01   29.62
  -6   8  -6  396.38   48.51
  -6   8  -6  390.99   61.01
   6   8   6  363.67   40.61
   6  -8   6  360.80   40.88
   6   8   6  392.73   41.39
  19  -5  -8 1503.23  164.60
  19   5  -8 1996.87  125.92
 -19  -5   8 1756.18   89.53
   3  13   2  682.31   57.36
  -3 -13  -2  694.24  109.09
   3  13   2  772.97   90.50
  -3  13  -2  817.95  125.87
   3 -13   2  702.65   59.31
  -3  13  -2  763.79   85.04
  10  -2 -12    8.04    4.99
 -10   2  12   10.56    5.64
  10   2 -12    5.48    6.14
 -10  -2  12    8.11    7.32
 -10  10  -2 1892.79   96.11
  10  10   2 2029.87  126.95
 -10  10  -2 1981.34  183.34
  10 -10   2 1762.03  100.64
   4  10  -8    8.44    8.57
  -4  10   8    8.12    7.11
  -4 -10   8    8.81   18.72
  -4  10   8    7.93    9.23
  -4  10   8    7.39   11.15
 -12  -2  12 1629.50   91.74
  12  -2 -12 1738.64   93.93
  12   2 -12 1885.46  125.72
 -12   2  12 1582.65   99.53
  20   0  -3    3.99    3.89
  20   0  -3    1.86    5.88
  20   0  -3   13.08    5.89
  -5   7  -7    1.42    7.38
  -5   7  -7    4.12    6.59
   5   7   7    8.35    8.04
   5  -7   7    1.60   12.59
   5   7   7   -2.51    6.75
   0  12  -5   75.04   16.34
   0  12   5   64.01   15.44
   0 -12   5   -0.33   32.08
   0  12   5   62.98   12.44
  16   8  -2 2928.02  177.38
 -16   8   2 2569.52  179.62
  16  -8  -2 3086.03  143.61
 -10 -12   4  518.61   60.24
  10  12  -4  573.12   90.16
 -10  12   4  593.86   28.34
  10 -12  -4  532.49   48.55
 -10  12   4  556.22  101.64
  20   4  -7   18.65    8.96
  20  -4  -7   11.05    9.46
 -20  -4   7   10.13    5.39
   8   0 -12  791.14   58.72
   8   0 -12  867.96   79.03
  -8   0  12  718.10   86.38
   7  11   3    9.68    7.45
   7 -11   3   -2.45   12.09
   7  11   3   13.25   15.01
  -7  11  -3    2.07   11.48
  -7  11  -3    2.97    9.03
 -10  12   2 3773.15  178.46
  10  12  -2 3399.57  222.93
 -10 -12   2 3551.94  259.68
  10 -12  -2 3609.73  189.22
 -10  12   2 3655.26  249.87
  -1 -13  -3  944.57   80.58
   1 -13   3  952.60  123.60
   1  13   3  897.85   66.63
  -1  13  -3  955.60   67.16
  -1  13  -3 1071.93  153.15
   1  13   3 1026.86   69.89
 -11   9   9   50.44    8.78
  11   9  -9   55.07   13.83
  11  -9  -9   50.67   11.16
 -11  -9   9   43.99   16.65
 -11   9   9   37.91    7.59
   8   2   7 1869.77  120.05
   8  -2   7 1914.82  184.60
  19  -3  -2   42.39    5.58
  19   3  -2   43.93   18.27
  19  -3  -2   42.06    9.84
  19   3  -2   41.90   16.00
  19   3  -2   34.34   19.00
  19  -3  -2   46.01   10.60
   1  -1  10 2016.40  208.75
  -1   1 -10 2384.75  141.49
   1   1  10 2217.94  145.21
  14   0 -12   15.35    4.96
 -14   0  12   17.14    5.27
  14   0 -12   -1.53   17.08
  15  -9  -2  322.04   23.69
 -15   9   2  298.26   18.06
  15   9  -2  318.02   36.47
 -15  -9   2  311.17   41.19
 -15   9   2  299.12   69.62
 -14 -10   6  498.19   86.57
  14  10  -6  548.87   79.96
 -14  10   6  502.06   54.38
  14 -10  -6  425.10   70.46
  20   4  -5  288.85   22.09
  20   4  -5  349.62   62.76
  20  -4  -5  189.59   28.68
   6   6   7  109.87   19.99
  -6   6  -7  105.56   31.99
  -6   6  -7   69.62   17.66
   6  -6   7  117.56   37.35
   6   6   7  142.74   40.30
   8   8   5  492.04   80.81
   8   8   5  474.07   47.99
  -8   8  -5  467.48   64.66
   8  -8   5  448.63   42.78
  -8   8  -5  458.84   33.52
 -17  -5  10    7.99    5.56
  17  -5 -10    0.51   13.83
  17   5 -10    6.03    5.02
   8   6   6 1576.24  105.96
   8  -6   6 1301.89   92.36
   8   6   6 1281.30  142.34
  -8   6  -6 1451.49   85.41
  -8   6  -6 1295.47  127.61
 -14   6  -2 1186.90  100.00
 -14   6  -2 1260.57   64.16
  14   6   2 1272.67   45.59
  14   6   2 1399.90   93.32
  14  -6   2 1154.58  104.12
  14   6   2 1231.17  141.11
  20   2  -9  112.47   47.45
  20  -2  -9   95.77   22.31
 -20  -2   9   95.57   12.24
  20   2  -9  103.05    5.93
   3  13  -4 1570.56  105.29
  -3  13   4 1689.24  110.74
  -3  13   4 1723.40  143.28
  -3 -13   4 1569.07  120.32
   3 -13  -4 1631.27  164.19
   9  -7   5   39.03   11.95
  -9   7  -5   24.84    8.15
   9   7   5   42.77   23.98
   9   7   5   43.07   14.06
  21   1  -6  296.22   18.23
  21   1  -6  258.89   10.29
  21   1  -6  268.32   62.27
  21  -1  -6  241.32   33.77
  -2   8   9  366.99   34.64
  -2   8   9  415.38   38.64
  -2  -8   9  401.73   46.82
   2   8  -9  350.42   64.74
  -7  13   2 1264.32  100.45
  -7 -13   2 1173.16  154.41
  -7  13   2 1213.76   62.67
   7 -13  -2 1238.12   72.87
   7  13  -2 1202.77   89.49
  -6  12   6 1651.47  108.12
  -6 -12   6 1468.12  187.63
   6  12  -6 1657.05  110.73
  -6  12   6 1662.58  117.30
  21  -1  -7  123.53   24.82
  21   1  -7   96.52   46.54
  21   1  -7  131.11    9.28
  21   1  -7  114.31    9.76
   6  -2   8  340.18   39.53
   6   2   8  339.37   38.46
 -10   6  11   50.00    7.30
 -10   6  11   50.87   13.97
 -10  -6  11   59.62   15.87
  10   6 -11   49.66   21.58
  10  -6 -11   38.36    9.10
  18   4 -10  549.43   28.02
  18  -4 -10  486.64   49.34
 -18  -4  10  527.06   31.65
   3  11  -7   54.37   13.48
  -3  11   7   41.96   11.66
  -3  11   7   38.75   16.21
  -3 -11   7   -0.19   16.59
   4  -8   7  241.07   34.77
   4   8   7  220.51   32.48
  -4   8  -7  273.05   25.66
   4   8   7  278.02   34.63
  -4   8  -7  245.64   29.84
  -5   9   9    0.83    7.88
  -5   9   9    1.77    5.37
  -5  -9   9    4.65   14.48
   5   9  -9    3.27   11.18
  18  -4  -1    2.19    6.30
  18  -4  -1    4.69    3.37
  18  -4  -1    2.23    4.73
  18   4  -1   -0.03    6.31
  18   4  -1    6.49    3.87
  18   4  -1    8.86   11.67
  16  -8  -8  587.06   85.83
 -16  -8   8  724.16   56.99
  16   8  -8  837.11   58.68
  -5 -13   4  299.89   61.58
  -5  13   4  240.24   33.32
   5 -13  -4  201.05   45.55
   5  13  -4  220.94   31.40
  -5  13   4  224.11   21.34
 -17   7   2   35.80   10.77
  17  -7  -2   11.55    6.70
  17  -7  -2    0.86   13.97
  17   7  -2   10.16   10.14
  -5  13  -1  831.25  129.63
  -5  13  -1  859.17   56.63
   5 -13   1  813.99   95.78
   5  13   1  749.72   63.35
   5  13   1  767.34   59.16
  -5 -13  -1  766.05   74.63
  -4  12   6  766.52   57.64
  -4  12   6  787.52   51.63
   4  12  -6  767.88   61.88
  -4 -12   6  720.80   71.59
 -16  -4  11   30.94    8.55
  16   4 -11   21.96   12.31
  16  -4 -11   26.39   11.53
   7  13  -3   23.19   12.31
  -7  13   3   23.28   13.74
  -7 -13   3   26.90   14.00
   7 -13  -3   21.31    8.42
  -7  13   3   17.81    6.51
   4   0   9    3.26    7.83
  -1   5  10    1.97   13.95
  -1   5  10   -3.49   15.02
   1   5 -10   14.48    8.70
  -1  -5  10    7.54   16.82
 -16  -6  10  675.78   46.76
  16   6 -10  689.49   42.57
  16  -6 -10  595.12   49.30
  10  -2   6  283.07   34.82
  10   2   6  344.22   69.27
  10   2   6  271.35   59.73
  -4   4  11   11.37   15.67
   4   4 -11   22.05   17.15
   4  -4 -11   16.42    2.25
  -4  -4  11   18.24   11.25
   1 -11   6    0.04   10.88
   1  11   6   -0.10    5.38
  -5   9  -6    1.40    9.21
  -5   9  -6   44.88    9.30
   5   9   6   23.29   11.52
   5   9   6    2.64   11.07
   5  -9   6   -2.43   10.77
  18   0 -11    7.80    7.87
  18   0 -11    1.55    2.40
  10   8 -10   32.59   11.79
 -10  -8  10   31.39   15.27
  10  -8 -10   25.71    8.74
 -10   8  10   32.89    5.17
 -10   8  10   38.53   10.91
  18   0   0 1009.88   42.51
  18   0   0 1286.85  100.18
  18   0   0 1060.19   60.16
  -7   9  -5  587.06   76.72
  -7   9  -5  657.98   48.44
   7  -9   5  613.63   88.30
   7   9   5  698.96   61.35
  17   3 -11  581.60   42.54
  17  -3 -11  504.87   84.83
 -17  -3  11  552.11   31.61
  20  -2  -3  199.45   10.11
  20   2  -3  229.24   22.95
  20   2  -3  211.03   17.49
  20  -2  -3  241.76   19.44
  20   2  -3  241.10   18.82
  20  -2  -3  177.73   37.84
   8   8 -10   74.34   30.14
  -8  -8  10   82.92   21.97
   8  -8 -10   61.30   17.31
  -8   8  10   73.62   17.52
  -8   8  10   83.40   11.54
  -2   0  11   -1.43    6.03
   2   0 -11    0.89    2.05
   7  13  -1  215.50   55.94
  -7 -13   1  220.10   61.49
  -7  13   1  238.01   37.70
   7 -13  -1  220.97   24.22
  -7  13   1  238.04   22.23
  -3   3  11  153.79   38.28
  -3  -3  11  142.51   26.51
   3   3 -11  160.93   40.16
  17  -1   1  496.97   21.86
  17   1   1  649.76   46.00
  17  -1   1  698.65   72.89
  17   1   1  516.28   27.80
  17   1   1  569.36   69.32
  17  -1   1  576.36   39.50
  -8  12  -1   24.17    8.38
  -8  12  -1   19.59   14.35
  -8 -12  -1   -1.94   13.68
   8  12   1   38.02   12.21
   8 -12   1   25.69    9.42
  11   3 -12  149.31   28.88
 -11   3  12  117.14   21.24
 -11  -3  12  109.94   19.26
  11  -3 -12  121.14   14.46
  12  -6 -11  486.73   34.91
  12   6 -11  558.48   68.43
 -12  -6  11  544.35   47.08
 -12   6  11  490.85   31.54
 -12   6  11  509.83   29.27
  -8   2  12  124.66   16.78
  -8  -2  12  107.64   20.25
   8  -2 -12  115.51   10.59
   8   2 -12  122.68   16.52
   0   4  10  244.55   32.26
   0   4 -10  264.60   30.25
   0   4  10  248.39   52.57
   0  -4  10  226.46   34.32
   8   6 -11  587.19   46.24
  -8  -6  11  619.40   59.31
  -8   6  11  591.59   34.39
  -8   6  11  613.30   38.89
   8  -6 -11  575.36   44.75
  11  11   0  850.20   70.44
 -11  11   0  919.41   45.56
 -11 -11   0  872.26  132.64
  11 -11   0  895.59   49.87
 -11  11   0  889.29  126.43
 -14   2  12   28.46    4.95
 -14  -2  12   32.73    8.40
  14   2 -12   37.11   12.54
  14  -2 -12   35.49   19.69
  14 -10  -2   50.66   12.36
 -14  10   2   69.31   20.64
  14  10  -2   86.20   18.56
 -14  10   2   70.33    5.87
 -14 -10   2   70.87   20.28
  -4   6  -8 3301.94  187.31
   4   6   8 3043.77  197.08
   4   6   8 3591.92  227.18
   4  -6   8 3031.52  205.15
  -4   6  -8 3098.72  187.39
  21   1  -5   16.75    7.05
  21   1  -5   15.91    3.62
  21  -1  -5   13.77    9.96
  21   1  -5   22.51   17.85
   3  -7   8 1468.25  111.32
   3   7   8 1642.53  113.33
  -3   7  -8 1618.25   82.87
   3   7   8 1420.20  100.35
  -3   7  -8 1487.67   98.51
  19   5  -3  285.12   26.37
  19  -5  -3  170.56   23.39
  19   5  -3  337.26   44.98
  20   4  -8   12.90    5.03
  20  -4  -8   14.96    9.80
 -20  -4   8    5.05    8.88
  16   0   2 2318.84  195.90
  16   0   2 2664.80  212.62
 -13  11   4  879.31   28.19
 -13  11   4  854.46  127.42
  13  11  -4  841.76  116.42
  13 -11  -4  864.37   46.76
 -13 -11   4  806.47   79.17
  -2   6  10 2589.32  157.49
   2   6 -10 2376.28  213.22
  -2   6  10 2215.89  133.45
  -2  -6  10 2308.91  240.83
  14  -4   3   31.56   22.14
  14   4   3   41.95   14.92
  14   4   3   51.51   16.91
 -14   4  -3   50.77    7.51
  10  -6   5   38.69   11.74
  10   6   5   26.24   12.54
 -10   6  -5   11.67   17.02
 -10   6  -5   25.43    6.72
  10   6   5   37.24   14.72
   7   5   7  492.33   91.82
   7   5   7  665.33   61.08
  -7   5  -7  555.28   78.54
  -7   5  -7  587.28   35.17
   7  -5   7  566.46   54.79
 -10  12   5  528.34   37.08
 -10 -12   5  530.92  101.88
  10  12  -5  567.74   89.45
  10 -12  -5  547.40   30.15
 -10  12   5  507.72   97.52
  13   3   4 2130.02  141.32
  13  -3   4 2150.12  133.19
  13   3   4 2483.41  230.63
   7  -1 -12  957.82   40.06
   7   1 -12 1023.54   59.12
  -7  -1  12  927.85   67.56
  -7   1  12  882.00   98.79
   1 -13  -4  601.67   89.68
   1  13  -4  685.27   55.03
  -1  13   4  609.23   48.66
  -1  13   4  698.09   86.36
  -1 -13   4  626.95  101.63
  -8 -12   6    5.29   12.29
  -8  12   6   15.58    9.05
  -8  12   6   26.38   11.02
   8  12  -6   10.99   10.71
  15  -5 -11   31.57   19.67
 -15  -5  11   31.91   10.39
  15   5 -11   35.40    9.25
  21   1  -8  276.52   40.80
  21  -1  -8  260.21   63.72
  -5   5  11  148.30   33.31
  -5   5  11  113.51   17.25
   5  -5 -11  113.12    6.69
   5   5 -11  120.49   20.76
  -5  -5  11  131.51   43.67
  12   0   5   11.60   17.40
 -15  -1  12 1024.78   49.24
 -15   1  12  993.87   55.77
  15  -1 -12  990.88   70.54
  15   1 -12 1108.25   82.55
  15   1 -12 1232.38   72.15
 -10 -12   1 1021.57   94.47
  10 -12  -1 1106.63   59.18
 -10  12   1 1070.79   90.98
 -10  12   1 1091.52   53.31
  10  12  -1  975.88   78.99
 -19  -3  10    3.56    5.36
  19  -3 -10    4.16    8.23
  19   3 -10    4.68    5.17
  -9   3  12 1438.21  111.16
  -9  -3  12 1437.18   96.64
   9  -3 -12 1485.39   91.53
   9   3 -12 1494.48  127.15
 -10   8  -4 1382.51   75.78
 -10   8  -4 1308.95   75.81
  10   8   4 1578.14  162.31
  10   8   4 1246.99   95.92
  10  -8   4 1257.60   82.23
 -12  10   8  545.01   23.27
  12 -10  -8  449.55   65.63
 -12  10   8  513.86   51.35
 -12 -10   8  518.59   54.04
  12  10  -8  567.34   49.40
 -12  10   8  489.88   14.43
  -9   5  -6   58.72   12.03
   9   5   6   88.24   20.43
   9   5   6   74.46   18.00
   9  -5   6   59.71   30.90
  -9   5  -6   77.25   27.16
  20   4  -4  121.12   26.59
  20  -4  -4   96.71   17.89
  20   4  -4  141.47   35.59
  13  -3 -12   24.80   16.03
  13   3 -12   29.28   13.15
 -13   3  12   22.22    4.74
 -13  -3  12   23.01   15.80
 -13 -11   3   -0.13   10.05
  13  11  -3    2.98   15.03
  13 -11  -3    6.27    3.38
 -13  11   3    7.25    9.60
 -13  11   3    2.47    4.25
 -13  11   5   30.01   15.31
 -13 -11   5   25.22   15.75
  13  11  -5   33.23   24.47
 -13  11   5   35.05    2.89
  13 -11  -5    5.43    6.36
  -4   2  -9 1166.89   78.89
   4   2   9 1020.94   80.60
   4  -2   9 1048.68   81.39
  -9  11  -2   94.09   14.40
  -9  11  -2   88.67   38.30
   9 -11   2   84.78   15.78
   9  11   2   90.65   20.99
  -3   9  -7  929.37  114.09
   3   9   7 1079.55   81.65
   3   9   7  873.74   72.49
   3  -9   7  938.04   80.61
  -3   9  -7 1104.53  117.32
 -18  -2  11  274.42   16.81
  18   2 -11  319.81   24.97
  18  -2 -11  254.07   36.63
  18   2   0   13.90    3.77
  18  -2   0    3.69    8.19
  18  -2   0   12.81    6.94
  18   2   0   15.34    7.92
  18   2   0    4.44    7.88
  18  -2   0   16.75    6.34
   5   5   8  385.27   70.73
  -5   5  -8  334.37   36.10
  -5   5  -8  352.90   16.86
   5   5   8  429.40   79.10
   5  -5   8  373.42   71.87
   0 -14   0 5196.45  465.94
   0  14   0 5680.14  393.09
   0  14   0 5256.83  337.79
  18  -6  -9   67.09   16.84
  18   6  -9   69.82   12.55
 -18  -6   9   73.07   13.71
  -7  13   4  539.27   55.34
   7  13  -4  524.91   49.82
   7 -13  -4  487.80   59.97
  -7  13   4  465.28   28.31
  -7 -13   4  469.47   56.30
 -11 -11   7  167.75   30.06
 -11  11   7  175.26   27.17
 -11  11   7  153.15   14.08
  11  11  -7  158.92   47.35
  -9   9  -4  474.92   36.71
  -9   9  -4  466.67   64.94
   9  -9   4  466.22   67.92
   9   9   4  545.62   85.29
  19  -1  -1   26.23    7.48
  19   1  -1    9.40   14.04
  19  -1  -1   28.59   11.51
  19  -1  -1   23.99   10.99
  19   1  -1   19.86   10.15
  19   1  -1   13.19   13.83
  18  -6  -2    0.08   12.47
  18  -6  -2   16.04    5.42
  18  -6  -2    7.82    5.88
  18   6  -2   17.94    9.02
  17   5   0  357.28   26.67
  17  -5   0  317.62   35.13
  17   5   0  356.46   60.58
  17   5   0  361.93   35.56
  -2   2  11  685.23   56.80
   2   2 -11  714.48   55.77
  -2  -2  11  640.57   60.17
  12   8 -10 1808.99  108.62
 -12  -8  10 1940.62  131.86
  12  -8 -10 1739.15  100.72
 -12   8  10 1795.36   75.17
 -12   8  10 2023.15   86.98
  11   7   4   12.09    8.05
 -11   7  -4    3.87    5.88
  11   7   4    3.11    8.27
  11  -7   4    8.09    6.59
 -11   7  -4   -1.24    5.17
   2   8   8  696.18   59.00
   2   8   8  854.30   66.12
  -2   8  -8  704.60   96.91
   2  -8   8  787.90  115.34
 -14  10   7  324.42   42.74
  14 -10  -7  291.76   33.65
 -14 -10   7  355.70   72.28
  14  10  -7  366.90   39.76
  -1   3 -10 1702.05  106.31
   1  -3  10 1539.33  110.26
   1   3  10 1529.52  107.68
 -15  -7  10  877.83   63.93
  15  -7 -10  745.85   93.59
  15   7 -10  910.41   89.27
 -13   9  -1  335.63   22.21
  13  -9   1  322.92   40.67
 -13   9  -1  361.33   38.25
  13   9   1  392.78   70.77
  -2  12   6   13.56    8.05
   2  12  -6    7.06   15.77
  -2 -12   6   -0.87   18.66
  -2  12   6    0.57   12.07
  14   8   1   49.26   26.07
 -14   8  -1   32.41   12.35
  14  -8   1   30.50   16.40
 -14   8  -1   44.95   22.03
  -6  -8  10  476.52   54.39
  -6   8  10  445.99   52.71
  -6   8  10  463.36   35.04
   6   8 -10  424.50   42.25
  16   2   2  231.26   30.12
  16  -2   2  230.29   26.63
  16  -2   2  262.07   28.28
  16   2   2  218.16   50.29
  19  -5  -9  234.67   32.42
  19   5  -9  287.50   34.07
 -19  -5   9  263.50   35.10
  20   0 -10    9.34   10.57
  15  -5   2    9.02   11.97
  15   5   2    5.11    9.14
  15   5   2   21.10    9.27
 -15   5  -2    7.89    5.87
 -15  -9   8  289.90   35.25
  15   9  -8  323.26   57.46
  15  -9  -8  260.52   31.16
  21   3  -6  680.28   33.35
  21  -3  -6  554.74   54.66
  21   3  -6  802.27   67.26
   6   0 -12 2379.76  128.51
   6   0 -12 2191.49   88.93
  -6   0  12 2123.39  132.41
   0  14  -1  288.94   70.93
   0  14  -1  232.53   53.16
   0 -14   1  266.72   36.14
   0  14   1  273.27   37.75
   0  14   1  263.40   30.87
   0 -14  -1  238.26   33.55
  13   9  -9  366.89   36.92
  13  -9  -9  312.03   54.79
 -13  -9   9  368.93   43.11
   6  10   5  602.58   56.82
  -6  10  -5  587.20   51.24
   6  10   5  572.32   26.68
  -6  10  -5  527.72   45.06
   6 -10   5  559.50   86.47
   2  14  -1   -1.59   10.62
  -2  14   1   -6.61   10.47
   2 -14  -1   11.63   15.00
  -2  14   1   11.07    7.20
  -2 -14   1   12.79   10.05
   2  14  -1   11.38    8.82
  17   7  -9  339.31   29.25
 -17  -7   9  284.96   50.35
  17  -7  -9  267.11   34.43
  -7 -13   0 1204.90  165.65
   7  13   0 1160.93   90.69
   7 -13   0 1226.34  116.84
  -7  13   0 1310.57   73.52
  -7  13   0 1393.95  174.60
  21   3  -7    6.11    3.67
  21  -3  -7    4.24    8.76
  21   3  -7    9.04   10.91
  -2  10   8 1877.13  102.54
  -2  10   8 1750.39  107.81
  -2 -10   8 1822.01  137.50
  -2  10   8 1965.07  120.56
   2  10  -8 1819.63  120.61
  12   2   5 1330.86   94.70
  12  -2   5 1404.13  146.68
  12   2   5 1605.15  168.65
   2  14   0   49.27   17.31
   2  14   0   39.76   15.52
  -2  14   0   57.90   12.92
  -2 -14   0   38.64   16.67
  -2  14   0   63.10   34.32
   2 -14   0   41.35   26.42
  -3   7  10   43.27   12.11
  -3   7  10   40.72   13.88
   3   7 -10   32.68   13.53
  -3  -7  10   44.15   16.98
  16   0 -12 1695.50   61.82
  16   0 -12 1463.67  108.57
 -16   0  12 1465.31   80.87
  15  -1   3   72.22   17.77
  15   1   3   67.05   27.43
  15   1   3   62.84   32.06
  15  -1   3   48.47   27.98
  -4  10  -6 3498.56  224.85
   4 -10   6 2934.87  295.59
  -4  10  -6 3058.58  193.23
   4  10   6 3426.46  223.43
   4  12   4 2172.12  108.34
   4 -12   4 1875.69  130.82
  -4  12  -4 2420.29  259.19
  -4  12  -4 2092.77  128.14
   4  12   4 2065.33  208.47
  14  -6 -11  139.27   19.90
  14   6 -11  192.52   20.33
 -14  -6  11  169.49   41.07
   6  -6 -11  681.65   38.39
  -6   6  11  755.26   85.05
  -6   6  11  690.74   44.72
   6   6 -11  694.67   54.21
  -6  -6  11  749.47  111.55
  21   1  -4  144.72   38.19
  21  -1  -4  121.45   11.97
  21   1  -4  168.69   18.21
  21   1  -4  144.84   12.22
  21  -1  -4  138.35   13.87
  21  -1  -4  132.94   37.09
  15  -9  -1  468.56   23.46
 -15   9   1  437.15   18.96
 -15   9   1  444.71   48.85
  15   9  -1  513.86   48.29
 -10   4  12   54.46   14.52
  10  -4 -12   37.35   13.74
 -10   4  12   37.99    8.87
 -10  -4  12   37.75   13.82
  10   4 -12   30.17   21.44
  -3  13  -3  165.77   34.09
  -3  13  -3  163.95   23.10
   3  13   3  168.80   44.55
   3 -13   3  163.95   44.40
  -3 -13  -3    4.11   50.62
   3  13   3  146.01   36.09
  12 -10   1  648.46   41.10
  12  10   1  699.19   60.88
 -12  10  -1  726.42  103.08
 -12  10  -1  678.79   57.89
 -12  -4  12 4284.44  343.52
 -12   4  12 4129.13  200.16
  12  -4 -12 3976.82  285.81
  12   4 -12 4543.90  315.92
 -12   4  12 4393.55  218.25
 -13 -11   2 1985.59  240.63
 -13  11   2 1972.72  148.12
  13 -11  -2 2083.75  115.62
 -13  11   2 1979.91   77.35
  13  11  -2 1929.16  133.96
  16   8  -1  320.18   35.57
 -16   8   1  247.89   34.69
  16  -8  -1  352.91   31.33
 -16   8   1  270.75   13.70
  11  -5   5   19.92   19.73
  11   5   5   32.95   12.42
  11   5   5   30.26   13.90
 -11   5  -5   29.14   18.06
 -11   5  -5   16.88    8.56
   3   9  -9  321.68   38.38
  -3   9   9  334.39   53.46
  -3   9   9  395.88   38.42
  -3  -9   9  335.07   46.92
 -15   7  -1   81.07   30.28
  15  -7   1  102.03   23.97
 -15   7  -1   91.47   11.67
  15   7   1  111.10   39.08
  15   7   1  117.11   12.02
  17   3   1  545.24   75.42
  17  -3   1  574.07   37.25
  17  -3   1  463.86   34.10
  17   3   1  460.18   16.09
  17   3   1  466.71   70.53
   2   0  10  117.21   23.11
  13  11  -6 2569.65  248.57
 -13 -11   6 2522.69  266.21
 -13  11   6 2368.20  259.60
  -1  11   7   34.51    9.70
  -1 -11   7   -0.79   12.90
   1  11  -7   39.41   18.45
  -1  11   7    0.00    9.73
  -6  12  -3  550.30   96.68
  -6  12  -3  448.20   37.51
   6 -12   3  400.34   69.15
   6  12   3  479.11   32.03
   6  12   3  473.91   50.50
   8  10   4  280.06   37.09
   8  10   4  256.96   17.07
   8 -10   4  280.31   50.68
  -8  10  -4  238.26   25.95
  -8  10  -4  291.52   32.39
  -2   6  -9  527.38   87.95
   2  -6   9  515.85   56.39
  -2   6  -9  599.28   33.91
   2   6   9  562.44   93.42
   2   6   9  629.26   99.94
  20   0  -2    8.63    8.39
  20   0  -2   15.66    9.25
  20   0  -2    5.46   10.00
   8   4   7  210.49   33.30
   8  -4   7  243.16   57.88
  -8   4  -7  238.40   53.02
  -8   4  -7  236.27   14.88
   8   4   7  276.29   34.81
   5 -13  -5  165.96   23.33
   5  13  -5  148.44   26.72
  -5  13   5  154.91   19.28
  -5  13   5  177.22   27.65
  -5 -13   5  158.99   30.95
  21  -3  -5   23.90   10.64
  21   3  -5   37.32   13.57
  21   3  -5   19.12    6.96
  -2  14   2   12.05   12.20
  -2  14   2   24.16    9.04
   2  14  -2    6.78   18.87
  -2 -14   2    7.23   12.56
   2  14  -2   14.31   13.16
   2 -14  -2   13.74   19.03
  21   1  -9   19.25   24.14
  21  -1  -9   15.03   12.12
  -2  12  -5   85.10   41.87
   2 -12   5   -0.77   18.80
   2  12   5   68.76   10.57
   2  12   5   63.99   17.04
  -2  12  -5   74.57   16.73
 -12   6  -4   38.69   11.20
  12  -6   4   65.18   12.85
  12   6   4   33.56   15.45
 -12   6  -4   20.38   13.85
  12   6   4   21.57   27.14
   7   3 -12   13.48   16.35
  -7  -3  12   12.04   19.21
   7  -3 -12   19.57    4.31
  -7   3  12   17.57    8.63
 -20  -2  10    8.11    4.95
  20   2 -10    4.24    4.49
  20   2 -10    4.19   20.49
  20  -2 -10   18.54    9.76
  20  -4  -9   94.91   23.02
 -20  -4   9   83.06   18.59
  20   4  -9  122.18   10.81
   5  13   2  263.82   35.32
  -5  13  -2  271.83   43.49
   5 -13   2  255.90   30.90
  -5 -13  -2  254.21   38.46
   5  13   2  261.17   28.64
  -5  13  -2  280.69   29.26
  -6  -2  12  378.02   66.57
  -6   2  12  338.71   33.40
   6   2 -12  348.79   32.31
   6  -2 -12  349.59   24.53
  21  -3  -8  196.91   33.90
  21   3  -8  245.57   21.33
  21   3  -8  268.58   77.37
 -10  12   6 1004.84   39.41
  10  12  -6 1150.04  136.80
 -10 -12   6  992.76   89.27
 -10  12   6 1130.02  140.03
  -6   4  -8    4.00    2.06
  -6   4  -8   11.69   14.15
   6   4   8    7.59   16.08
   6   4   8   15.29    8.34
   6  -4   8   15.30    8.76
   1  13   4  615.65   54.26
   1  13   4  657.69   50.02
  -1  13  -4  704.57   77.51
   1 -13   4  615.89   61.75
  -1 -13  -4  626.48  104.48
  -1  13  -4  654.22   54.16
 -15   3  12  890.24   39.40
  15   3 -12  981.38   68.21
 -15  -3  12  965.03   82.06
 -15   3  12  831.07   40.66
  15  -3 -12  905.88   99.95
   1  -7   9   62.79   34.47
   1   7   9   63.07   18.68
   1   7   9   53.57   30.31
  -1   7  -9   63.55   17.13
   3  13  -5 1150.83   85.56
  -3  13   5 1166.97   76.01
  -3 -13   5 1070.19  156.46
   3 -13  -5 1137.14   83.28
  -3  13   5 1237.37  132.12
   2  14   1   90.92   21.00
   2  14   1   95.66   21.73
  -2  14  -1  100.81   30.11
  -2 -14  -1   91.02   23.93
   2 -14   1   91.81   36.06
  -2  14  -1  109.89   27.37
  -3   5  -9 1056.02   74.65
   3   5   9 1052.52  128.99
   3  -5   9  980.51   82.44
   3   5   9 1115.01   83.59
  -3   5  -9 1016.24   40.94
   7  11  -8  190.20   50.22
  -7 -11   8  198.20   34.80
  -7  11   8  184.90   17.43
  -7  11   8  177.48   30.08
  -7  11   8  185.96   42.24
 -16  -2  12  298.57   35.75
  16   2 -12  344.67   19.41
  16  -2 -12  307.12   35.96
  14  10  -1  254.44   34.89
 -14 -10   1  250.05   66.13
 -14  10   1  247.94   14.56
  14 -10  -1  279.00   27.57
 -14  10   1  243.74   38.27
  19  -1 -11   14.63   13.40
  19   1 -11   30.07   14.79
  18  -8  -6  113.93   22.55
 -18  -8   6  147.75   24.10
  18   8  -6  168.05   39.87
 -18  -8   5  100.30   22.37
  18  -8  -5   88.93   33.62
  18   8  -5  127.36   21.44
 -18   8   5  100.71   25.96
  -4  14   1  195.40   22.68
  -4  14   1  224.70   65.28
   4  14  -1  223.80   31.72
   4 -14  -1  208.82   27.84
  -4 -14   1  171.88   58.84
   0  14  -2  638.82   87.49
   0  14  -2  618.78   69.30
   0  14   2  629.07   57.40
   0 -14   2  618.56   59.81
   0  14   2  607.63   52.00
   0 -14  -2  584.86   58.23
   8  10  -9  857.02   67.02
  -8 -10   9  844.09   80.35
  -8  10   9  799.02   58.21
  -8  10   9  859.70   69.28
   1   9   8 1011.36   76.73
   1  -9   8 1083.73  146.85
  -1   9  -8 1078.70   78.54
   1   9   8 1195.92  132.62
 -16  -8   9    7.28    8.30
  16  -8  -9    7.35    8.02
  16   8  -9   10.33   14.25
 -10 -12   0  505.80   59.48
  10 -12   0  539.64   38.03
 -10  12   0  601.74   35.47
 -10  12   0  559.45   60.92
  10  12   0  554.54   91.57
  -1  -1  11  476.52   50.74
  -1   1  11  503.26   48.87
   1   1 -11  547.29   48.78
 -19  -7   6 1876.90  117.32
  19  -7  -6 1497.33  168.24
  19   7  -6 2060.74  119.23
   7  -1   8 2542.87  166.86
   7   1   8 2650.83  171.74
   9   1   7  369.69   74.58
   9  -1   7  372.08   44.76
 -10   4  -6  354.24   20.61
 -10   4  -6  379.90   37.69
  10   4   6  370.59   43.47
  10  -4   6  370.11   41.59
  10   4   6  450.20   49.11
 -17   7   1  157.51   46.03
  17  -7  -1  170.59   13.18
  17   7  -1  169.58   25.67
 -11  -7  11  214.51   31.33
  11   7 -11  196.04   25.10
 -11   7  11  188.52   14.15
  11  -7 -11  199.49   19.25
 -11   7  11  186.44   19.81
   9   7 -11  100.39   33.03
  -9   7  11   95.58   12.83
  -9  -7  11  120.44   24.55
  -9   7  11  101.79   19.32
   9  -7 -11   99.91   19.33
  -9  13   3  238.25   29.47
  -9 -13   3   -1.12   61.40
   9 -13  -3  193.65   19.01
  -9  13   3  208.85   36.41
   9  13  -3  187.02   31.35
   4  14  -2  928.38   75.88
  -4 -14   2  882.83   84.24
  -4  14   2 1024.05   88.18
  -4  14   2  891.84   90.26
   4 -14  -2  814.67  103.49
  -2  10  -7  385.76   42.33
   2  10   7  421.82   78.27
   2  10   7  363.78   42.35
   2 -10   7  363.63   46.69
  -2  10  -7  406.89   49.11
 -12   8  -3  186.46   20.36
  12  -8   3  189.23   24.40
  12   8   3  199.02   55.10
 -12   8  -3  171.12   39.43
  20   4  -3   13.08    7.91
  20   4  -3   15.58   13.57
  20  -4  -3    3.65   14.47
  20   4  -3   16.52    7.45
  19  -3  -1   43.83    7.49
  19  -3  -1   22.94    8.26
  19   3  -1   36.09   19.78
  19   3  -1   37.23   10.75
  19   3  -1   40.33   12.22
  19  -3  -1   33.63   11.57
 -11   9  -3  632.45   43.37
  11  -9   3  545.79   44.00
  11   9   3  653.37  100.61
 -11   9  -3  629.70   48.85
  -9  11   8 3897.96  222.06
   9  11  -8 4217.63  271.77
  -9  11   8 3997.74  260.03
  -9  11   8 4244.88  246.13
  -9 -11   8 3844.14  282.26
  -7  13   5   12.88    5.53
  -7  13   5   14.80   11.31
   7  13  -5    7.68   10.46
  -7 -13   5    7.98   20.50
   7 -13  -5    0.24   12.24
  19   7  -5   26.56   18.07
 -19  -7   5   18.13    9.92
  19  -7  -5   18.21   17.97
  -2   2 -10   21.76   13.29
   2   2  10   40.27   13.50
   2  -2  10   24.27   14.18
  -8  -4  12   13.25   16.32
  -8   4  12    0.92    6.73
  -8   4  12   20.64   11.17
   8   4 -12   15.96   13.71
   8  -4 -12    8.06    6.59
 -17  -9   5  170.17   45.71
 -17   9   5  114.28   50.29
  17   9  -5  149.17   23.34
  17  -9  -5  107.20   20.94
   9 -13  -2   40.06   16.72
  -9  13   2   30.44   16.94
  -9  13   2   43.35   14.59
  -9 -13   2   -1.29   29.25
   9  13  -2   32.53   14.88
  14   0   4 6258.49  528.68
  14   0   4 5203.95  454.47
  20  -2  -2 1199.01   68.43
  20   2  -2 1348.56   98.78
  20   2  -2 1168.28   59.90
  20  -2  -2 1043.80   62.95
  20  -2  -2  924.62   90.44
  20   2  -2 1145.10   92.97
  19  -5  -2  381.00   26.63
  19  -5  -2  423.66   18.07
  19   5  -2  421.07   37.15
  19   5  -2  445.49   48.48
  19  -5  -2  295.63   31.50
 -14  -4  12   61.92   13.06
 -14   4  12   48.58    8.65
  14   4 -12   24.31   18.77
 -14   4  12   57.16    5.88
  14  -4 -12   54.92   12.57
 -10  10   9    5.02    4.64
  10 -10  -9   -1.01    4.49
  10  10  -9    5.40   11.16
 -10 -10   9    1.42    7.50
 -10  10   9   -1.89    3.87
   5   1 -12  462.21   21.12
  -5   1  12  448.57   70.87
   5  -1 -12  455.25   25.88
   5   1 -12  492.77   40.54
  -5  -1  12  426.62   45.56
  -4  14   0   50.59   13.46
  -4  14   0   74.31   38.74
   4  14   0   74.87   18.00
  -4 -14   0   67.21   34.41
   4  14   0   65.22   32.29
   4 -14   0   55.72   16.39
  14   8 -10  294.44   49.64
 -14  -8  10  295.36   34.81
  14  -8 -10  240.06   48.54
  -5 -11   8   32.44   63.52
  -5  11   8  219.81   37.44
  -5  11   8  209.07   21.94
   5  11  -8  219.72   30.08
  -5  11   8  214.78   38.79
  17   9  -6  193.32   25.57
 -17   9   6  149.12   54.13
  17  -9  -6  137.67   23.82
 -17  -9   6  165.12   29.40
 -12  12   4   52.13   33.75
 -12  12   4   46.11    9.70
 -12 -12   4    0.92   18.85
  12 -12  -4   50.50    7.98
  12  12  -4   53.98   29.90
  19  -7  -7  170.22   27.19
 -19  -7   7  193.05   24.80
  19   7  -7  208.96   41.18
   6  10  -9  201.28   30.00
  -6 -10   9  204.35   37.13
  -6  10   9  206.37   19.09
  -6  10   9  205.51   36.90
 -17  -1  12  160.24   20.92
  17  -1 -12  175.86   50.53
  17   1 -12  200.04   19.03
  17   1 -12  173.20   56.11
   8  12   2  233.39   57.16
   8  12   2  225.16   36.76
  -8  12  -2  256.02   66.86
  -8  12  -2  245.31   24.92
  -8 -12  -2  215.32   38.14
   8 -12   2  211.31   25.93
 -11  11  -1   23.22   14.17
  11  11   1   34.76   14.49
  11 -11   1   23.50    9.18
 -11  11  -1   48.76   25.21
 -12  12   3  386.37   51.73
  12 -12  -3  377.69   36.04
 -12  12   3  405.27   31.48
  12  12  -3  361.43   77.80
 -12 -12   3  362.81   55.45
  -9  13   4 1603.70   72.62
   9  13  -4 1645.24  183.87
   9 -13  -4 1553.80   84.92
  -9  13   4 1733.25  134.24
  -9 -13   4 1594.16  131.81
  18   8  -7   66.31   14.65
  18  -8  -7   43.65   14.59
 -18  -8   7   30.10   25.66
 -18  -8   4    1.75    8.91
  18   8  -4   14.09    9.02
 -18   8   4   -2.15   18.15
  18  -8  -4   12.21   13.80
  -6  12   7  210.08   27.83
   6  12  -7  197.28   31.95
  -6 -12   7  218.27   37.78
  -6  12   7  226.08   35.98
  16   6   1  785.98   65.10
  16  -6   1  727.39   44.59
  16   6   1  773.55  105.40
 -16   6  -1  721.38   51.33
  16   6   1  819.41   37.01
  15   3   3    6.64    7.53
  15  -3   3   -4.11    6.52
  15   3   3    8.57    7.81
  -4  -8  10   23.42   15.91
  -4   8  10   25.85   11.58
   4   8 -10   22.94   21.85
  -4   8  10   31.24   10.46
  -5  11  -5  170.76   45.73
  -5  11  -5  215.69   34.07
   5  11   5  188.62   31.85
   5  11   5  191.55   17.79
   5 -11   5  174.99   51.61
 -20  -6   6  146.97   19.00
  20  -6  -6  144.05   43.88
  20   6  -6  163.65   34.39
  22   0  -7   10.33   19.58
   0   8   9  249.35   56.10
   0  -8   9  289.22   39.40
   0   8  -9  249.78   33.03
   0   8   9  278.10   59.08
 -17  -9   4  454.50   83.77
  17  -9  -4  341.18   38.78
 -17   9   4  392.03   49.74
  17   9  -4  458.18   43.33
  13  -7   3   11.75    7.02
 -13   7  -3    5.95   10.70
  13   7   3    4.30    9.96
 -13   7  -3    3.13   10.91
  13   7   3   -1.84   16.82
   4   4   9  222.44   55.01
  -4   4  -9  218.64   15.22
  -4   4  -9  224.43   30.79
   4  -4   9  174.63   59.42
   4   4   9  234.30   35.96
   5   1   9  170.47   28.84
   5  -1   9  171.22   49.04
   7 -13   1  163.42   41.18
  -7  13  -1  193.08   35.83
   7  13   1  150.58   23.12
   7  13   1  155.47   29.11
  -7  13  -1  196.57   21.72
  11   1   6 1763.87  129.10
  11  -1   6 1871.62  134.47
  11   1   6 2255.68  150.20
  10  10   3  188.09   30.77
  10  10   3  182.42   10.13
 -10  10  -3  180.93   45.07
  10 -10   3  169.95   22.91
 -10  10  -3  182.30   20.49
   0  12  -6 1034.95  129.80
   0  12   6 1012.64   74.46
   0  12   6 1075.25   87.69
   0 -12   6 1024.96   91.05
  22   0  -6  561.21   92.93
  18   4 -11   22.87   11.53
 -18  -4  11   24.25    7.44
  18  -4 -11   25.19   12.80
  21  -3  -4  291.30   32.01
  21   3  -4  400.86   37.78
  21   3  -4  353.77   25.06
  21   3  -4  398.02   26.94
   2  14  -3   32.87   27.47
  -2  14   3   39.31   22.88
  -2  14   3   49.40   28.84
  -2 -14   3   22.27   31.21
   2 -14  -3   47.70   15.51
  18  -4   0   19.13   10.60
  18  -4   0    9.88    8.87
  18   4   0   12.49    6.46
  18   4   0   18.83    9.53
  18   4   0   12.00   15.87
  18  -4   0    8.69    5.73
  17  -5 -11  204.10   52.74
 -17  -5  11  240.43   40.62
  17   5 -11  239.35   20.33
   8  12  -7 1187.40  144.83
  -8 -12   7 1049.53  101.05
  -8  12   7 1067.29  133.17
  -8  12   7 1216.84   59.01
   2   4 -11   41.46   14.34
  -2   4  11   40.35   13.84
  -2   4  11   40.33   14.09
  -2  -4  11   33.15   16.45
 -14 -10   8    7.07    8.49
 -14  10   8    5.45   16.04
  14 -10  -8   -0.12    6.90
  14  10  -8    5.65    7.78
  -3   5  11  439.20   40.20
   3   5 -11  462.19   46.53
  -3   5  11  449.27   72.44
  -3  -5  11  436.20   88.73
  20   6  -7  579.91   38.91
 -20  -6   7  489.74   38.22
  20  -6  -7  443.84   49.17
  -1  13   5    2.42    6.64
   1  13  -5    3.75    7.97
  -1 -13   5    7.32    9.15
  -1  13   5    2.53    7.19
 -13  -7  11   78.48   18.07
  13   7 -11   68.22   15.54
  13  -7 -11   63.71   13.87
  -9   9  10 1663.74  108.05
   9   9 -10 1554.75  164.52
  -9   9  10 1581.83   70.05
  -9  -9  10 1714.61  129.36
   9  -9 -10 1516.98  117.73
  11   5 -12   -0.71    6.86
 -11  -5  12    3.47    8.35
 -11   5  12    8.03    4.73
 -11   5  12   11.11    4.02
  11  -5 -12    0.06    5.06
  -4  14   3  252.42   44.39
   4  14  -3  256.48   62.44
   4 -14  -3  240.42   31.62
  -4 -14   3  282.44   40.78
  -4  14   3  255.77   66.52
  -7   7  11   51.00   16.04
  -7  -7  11   55.69   30.62
   7   7 -11   53.73   13.54
  -7   7  11   43.32   19.51
   7  -7 -11   20.50   10.36
   7  11   4   33.47    5.47
  -7  11  -4   37.97   11.73
   7 -11   4    9.73   22.85
   7  11   4   41.25   27.22
  -7  11  -4   54.42   15.53
  12  12  -5   53.35   16.00
 -12  12   5   30.11    8.28
 -12 -12   5   54.74   31.44
 -12  12   5   17.36   30.44
  14   2   4 1089.97   84.80
  14  -2   4  922.36  114.71
  14   2   4  826.73   70.64
 -13  11   1   16.96   12.45
 -13 -11   1   22.64   22.18
  13  11  -1    8.85   11.36
 -13  11   1   13.59    4.61
  13 -11  -1   13.85    9.52
   9  13  -1  110.03   40.81
  -9 -13   1  101.67   27.95
  -9  13   1  102.22   13.53
  -9  13   1    7.04   47.14
   9 -13  -1  115.74   15.94
  19  -7  -4  316.61   61.51
  19   7  -4  485.82   69.36
  20   6  -5  363.16   33.11
  20  -6  -5  239.96   60.38
  21   3  -9   86.13   24.45
  21   3  -9   58.95   10.44
 -21  -3   9   47.55   11.23
  21  -3  -9   48.87   18.87
  16   4   2  184.21   43.15
  16  -4   2  131.82   19.16
   3 -11   6  321.99   78.93
  -3  11  -6  363.08   40.62
   3  11   6  400.14   77.79
   3  11   6  373.60   27.51
  -3  11  -6  411.72   51.44
 -13 -11   7  162.03   32.33
  13  11  -7  177.74   53.28
 -13  11   7  190.02   55.04
 -16 -10   5  229.78   59.61
  16  10  -5  221.62   29.39
  16 -10  -5  170.27   25.47
 -16  10   5   29.13   60.30
 -13   5  -4  560.72   44.00
  13  -5   4  531.72   79.22
  13   5   4  535.31   54.43
  13   5   4  638.94   62.01
  22   0  -8   62.92   21.67
  -4  12   7   13.24   13.89
  -4 -12   7   -0.56   12.37
  -4  12   7   14.83    8.05
   4  12  -7   14.24   10.31
  -2 -14  -2 1083.75   94.31
   2  14   2 1177.21  136.64
  -2  14  -2 1104.23  124.77
   2 -14   2 1110.18  140.81
  -2  14  -2 1196.27  108.11
   2  14   2 1095.94  135.68
  21   1  -3  415.05   40.62
  21   1  -3  413.69   34.46
  21  -1  -3  356.90   32.75
  21  -1  -3  362.77   29.83
  21   1  -3  473.67   42.91
  21  -1  -3  468.28   21.92
 -18  -6  10  179.06   22.23
  18   6 -10  210.53   20.51
  18  -6 -10  186.11   27.96
  12   4   5  230.12   35.09
 -12   4  -5  193.79   10.58
  12  -4   5  192.27   28.40
  12   4   5  205.29   32.20
  17  -9  -7   32.32   20.45
 -17  -9   7   23.79   12.50
  17   9  -7   23.98   12.91
 -17   9   7   28.90   15.50
  18  -6  -1  155.85   21.08
  18   6  -1  231.18   26.31
  18  -6  -1  200.01   22.20
  18   6  -1  211.06   49.47
  19   5 -10  660.05   56.47
  19  -5 -10  526.43   53.76
 -19  -5  10  645.38   64.48
 -11   9  10   33.08    7.81
 -11   9  10   32.31    9.50
  11  -9 -10   35.53    9.79
 -11  -9  10   35.29   16.53
  11   9 -10   33.77   13.14
 -12  12   2  161.90   12.88
  12  12  -2  128.41   28.59
  12 -12  -2  174.05   14.67
 -12  12   2  139.66   32.47
 -12 -12   2    0.68   34.12
   9  -5 -12  867.40   40.60
   9   5 -12  862.65   59.23
  -9  -5  12  914.70  120.33
  -9   5  12  858.62   47.12
  -9   5  12  881.26   51.30
 -11  11   8  507.36   30.62
 -11  11   8  473.05   51.07
 -11  11   8  481.92   27.24
  11  11  -8  544.70   88.68
 -11 -11   8  509.35   97.86
  16  10  -4 2272.08  149.94
 -16  10   4 2019.68  158.01
 -16 -10   4 2203.43  167.03
 -19  -3  11   21.20    5.64
  19   3 -11   14.21    4.47
  19  -3 -11   15.01   12.29
 -13   5  12   32.58    8.02
  13  -5 -12   37.92    9.39
 -13  -5  12   20.67   21.66
  13   5 -12   36.26   10.46
 -13   5  12   29.34    5.44
  22   2  -7   58.08   18.49
  22  -2  -7   31.04   17.00
  -7   9  10    9.52    5.37
  -7   9  10   -4.68   10.18
  -7  -9  10   -4.32   10.77
   7   9 -10   10.09    8.60
  16  -6 -11   90.96   19.11
 -16  -6  11  107.90   31.70
  16   6 -11  121.16   16.29
  -1   3  11  681.09   59.14
   1   3 -11  748.88  100.01
  -1  -3  11  689.04   65.88
   7   3   8  196.67   58.07
   7   3   8  162.13   29.13
   7  -3   8  175.00   53.12
  -7   3  -8  192.95   28.56
   9   3   7  191.39   29.84
   9  -3   7  177.39   30.95
   9   3   7  198.06   59.38
  -6 -14   2 1719.75  141.87
  -6  14   2 1759.11   97.29
   6 -14  -2 1802.55  162.86
   6  14  -2 1845.71  199.49
  -6  14   2 2062.20  228.55
   6 -14  -2 1751.54  157.61
 -15  -9   9    0.18   32.79
  15   9  -9   99.49   29.12
  15  -9  -9   73.13   16.19
  -4   6  11   18.27   11.51
  -4   6  11   15.24   16.75
  -4  -6  11   35.12   14.17
   4   6 -11   17.76   11.86
 -16  10   6  709.89   71.09
  16 -10  -6  607.54   90.46
 -16 -10   6  761.63  113.24
  16  10  -6  816.61   65.21
   4 -14   1  233.88   31.50
  -4 -14  -1  222.61   66.18
  -4  14  -1  228.40   27.57
   4  14   1  207.31   34.14
  -4  14  -1  267.87   41.95
   4  14   1  233.05   54.81
  12 -10  -9  791.77   57.06
  12  10  -9  993.24   73.71
 -12 -10   9  975.58  134.85
  19   7  -8  102.54   16.58
 -19  -7   8   80.09   17.34
  19  -7  -8   81.20   19.88
  22  -2  -6  231.38   36.89
  22   2  -6  307.62   27.84
  22   2  -6  318.54   24.43
  22   2  -6  325.55   41.67
   4   0 -12  111.75   10.53
  -4   0  12  115.14   22.26
   0 -14  -3  263.13   37.57
   0  14  -3  232.50   32.87
   0  14  -3  255.11   78.09
   0 -14   3  223.80   64.37
   0  14   3  261.28   54.06
   0  14   3  244.74   59.99
  21   1 -10    5.37   10.83
  21  -1 -10    3.94    9.48
  22   0  -5    4.81   13.78
   0  -6  10   25.78   24.42
   0   6  10   22.67   12.04
   0   6  10   23.27   13.37
   0   6 -10   21.95   12.75
  -9  13   5  352.65   21.12
  -9 -13   5  362.62   87.48
   9  13  -5  419.23   78.50
  -9  13   5  448.27   50.48
   9 -13  -5  364.82   26.45
   6 -14  -1  192.65   25.52
   6  14  -1  184.07   31.52
  -6 -14   1  171.42   35.11
  -6  14   1  204.89   64.68
  -6  14   1  191.40   21.62
   1  -5  10  938.21   84.59
  -1   5 -10 1037.68   75.71
   1   5  10 1024.01   79.88
   1   5  10  938.33   76.20
  18   0 -12 1091.52  153.58
   0  10   8    0.06   16.31
   0 -10   8   85.48   19.07
   0  10  -8   61.05   28.43
   0  10   8   70.48   26.01
 -17   9   3  313.82   79.60
  17   9  -3  352.52   40.82
 -17  -9   3  333.41   44.70
  20   0 -11    0.31    7.02
  18   0   1    3.39   10.84
  18   0   1    1.49    9.95
  18   0   1    2.13    3.99
  -5   3  12 1737.79  107.48
   5   3 -12 1857.29  169.52
  -5  -3  12 1773.87  125.16
  20  -6  -8  164.47   30.15
  20   6  -8  251.96   22.37
 -20  -6   8  189.24   21.37
  17   7 -10  109.97   27.48
 -17  -7  10   96.79   30.57
  17  -7 -10   52.56   33.87
  14   6   3  197.31   32.09
 -14   6  -3  190.13   18.07
  14  -6   3  197.90   24.64
  14   6   3  243.55   32.08
  -3  11   8   -0.20    8.77
  -3  11   8    9.12    5.64
  -3 -11   8    0.51   12.48
   3  11  -8   26.87   17.88
  -3  11   8   29.92    8.30
 -18  -8   8  360.80   66.58
  18  -8  -8  345.61   69.62
  18   8  -8  467.87   41.75
  18   8  -3   87.08   30.58
  18  -8  -3   53.27   15.37
 -18   8   3   65.39   20.16
   0   0  11    3.48    8.26
  20  -4 -10   78.89   38.17
  20   4 -10  111.64   17.03
 -20  -4  10   86.89    9.82
  -4  10   9    0.07    8.25
  -4  10   9   11.77    7.14
   4  10  -9   16.51   10.08
  -4 -10   9   11.45   12.21
  22   2  -8  504.49  105.61
  22  -2  -8  382.37   87.92
  21  -5  -6    3.98   16.50
  21   5  -6   10.72    6.73
   6   4 -12   43.75   12.79
  -6   4  12   35.36   12.10
   6  -4 -12   34.00    4.36
  -6  -4  12   39.73   15.77
  -6   4  12   44.02   20.34
   6  14  -3  237.91   35.83
   6 -14  -3  255.56   29.29
  -6  14   3  221.92   21.93
  -6  14   3  266.70   69.62
  -6 -14   3  246.36   71.49
   9  11   3   24.88   11.56
  -9  11  -3   39.42   14.82
   9 -11   3   29.54   12.04
  -9  11  -3   38.01   10.67
   9  11   3   48.13   15.59
  21   5  -7    3.72    5.12
 -21  -5   7   10.30    8.71
  21  -5  -7   -7.20   14.21
  17  -3 -12   16.73   30.57
  17   3 -12   63.20    8.80
 -17  -3  12   68.00   10.66
 -10  12   7   53.32   18.59
 -10 -12   7   52.96   20.72
 -10  12   7   54.43    6.91
  10  12  -7   60.45   18.13
 -15   9   0   51.13   15.91
 -15   9   0   41.40   11.70
  15   9   0   46.20   16.25
  15  -9   0   43.60    9.77
  16   4 -12  108.81   22.54
  16  -4 -12   90.21   20.16
 -16  -4  12  114.62   16.13
  19  -1   0  126.61   28.74
  19   1   0  159.42   19.17
  19  -1   0  114.32   11.09
  19  -1   0  153.60   17.58
  19   1   0  122.98   32.12
  19   1   0  125.11   16.80
  20  -6  -4  744.03  103.17
  20   6  -4 1089.27   69.41
  -1   9   9  586.84   51.25
  -1  -9   9  560.23   62.95
  -1   9   9  504.34   81.12
   1   9  -9  531.79   51.60
  -5  13   6    7.36   12.97
  -5  13   6    9.43   10.04
  -5 -13   6    0.94   12.56
   5  13  -6   22.11   10.51
  12  12  -6  120.54   27.17
 -12 -12   6  121.09   29.60
 -12  12   6  103.64   50.81
   3  -1  10  116.45   45.19
   3   1  10  117.76   25.30
  12   0 -13    4.09    7.27
 -12   0  13    0.29    7.30
  12   0 -13   -1.25    4.96
  -1   7  10  774.74   66.62
   1   7 -10  744.99  106.22
  -1   7  10  733.86   62.59
  -1  -7  10  725.83   73.93
   5   3   9   56.52   19.24
   5  -3   9   54.00   18.22
   5   3   9   44.55   17.69
  -5   3  -9   53.45   17.15
  13   1   5  914.04  130.42
  13   1   5 1141.95   92.66
  13  -1   5  940.94  129.25
  11  -3   6  381.75   72.89
  11   3   6  424.63   80.08
  11   3   6  325.82   42.66
   3  13   4  510.86   52.37
   3  13   4  560.16   66.93
  -3  13  -4  639.27   71.79
  -3  13  -4  522.47   48.44
   3 -13   4  476.26   52.53
  16  -8   0   34.51   13.63
 -16   8   0   -0.12   12.89
  16   8   0   37.67   13.93
 -16   8   0   35.94    6.23
   1 -11   7   -1.48   30.12
  -1  11  -7   80.42   26.66
   1  11   7   42.50    9.07
   1  11   7    0.02   15.09
  16  10  -3   54.60   17.98
 -16  10   3   62.26   36.00
 -16 -10   3   53.66   19.25
 -10  12  -1   43.01   17.01
  10 -12   1   31.58   10.81
 -10 -12  -1   35.71   31.07
  10  12   1   35.78   15.52
 -10  12  -1   44.49   29.80
  -4   2  12   62.26   17.12
   4   2 -12   69.42   17.07
  -4  -2  12   64.84   33.10
   5  13   3  406.24   33.47
  -5 -13  -3  343.13   51.34
  -5  13  -3  414.41   58.15
  -5  13  -3  391.20   63.87
   5  13   3  375.09   77.72
   5 -13   3  350.63   69.11
  17  -1   2  371.35   61.92
  17   1   2  334.23   64.30
  17   1   2  421.16   74.14
  17  -1   2  410.36   39.22
  22   0  -9    0.68   14.32
  22   2  -5  177.54   23.02
  22   2  -5  166.02   20.53
  22  -2  -5  143.86   24.77
  22   2  -5  199.57   29.40
 -14  10   0  383.27   21.81
 -14  10   0  364.15   45.92
  14  10   0  413.79   47.57
  14 -10   0  366.72   25.13
  13   9   2  890.19  128.16
  13  -9   2  808.26   83.87
 -13   9  -2  915.19   50.55
 -13   9  -2  923.37   68.70
  -7 -13   6   18.70   13.63
  -7  13   6    9.17   20.81
  -7  13   6   15.61    6.94
   7  13  -6   18.10   21.21
  17  -5   1  406.52   30.71
  17   5   1  456.05   44.47
  17   5   1  419.39   43.23
   2   4  10  596.23   98.46
  -2   4 -10  524.46   86.82
   2   4  10  490.85   52.76
   2  -4  10  496.54   55.37
  -4 -14   4  224.29   67.62
   4  14  -4  165.50   60.18
   4 -14  -4  236.88   31.31
  -4  14   4  213.72   25.05
  -4  14   4  247.30   60.28
  11   1 -13  266.29   23.76
 -11   1  13  206.26   39.45
  11   1 -13  281.42   28.63
  11  -1 -13  230.91   21.55
 -11  -1  13  242.50   46.38
  20  -4  -2 2513.03  152.85
  20   4  -2 3280.94  248.53
  20  -4  -2 2984.31  153.04
  20   4  -2 3533.97  260.37
  20   4  -2 3479.94  171.21
  20  -4  -2 3326.27  167.37
 -18  -2  12   51.16    8.54
  18   2 -12   51.04   21.87
  18   2 -12   56.66    7.54
  18  -2 -12   44.04   17.89
   9  13   0   21.98    9.25
  -9 -13   0   -4.04   11.83
  -9  13   0    2.02    5.77
  -9  13   0   13.83   11.06
   9 -13   0    1.05   11.56
  13  -1 -13    0.86    9.25
  13   1 -13    0.72   10.85
  21   5  -5   77.93   23.72
  21  -5  -5   40.78   29.24
  20  -2 -11   46.86   31.32
  20   2 -11   43.57   37.75
  18   2   1  643.02   52.77
  18   2   1  583.61   86.08
  18  -2   1  633.10   45.01
  18  -2   1  539.45   70.02
  20   0  -1   -4.99    4.60
  20   0  -1   -1.66    3.76
  20   0  -1    3.90    7.54
   6   8   7   43.47   17.24
  -6   8  -7   41.18    9.91
  -6   8  -7   36.42   14.93
   6   8   7   31.01   15.41
   6  -8   7   36.54   29.53
  19   7  -3  128.74   22.09
  19  -7  -3    1.73   10.72
  10   0 -13    1.28    4.55
  10   0 -13   -0.89    3.80
 -10   0  13   -8.20    8.73
   8  -8   6 1353.48  162.25
   8   8   6 1553.58  114.15
   8   8   6 1424.73  110.00
  -8   8  -6 1484.61  114.44
  -8   8  -6 1418.35   92.86
  16 -10  -7   28.72   13.62
  16  10  -7   49.58   15.08
 -16 -10   7   33.00   16.32
 -16  10   7   38.16   17.91
  13  -9 -10  138.85   30.94
 -13  -9  10    0.26   24.31
  13   9 -10  150.30   20.53
   6  14   0    1.62    7.06
   6  14   0  -11.73    6.49
   6 -14   0    2.75    5.74
  -6  14   0   15.45    8.75
  -6 -14   0    7.23    8.41
  -6  14   0   -3.07    8.81
  14   8   2 1113.23  139.45
 -14   8  -2  927.47   52.69
 -14   8  -2  954.70   65.96
  14  -8   2  933.87   94.02
   7  -7   7  119.96   24.97
   7   7   7  120.77   24.65
  -7   7  -7  102.91   37.89
  -7   7  -7  113.19   12.81
   7   7   7  127.94   28.70
  15  11  -5   65.73   29.42
 -15  11   5   56.07   33.03
 -15 -11   5    0.44   31.97
  -7   5  12   38.41   21.49
  -7   5  12   45.49   11.94
   7  -5 -12   42.67    5.76
  -7  -5  12   47.06   17.55
   7   5 -12   68.49   14.80
   0   2  11  199.76   32.17
   0   2 -11  234.07   53.34
   0  -2  11  195.80   32.84
   2  12  -7  261.17   60.08
  -2 -12   7    0.92   70.67
  -2  12   7  249.69   30.00
  -2  12   7  263.05   22.39
  15   7 -11   36.20   12.23
 -15  -7  11   43.30   23.90
  15  -7 -11   36.48   12.04
 -15  11   4  842.85   87.77
 -15 -11   4  864.29   88.30
  15  11  -4  917.84   77.16
  21   5  -8    2.56    4.46
 -21  -5   8    1.99    7.71
  21  -5  -8    2.35    7.52
 -14   0  13    2.79    5.99
  14   0 -13    0.42    6.02
  14   0 -13   -1.20    5.80
  -2 -14   4   13.81   15.14
  -2  14   4   31.51   11.22
  -2  14   4   22.85   12.86
   2 -14  -4   14.23   12.45
   2  14  -4   27.19   13.11
  -5  -7  11  147.31   30.52
   5   7 -11  122.85   24.75
  -5   7  11  186.92   22.75
  -5   7  11  106.21   19.35
 -10   8  11   61.68    9.42
 -10  -8  11   62.41   20.49
 -10   8  11   59.71   13.31
  10  -8 -11   55.47   18.26
  10   8 -11   47.81   16.15
  21  -3  -3  311.29   55.97
  21   3  -3  385.56   54.49
  21   3  -3  399.41   30.58
  21   3  -3  371.13   47.96
  12  12  -1    1.65   18.06
 -12 -12   1    3.46   19.77
 -12  12   1   12.06   11.55
  12 -12  -1    2.69    9.44
 -12  12   1   11.75    8.38
  15   5 -12  578.66   39.44
 -15  -5  12  531.09   44.21
  15  -5 -12  461.30   68.73
  12 -10   2   85.93   26.70
  12  10   2  118.21   41.76
 -12  10  -2   90.22   25.64
 -12  10  -2  111.20   37.66
   5   9 -10  682.05   62.87
  -5   9  10  687.87   77.46
  -5   9  10  813.47   58.67
  -5  -9  10  756.77   78.98
  17  -9  -8   28.32   12.88
 -17  -9   8   29.46   23.72
  17   9  -8   41.09   24.68
  -3  13   6 1412.83  143.78
   3  13  -6 1444.82  104.82
  -3 -13   6 1393.38  119.63
  -3  13   6 1428.43  140.53
  -9   7  -6 1957.46  124.88
  -9   7  -6 1806.49  168.35
   9   7   6 2098.41  144.17
   9  -7   6 1736.25  125.05
   9   7   6 1738.73  127.14
   7   9   6  772.72   70.87
  -7   9  -6  718.77   82.24
  -7   9  -6  685.06   56.74
   7   9   6  673.52   66.86
   7  -9   6  639.37   63.06
   1  13   5  597.85   55.90
  -1  13  -5  652.15   58.04
  -1  13  -5  701.05   83.98
   1 -13   5  591.87   66.14
   1  13   5  696.46   46.61
   4 -12   5   -1.50   13.59
   4  12   5   25.86    5.99
   4  12   5   41.04   24.63
  -4  12  -5   50.03   29.66
  -4  12  -5   28.00   12.44
 -12   2  13  590.14   56.39
 -12  -2  13  627.99   48.41
  12   2 -13  693.79   41.82
  12  -2 -13  587.80   64.71
  16   0   3   -4.30    7.11
  16   0   3    5.16   11.06
  16   8 -10  741.20   86.39
 -16  -8  10  700.45   58.20
  16  -8 -10  588.91   52.43
  -6  12  -4  238.99   50.45
   6 -12   4  229.78   55.97
  -6  12  -4  249.47   71.59
   6  12   4  264.70   19.70
   6  12   4  239.49   38.42
   6 -14  -4  844.78   97.88
   6  14  -4  867.42   76.80
  -6  14   4  941.72  133.66
  -6  14   4  826.40   50.61
  -6 -14   4  806.12   85.78
 -10  -6  12   27.37   23.86
 -10   6  12   26.24    7.65
  10   6 -12   23.98   18.59
  10  -6 -12   18.17   12.12
 -10   6  12   20.84    6.38
   8   0   8   17.59   23.03
   5  -7   8    3.36   10.04
   5   7   8    5.79    9.58
  -5   7  -8    7.49    8.26
  -5   7  -8    6.33    8.85
   5   7   8   15.87   18.67
  22   0  -4  740.91   55.71
  22   0  -4  662.50   27.48
  22   0  -4  750.05   33.17
  22   2  -9   24.35   16.96
  22  -2  -9   18.54   14.11
  12   6 -12  320.14   56.73
  12  -6 -12  298.24   25.48
 -12   6  12  301.49   25.66
 -12   6  12  308.02   30.46
 -12  -6  12  338.61   65.72
   5   9   7   22.81   14.59
   5   9   7   31.68   27.97
   5  -9   7   34.26   15.12
  -5   9  -7   28.48   22.69
  -5   9  -7   24.29   19.69
  21   3 -10   11.64   15.51
  21  -3 -10   10.34   20.09
  19   5  -1   21.55   17.74
  19   5  -1    0.27   16.93
  19  -5  -1   17.10    8.82
  19  -5  -1    0.28   13.13
  19   5  -1   18.74    9.12
  19  -5  -1   15.44    4.79
  17   7   0 3863.70  198.08
  17   7   0 3353.11  220.32
 -17   7   0 3036.55  283.55
  17  -7   0 3204.05  206.67
  -7  13  -2 1583.65  143.90
   7 -13   2 1488.78  102.02
  -7  13  -2 1723.41  142.24
  -7 -13  -2 1530.43  131.35
   7  13   2 1656.39  140.96
   7  13   2 1507.31  116.08
 -12  -8  11   -1.56    6.69
  12  -8 -11    1.45    7.32
  12   8 -11    1.02    5.21
  -8   8  11  152.25   30.23
   8  -8 -11  152.31   22.78
   8   8 -11  137.22   44.14
  -8   8  11  149.20   15.52
  -8  -8  11  164.83   55.51
 -15  11   6  425.28  100.22
  15  11  -6  510.72   90.31
 -15 -11   6  459.73   54.87
  -2  14  -3  450.03   43.91
   2  14   3  452.21   44.84
   2 -14   3  407.04   50.20
  -2  14  -3  490.99   65.33
   2  14   3  401.45   46.09
  -2 -14  -3  365.78   50.73
  14   4   4  192.38   56.86
  14  -4   4  216.74   29.41
  14   4   4  230.87   62.80
  -8   6  -7 1264.65   71.99
  -8   6  -7 1158.97  131.35
   8  -6   7 1142.01  150.41
   8   6   7 1088.55   92.83
   8   6   7 1361.86  106.40
  11  13  -3   74.51   23.45
 -11  13   3   99.56   10.50
  11 -13  -3   67.77   20.68
 -11 -13   3    0.49   45.98
 -11  13   3   93.12   27.17
   4  -8   8 3186.92  228.11
  -4   8  -8 3537.74  252.35
   4   8   8 2856.16  204.19
   4   8   8 3549.99  235.52
  -4   8  -8 3317.27  303.04
   9   1 -13   19.01   18.75
   9   1 -13   32.03   16.45
   9  -1 -13   29.16   11.71
  -9  -1  13   30.84   11.74
  -9   1  13   24.53   18.54
  20  -2  -1   28.33   11.04
  20   2  -1   16.64    8.71
  20   2  -1   19.50    9.35
  20   2  -1   16.97   15.46
  20  -2  -1   13.51    6.70
  20  -2  -1    9.48    9.98
 -13  11   0 2336.23  141.17
 -13  11   0 2309.05  254.79
  13 -11   0 2254.38  113.93
 -13 -11   0 2188.37  173.62
  13  11   0 2286.28  159.34
  -4 -14  -2 1566.52  134.24
  -4  14  -2 1587.40  101.89
   4  14   2 1495.70  177.99
   4 -14   2 1444.70  167.62
   4  14   2 1638.92  110.06
  -4  14  -2 1699.86  144.98
  10   2 -13   85.53   25.46
 -10   2  13   62.71   13.60
  10  -2 -13   80.48   10.61
 -10  -2  13   70.08   17.55
  19   7  -9   16.91   15.75
  19  -7  -9   22.42   11.92
 -19  -7   9   15.83   17.10
  10   0   7   19.06   13.03
   2   8 -10 4614.84  304.02
  -2   8  10 4840.22  316.68
  -2   8  10 5541.04  469.25
  -2  -8  10 4806.05  348.89
 -10   8  -5   12.15   11.47
  10  -8   5   -0.70   16.04
 -10   8  -5    8.09    7.77
  10   8   5    9.77   11.66
  10   8   5   14.72   11.01
  11 -13  -4   95.36   20.01
  11  13  -4  110.95   41.52
 -11 -13   4   -0.18   27.01
 -11  13   4  135.58   27.22
 -11  13   4   99.94   15.88
 -15 -11   3   14.21   12.48
 -15  11   3   10.63   11.79
  15  11  -3    3.06   10.57
  20   6  -9  281.40   38.78
 -20  -6   9  237.48   24.07
  20  -6  -9  202.07   58.11
  -3  -1  12  605.16   59.52
   3   1 -12  705.82   57.73
  -3   1  12  594.10   96.28
   9   9   5   54.07   16.81
  -9   9  -5   36.09   11.16
  -9   9  -5   46.05   12.31
   9  -9   5   -0.51   13.81
   9   9   5   41.73   16.79
  15  -7   2   68.58   24.03
  15   7   2   88.08   35.95
  15   7   2   82.51   36.96
 -15   7  -2   56.78   13.93
 -15   7  -2   75.14   11.92
 -13 -11   8    5.31   17.61
 -13  11   8    2.04    9.93
  13  11  -8   11.65   16.37
  13 -11  -8    5.54    7.48
 -14   2  13    1.34    6.67
  14  -2 -13    2.51    6.99
 -14  -2  13   18.00   10.46
  14   2 -13    9.38    8.85
  -6   6  -8  138.31   19.09
   6   6   8  133.15   28.82
   6   6   8  149.04   31.03
  -6   6  -8  137.61   24.71
   6  -6   8  151.62   29.58
  15   1 -13   24.74    6.79
 -15  -1  13   22.10    7.06
  15  -1 -13   -0.14   20.42
  15   1 -13    1.31   21.76
 -15   1  13   27.85    9.46
  -9  13   6  569.43   30.07
  -9  13   6  598.87   64.36
  -9 -13   6  527.69   66.89
   9  13  -6  613.21   62.23
  17   9  -2  303.91   66.57
 -17   9   2  275.58   71.42
   6   0   9   -0.06    6.30
  15   5   3    2.32   13.46
 -15   5  -3    1.08    3.76
  15  -5   3    4.26   10.26
  15   5   3    2.08   12.91
  19  -3   0   31.48   15.98
  19  -3   0   41.47   13.83
  19  -3   0   32.18   12.06
  19   3   0   24.89    8.29
  19   3   0   26.09   21.77
  19   3   0   23.17   20.55
   2  12   6  152.26   12.76
   2 -12   6    0.75   29.39
  -2  12  -6  136.78   46.12
  -2  12  -6  161.62   59.25
   2  12   6  153.79   26.88
  19   1 -12   67.35   39.90
  19  -1 -12   55.74   20.58
  22  -4  -7    3.49    8.00
  22   4  -7    2.89    4.17
  14  10  -9   13.92    9.56
 -14 -10   9    0.50   10.67
  14 -10  -9   11.69   14.66
   3  -3  10 1720.88  130.92
   3   3  10 1744.11  130.51
  -3   3 -10 1934.72  126.51
  16   2   3  233.13   58.64
  16   2   3  284.42   64.50
  16  -2   3  175.68   53.73
  16  -2   3  318.27   36.11
  13  -3   5  431.09   76.36
  13   3   5  447.05   94.36
  13   3   5  381.05   83.30
  11  11   2  109.20   24.78
 -11  11  -2   97.89   40.81
  11 -11   2   84.88   29.01
 -11  11  -2  110.88   26.59
  10   6   6  308.62   74.21
 -10   6  -6  338.05   20.22
 -10   6  -6  323.91   61.28
  10  -6   6  307.89   41.29
  10   6   6  408.01   49.85
   8 -12   3  237.51   33.40
   8  12   3  327.90   23.00
   8  12   3  280.02   72.12
  -8  12  -3  284.85   77.68
  -8  12  -3  257.48   51.43
  -8  14   2  344.95   27.21
  -8  14   2  352.48   89.09
   8  14  -2  300.88   44.14
  -8 -14   2  328.65   50.65
   8 -14  -2  355.34   54.62
   6  10   6  601.88  105.44
   6  10   6  552.75   61.28
  -6  10  -6  537.57   83.32
  -6  10  -6  597.59   85.10
   6 -10   6  528.82   58.06
  22  -4  -6  242.89   65.85
  22   4  -6  342.07   26.25
  21   5  -4  170.65   19.91
  21  -5  -4   -0.90   35.95
   8 -14  -3  338.42   31.41
  -8  14   3  347.03   25.60
  -8 -14   3  373.54   53.92
   8  14  -3  371.53   47.58
  -8  14   3  400.78   91.75
  17  -3   2 4706.80  271.87
  17  -3   2 3589.84  227.92
  17   3   2 3989.85  344.17
  17   3   2 3808.19  256.33
   8   2   8 1374.71  107.80
   8  -2   8 1169.43   98.80
   8   2   8 1141.16   94.21
  21  -1  -2  187.33   25.18
  21   1  -2  149.47   16.83
  21   1  -2  149.84   17.20
  21  -1  -2  139.33   17.69
  21   1  -2  204.13   18.17
  21  -1  -2  136.09   22.59
  22  -2  -4  145.34   42.04
  22   2  -4  162.36   15.05
  22   2  -4  189.21   25.63
  22   2  -4  188.47   16.21
  -8   0  13   -1.46    5.82
   8   0 -13    1.34    5.26
   8   0 -13    2.50    5.47
  11  13  -2    3.71    9.10
 -11  13   2    6.57   18.49
  11 -13  -2    7.68    8.94
 -11  13   2    4.18    4.52
 -11 -13   2    0.01   11.16
  18  -8  -9   83.69   20.45
 -18  -8   9   80.54   18.81
  18   8  -9  104.33   31.43
  20  -6  -3   -0.80   12.60
  20   6  -3  106.03   14.41
 -18   8   2   -0.10   11.13
  18   8  -2   37.83   17.13
  11   7   5  128.41   44.58
  11  -7   5   -0.11   37.31
 -11   7  -5  115.52   13.60
 -11   7  -5  112.91   32.65
  11   7   5  103.18   43.31
  16  10  -2  184.37   51.46
 -16  10   2  149.00   31.66
 -16 -10   2  142.37   31.21
   0  14   4 2132.12  142.21
   0 -14  -4 2118.98  162.44
   0  14   4 2339.23  213.68
   0 -14   4 2187.65  166.93
   0  14  -4 2356.11  197.46
   0  14  -4 2230.98  149.57
  -8   6  12  588.03   42.84
  -8  -6  12  575.63   62.16
   8  -6 -12  543.11   26.11
   8   6 -12  558.81   81.75
  -8   6  12  569.81   60.81
  -9  11   9   75.50   29.11
  -9  11   9   74.50   16.68
  -9  11   9   52.62    8.12
  -9 -11   9   72.04   23.47
   9  11  -9   79.03   19.46
 -11  -3  13   38.50   14.72
 -11   3  13   46.27    9.72
  11   3 -13   60.09   12.54
  11  -3 -13   41.68   16.27
 -14  -6  12    9.02   17.55
  14  -6 -12    5.30   14.06
  14   6 -12   27.71   15.41
 -13   3  13   48.12   13.59
  13  -3 -13   53.62   11.68
 -13  -3  13   52.20   14.00
  13   3 -13   58.25   12.31
  -7  11   9   39.85   10.25
  -7  11   9   40.04   15.49
  -7 -11   9   40.10   19.46
   7  11  -9   41.93   15.76
  -7  11   9   32.55   12.09
 -12  12   7  149.23   31.57
 -12 -12   7  156.58   59.82
  12  12  -7  171.16   32.21
   3  -9   8  112.68   44.50
  -3   9  -8   85.77   20.68
  -3   9  -8   94.99   21.74
   3   9   8   81.10   21.42
   3   9   8  105.00   23.97
  21   5  -9   23.74    7.20
 -21  -5   9   20.29   12.03
  21  -5  -9   13.03   22.62
   8  10   5 1048.65   86.28
  -8  10  -5  972.11  112.79
   8 -10   5  870.48   73.13
  -8  10  -5  856.61   63.53
  10   2   7   89.17   45.74
  10   2   7  118.67   30.18
  10  -2   7  135.50   27.11
  16   0 -13    0.65    6.57
  16   0 -13    2.09    4.58
 -16   0  13    0.06    2.84
  11 -13  -5  663.47   36.28
  11  13  -5  619.59   67.56
 -11  13   5  642.76   75.44
 -11 -13   5  603.35   76.06
 -11  13   5  675.39   45.76
  -6  14  -1  144.70   69.85
   6  14   1  199.17   31.98
  -6 -14  -1    1.76   38.06
   6  14   1  194.91   26.90
  -6  14  -1  224.45   41.66
   6 -14   1  207.32   26.63
  -1 -15   0  235.84   37.61
   1 -15   0  268.36   37.30
  -1  15   0  285.87   53.99
   1  15   0  142.02   59.74
   1  15   0  266.51   42.09
  -1  15   0  290.44   79.69
  22   4  -8  342.04   33.18
  22  -4  -8  248.50   40.28
  22   0 -10 1021.74  100.13
   8  12  -8  168.98   51.94
  -8 -12   8  170.29   35.45
  -8  12   8  177.58   27.44
  -8  12   8  146.95   15.42
  -8  12   8  170.94   28.66
  -2 -10   9  634.38   71.36
  -2  10   9  573.11   51.88
  -2  10   9  703.61   60.28
   2  10  -9  646.20  100.20
  -1  11   8  894.54  119.48
   1  11  -8 1050.98  144.50
  -1 -11   8 1058.74  102.64
  -1  11   8 1128.89   86.76
  -1  11   8 1109.64   47.22
   4 -10   7  530.14   61.86
   4  10   7  503.58   56.60
  -4  10  -7  534.30   52.79
   4  10   7  614.89   62.78
  -4  10  -7  597.37   96.30
  -1  15   1   37.17   18.65
  -1  15   1   35.53   23.99
   1  15  -1   29.72   34.52
  -1 -15   1   39.40   17.80
   1 -15  -1   35.17   26.87
   1  15  -1   41.83   15.24
   3   7   9  175.44   31.82
  -3   7  -9  158.56   46.86
   3  -7   9  150.53   31.75
  -3   7  -9  142.14   16.58
   3   7   9  146.80   29.60
 -16 -10   8 1213.08  159.24
 -16  10   8 1250.32  112.76
  16 -10  -8 1130.17  141.64
  16  10  -8 1425.53  100.14
  21  -1 -11    4.43    9.55
  21   1 -11    2.18   10.63
  -6  12   8  832.96   60.45
  -6 -12   8  855.08   88.78
  -6  12   8  844.62   54.31
   6  12  -8  855.21   74.23
  12   0   6 1359.59  168.38
   6  -2   9   -0.49    8.29
   6   2   9   -4.05    8.31
  -1  13   6  351.82   39.73
   1  13  -6  351.72   76.21
  -1  13   6  376.58   56.32
  -1 -13   6  370.00   50.98
  19   5 -11  162.84   16.44
  19  -5 -11  128.26   48.55
 -19  -5  11  151.94   18.00
   1  -1  11   -0.78    9.72
   1   1  11   12.53    9.40
  -8  14   1   20.61   16.08
  -8 -14   1   27.27   28.84
   8  14  -1   19.22   13.68
   8 -14  -1   16.15   16.96
  -8  14   1   25.33   15.18
  23  -1  -7   11.02   17.18
  23   1  -7    2.19   10.27
  15  -1   4   14.70   10.14
  15   1   4   12.70   19.05
  15  -1   4    7.77   10.93
   1   5 -11 1369.72  152.15
  -1   5  11 1231.05   91.39
  -1  -5  11 1277.24  105.23
  -1   5  11 1342.44  149.87
  -4   6  -9  856.98   38.72
   4   6   9  824.10   77.77
   4  -6   9  837.84   81.08
   4   6   9  976.94   85.82
  -4   6  -9  855.45   70.52
   7  -5   8  261.61   40.62
   7   5   8  267.65   39.88
   7   5   8  274.87   45.39
  -7   5  -8  300.45   63.41
  15  11  -7   17.10   20.27
 -15  11   7    6.10   12.77
 -15 -11   7   11.37   12.20
  15 -11  -7   14.16   10.04
   9  -5   7  132.97   28.21
   9   5   7  149.54   31.74
  -9   5  -7  135.09   25.00
   9   5   7  140.41   28.88
 -14  -8  11  227.03   33.86
  14  -8 -11  187.86   43.72
  14   8 -11  221.98   29.79
   8 -14  -4   30.24    9.89
  -8 -14   4   31.28   30.08
   8  14  -4   28.56   14.84
  -8  14   4   20.58    7.27
  -8  14   4   33.83   29.72
  -6   8  11  311.67   29.21
  -6   8  11  368.96   33.04
  -6  -8  11  338.50   50.36
   6   8 -11  320.24   39.68
  18  -6 -11  174.24   30.08
  18   6 -11  233.88   37.44
 -18  -6  11  248.73   42.35
  10 -10 -10   38.60   12.21
 -10  10  10   62.83   13.10
 -10 -10  10   83.15   22.94
  10  10 -10   77.40   32.86
 -10  10  10   85.78   15.49
  -4   4  12  292.20   34.84
  -4   4  12  296.96   35.22
  -4  -4  12  274.74   41.35
   4   4 -12  316.50   37.20
 -14 -12   4   -1.83   23.56
 -14  12   4   85.25   21.83
  14  12  -4   90.16   34.63
  18   6   0   -0.07   43.73
  18   6   0  144.69   16.58
  18  -6   0  131.54   13.54
  18   6   0  169.42   24.99
   8   2 -13   50.53   31.35
   8  -2 -13   85.58    8.70
  -8   2  13   82.60   28.52
  -8  -2  13   70.20   19.41
  -4 -14   5  298.20   46.05
   4 -14  -5  274.56   58.81
  -4  14   5  273.38   30.36
  -4  14   5  308.25   40.52
   4  14  -5  270.09   40.24
   8  10 -10  229.26   32.21
  -8 -10  10  223.27   41.88
  -8  10  10  219.06   20.87
  -8  10  10  185.99   29.69
  22  -4  -5   -0.89   12.86
  22   4  -5    4.06    5.14
  -2  -6  11  564.46  115.21
  -2   6  11  678.98   61.59
   2   6 -11  654.67   61.06
  -2   6  11  578.65   52.71
  11   9   4  190.78   34.82
  11  -9   4  194.08   26.02
 -11   9  -4  172.50   23.11
 -11   9  -4  171.86   24.06
  11   9   4  207.72   34.78
  -1  15  -1    6.31   10.41
   1  15   1   10.59   13.08
   1 -15   1   23.41   12.27
  -1  15  -1    5.71   26.90
   1  15   1   24.54   11.39
  -1 -15  -1   10.33   12.96
  -9 -13  -1    3.13   13.08
   9  13   1   30.00   20.05
   9 -13   1   14.31   13.91
  -9  13  -1    6.69   13.02
  -9  13  -1    9.64   12.49
  14  12  -5  311.01   64.43
 -14 -12   5   -0.11   69.46
 -14  12   5  321.98   72.00
  23  -1  -8  322.42   47.92
   2   8   9  124.71   28.11
   2   8   9  183.70   55.66
   2  -8   9  148.17   56.77
  -2   8  -9  180.25   41.45
  -2   8  -9  157.65   28.45
 -11 -11   9   28.45   30.89
 -11  11   9   32.03   15.12
  11  11  -9   36.09   27.42
  19  -7  -2  253.75   30.18
  19   7  -2  401.77   39.68
  -3 -15   1   16.09   21.47
  -3  15   1   12.77   14.79
   3 -15  -1    8.70   17.23
   3  15  -1    2.57   22.54
  -3  15   1    5.64   13.44
   3  15  -1   15.89   19.35
  15  -9 -10  433.54   43.38
  15   9 -10  554.54   49.93
 -15  -9  10  496.35   53.64
  23  -1  -6  313.94   74.35
  23   1  -6  357.53   44.90
  18   4 -12    7.76    5.01
  18  -4 -12    9.37    9.50
 -18  -4  12    2.26   10.41
 -15  11   2   67.21   23.03
  15  11  -2   69.65   37.67
 -15 -11   2   64.10   42.05
   9   3 -13    1.86    7.30
   9  -3 -13    2.95    3.85
  -9  -3  13   16.98    8.51
  -9   3  13    6.04    6.13
 -20  -4  11    3.07    3.66
  20  -4 -11   -8.59   13.66
  20   4 -11    0.15    3.14
   6 -14  -5   -2.13    8.07
  -6 -14   5   14.74   21.05
   6  14  -5   15.60   11.05
  -6  14   5    3.80   11.07
  -6  14   5   16.79   10.89
  18   4   1  132.71   26.08
  18  -4   1  107.79   28.17
  18  -4   1  140.00   18.80
   4   0  10   16.33   12.29
  -5   5  12  625.32   50.65
  -5   5  12  618.67   86.50
   5   5 -12  707.47  101.57
  -5  -5  12  623.96  113.87
  16  -6   2  345.73   52.38
  16   6   2  415.63   76.38
 -16   6  -2  335.91   28.26
  16   6   2  356.56   43.75
 -12 -12   0  278.36   85.45
 -12  12   0  297.53   78.19
  12  12   0  283.50   42.55
  12 -12   0  274.55   25.15
 -12  12   0  310.61   23.05
  12   8   4  146.57   48.59
 -12   8  -4  106.00   17.77
 -12   8  -4  136.96   17.66
  12  -8   4   -1.48   37.87
  12   8   4  129.85   27.35
  16   2 -13  212.55   18.14
  16  -2 -13  141.69   27.63
 -16  -2  13  138.17   29.14
   0   4  11   30.22   24.27
   0   4 -11   14.88   13.00
   0   4  11   37.17   13.49
   0  -4  11   17.34   14.82
  -3   3  12   13.78   17.65
  -3  -3  12    8.46   19.88
   3   3 -12    9.60   18.49
  22   2 -10  404.62   60.19
  22  -2 -10  307.40   85.69
 -10  12   8    0.93   14.86
 -10  12   8   -0.05    6.09
  10  12  -8    8.03    8.72
 -10 -12   8    8.61   17.90
 -10  12   8    3.07    5.39
 -17  -9   9   16.80   11.97
  17  -9  -9   16.77   19.63
  17   9  -9   19.40   20.29
  -7  -1  13  142.68   45.60
  -7   1  13  165.23   24.87
   7   1 -13  163.82   13.15
   7  -1 -13  151.07   18.12
   7   1 -13  166.91   23.08
 -15  -3  13   93.67   25.87
  15   3 -13   90.20   22.64
  15  -3 -13   79.70   18.18
  12  -6   5  934.40   75.54
  12   6   5 1103.60  146.00
  12   6   5  991.95   86.15
 -12   6  -5 1023.71  115.22
 -12   6  -5  990.29   68.55
 -17  -5  12   39.37   11.25
  17   5 -12   38.29    9.73
  17  -5 -12   30.98   24.09
  -5  11   9   36.91   11.10
   5  11  -9   40.22   15.29
  -5 -11   9   58.31   19.56
  -5  11   9   -0.27   19.88
   3  15   0 1034.66   87.24
  -3  15   0 1040.87  117.35
   3 -15   0 1058.70  135.33
   3  15   0 1005.64  149.84
  -3  15   0 1137.29  175.64
  -3 -15   0  950.80   93.28
   3   9 -10  159.61   28.09
  -3   9  10  168.66   45.02
  -3   9  10  148.46   23.74
  -3  -9  10  177.96   61.00
   0  12   7   -0.81    5.57
   0 -12   7   -0.62   14.47
   0  12  -7   -4.68    6.81
   0  12   7    3.16    6.59
   1  15  -2   35.34   21.06
   1  15  -2   25.51   15.74
  -1  15   2   67.42   18.05
  -1 -15   2   44.22   31.79
  -1  15   2   34.57   14.57
   1 -15  -2   30.14   28.27
  12   2   6  104.47   45.52
  12   2   6   93.92   23.35
  12  -2   6   80.75   39.54
  11  13  -1  456.63   96.42
  11 -13  -1  472.33   35.07
 -11  13   1  529.73   53.73
 -11 -13   1  468.89   69.01
 -11  13   1  495.82   63.82
  -2   0  12   96.93   40.70
 -10  10  -4  573.87   76.87
 -10  10  -4  586.52   82.94
  10 -10   4  530.31   50.08
  10  10   4  618.73   63.40
 -14  12   3  217.79   42.01
 -14 -12   3  234.03   43.95
  14  12  -3  210.16   37.10
  19   3 -12 1197.50   75.54
 -19  -3  12 1060.18   55.79
  19  -3 -12  919.60   88.66
   3  15  -2  769.52   85.37
  -3  15   2  745.51   57.85
   3  15  -2  793.25   73.42
   3 -15  -2  799.76  115.67
  -3  15   2  848.38   85.37
  -3 -15   2  783.40   84.07
  12  -4 -13   35.28    8.50
 -12   4  13   28.33    7.67
  12   4 -13   25.89   11.05
 -12  -4  13   32.90   12.77
 -12   4  13   25.74    6.89
  22   0  -3    0.05    3.35
  22   0  -3    1.47    5.25
  22   0  -3    7.91    8.66
   5  -5   9   31.01   18.25
  -5   5  -9   42.00   16.17
   5   5   9   49.83   19.72
   5   5   9   41.93   17.01
  11  -5   6  161.05   51.15
  11   5   6  164.53   34.33
  11   5   6  159.74   32.30
 -11   5  -6  170.16   26.18
  -7  13   7   90.86   25.58
   7  13  -7  134.63   48.82
  -7  13   7  142.97   17.24
  -7 -13   7  134.96   32.80
  -2  14   5  197.34   27.27
  -2  14   5   69.28   50.10
   2  14  -5  191.03   32.20
  -2 -14   5  198.62   37.31
  -5  11  -6    2.84   18.08
   5 -11   6    7.61   17.15
   5  11   6   20.20   10.41
  -5  11  -6   -3.98    8.39
  10 -12   2 1987.87  181.92
 -10  12  -2 2090.37  119.21
 -10  12  -2 2129.72  246.81
  10  12   2 2616.12  167.78
  10  12   2 2170.77  160.86
  -4  12   8   12.47    7.61
   4  12  -8   10.79   17.87
  -4  12   8    8.41   13.33
  -4  12   8    2.61   11.19
  -4 -12   8   -0.65   12.07
   7 -11   5    0.41   17.61
  -7  11  -5   18.48   18.97
   7  11   5   13.37   20.70
  -7  11  -5    8.50   15.10
  17  -7 -11    4.52   12.50
 -17  -7  11    2.41    7.01
  17   7 -11    3.14    6.20
  21  -3  -2    0.62   22.00
  21   3  -2   76.61   14.25
  21   3  -2   69.07   20.06
  21   3  -2   86.23   14.37
 -17  -1  13   12.22    7.09
  17   1 -13    6.72    3.77
  17  -1 -13    1.09    9.40
  17   1 -13   -1.46   10.49
  22   4  -9    3.43    5.23
 -22  -4   9   -3.64    5.62
  22  -4  -9   -8.25   13.14
  22   4  -9   15.50   11.08
  20   0 -12    1.55    8.70
  15   9   1  104.34   45.06
  15  -9   1   97.89   27.05
 -15   9  -1  109.88   12.76
 -15   9  -1  100.94   22.13
  -3   7  11    0.02   17.88
  -3   7  11   19.01   11.74
   3   7 -11   29.46   21.51
  -3  -7  11   20.02   14.51
 -12 -10  10  456.41   96.99
  12 -10 -10  394.74   63.02
  12  10 -10  484.94   49.48
 -11  -7  12  458.69   82.00
  11  -7 -12  385.93   44.66
 -11   7  12  370.53   23.45
 -11   7  12  367.24   20.87
  11   7 -12  414.62   39.02
   5  13  -7   48.65   17.76
  -5 -13   7   50.11   36.50
  -5  13   7   37.43   15.21
  -5  13   7   50.00   12.50
   2 -10   8  501.38  113.45
  -2  10  -8  579.86   98.79
   2  10   8  617.71   63.51
   2  10   8  510.91   55.81
  -2  10  -8  698.23  109.24
  14  10   1   25.25   17.06
  14 -10   1   -1.64    9.05
 -14  10  -1  -14.10    8.06
 -14  10  -1   -1.95   15.59
  14  12  -6  259.35   38.24
 -14 -12   6  244.04   42.33
 -14  12   6   56.52   71.44
  11  13  -6   60.68   21.03
 -11 -13   6   56.94   23.34
 -11  13   6   55.00   22.44
   6  10 -10 1070.83   87.90
  -6  10  10 1028.07   63.47
  -6 -10  10 1148.85  175.62
  -6  10  10 1097.59  108.52
  20   4  -1    0.88    5.80
  20  -4  -1   -3.25    5.58
  20  -4  -1    0.86    4.03
  20  -4  -1    2.34    5.05
  20   4  -1    1.80    5.21
  20   4  -1   -0.35    5.33
   4  -2  10 1000.60  141.00
   4   2  10 1002.86   87.02
  10  -4 -13    6.38    5.31
 -10  -4  13   11.35   10.99
 -10   4  13   23.98   12.53
 -10   4  13   21.07    6.74
  10   4 -13   15.08    9.86
  13   7   4   35.53   15.73
  13   7   4   41.39   28.56
 -13   7  -4   33.50   10.50
  13  -7   4   -0.85   12.09
 -13   7  -4   32.55    8.30
  20  -6 -10   11.11   18.05
  20   6 -10   10.31    6.66
 -20  -6  10    5.97   13.00
  -5  13  -4  171.91   36.90
   5 -13   4  131.44   26.32
   5  13   4  129.16   29.94
   5  13   4  145.30   53.28
  -5  13  -4  149.78   23.80
  -6   6  12  585.37   76.34
  -6  -6  12  624.54  112.15
   6   6 -12  591.23   57.19
  -6   6  12  643.61   84.23
  23   1  -9   18.80   17.40
  23  -1  -9   21.44   15.39
  -8  14   0  313.62   86.47
   8 -14   0  285.03   31.68
   8  14   0  255.27   41.63
  -8 -14   0  258.33   84.55
  -8  14   0  313.18   47.77
 -14  -4  13    7.75    7.47
  14   4 -13    2.64   10.78
  14  -4 -13    4.08   11.00
  21  -5  -3  264.87   32.40
  21   5  -3  252.33   30.60
  21   5  -3  388.92   33.65
   1  -9   9  252.77   42.51
   1   9   9  268.77   37.82
   1   9   9  246.55   35.19
  -1   9  -9  208.89   61.66
  19   7 -10 1504.95   89.59
  19  -7 -10 1230.09  166.61
 -19  -7  10 1432.27  138.54
  -4 -14  -3   -0.41    9.77
  -4  14  -3   -6.22   20.26
   4 -14   3   -3.55    7.92
  -4  14  -3    4.43   12.66
   4  14   3   13.68   11.61
   4  14   3    7.25    8.51
  23  -1  -5    9.49   17.97
  23   1  -5   11.20   10.73
  21   3 -11   51.70   24.41
  21  -3 -11   30.20   33.06
  -9   7  12  846.32   80.14
   9  -7 -12  759.87   38.62
  -9   7  12  742.05   43.77
   9   7 -12  747.32   62.13
  -9  -7  12  872.24  130.46
 -16  -6  12  257.21   29.75
  16  -6 -12  199.51   26.75
  16   6 -12  253.11   44.96
  -2   2  12 1450.41  109.26
   2   2 -12 1699.65  114.06
  -2  -2  12 1501.10  118.89
  -3  13  -5  681.55   82.71
  -3  13  -5  585.03   56.12
   3 -13   5  527.64   61.68
   3  13   5  636.27   39.64
   3  13   5  592.42   62.76
 -16   8  -1  170.52   26.33
  16  -8   1  197.90   33.01
 -16   8  -1  189.67   16.94
  16   8   1  189.78   33.10
   1  15   2 1249.41  154.65
  -1  15  -2 1280.77  122.39
   1  15   2 1162.49  146.43
  -1  15  -2 1163.55   86.77
  -1 -15  -2 1088.14  100.92
   1 -15   2 1143.86   99.31
  -8  14   5   37.26   30.18
  -8 -14   5   20.43   17.94
  -8  14   5   32.57    7.57
   8 -14  -5    2.14   16.35
   8  14  -5   30.71   28.19
  13   7 -12  271.44   32.56
 -13  -7  12  303.24   66.20
  13  -7 -12  253.43   43.48
  20   8  -6   45.18   14.34
 -20  -8   6   34.61   13.03
  20  -8  -6   24.88   14.49
   1  -3  11    7.71   11.10
  -1   3 -11    3.25   10.19
   1   3  11   13.75   10.33
  23  -3  -7   74.27   21.31
  15  -3   4   11.55   18.31
  15   3   4   13.81   11.69
  15   3   4   13.76   22.31
  -2  14  -4   16.09   24.30
   2  14   4    9.48    9.64
  -2 -14  -4    0.04   11.00
   2 -14   4   11.90   10.32
  -2  14  -4    6.52    9.27
   2  14   4    6.02    8.05
  16  -4   3    5.57    6.96
  16   4   3  -10.06    8.40
  16   4   3   13.81    8.61
  22   2  -3  206.55   23.43
  22   2  -3  211.08   33.20
  22   2  -3  199.86   19.04
  22  -2  -3  162.22   23.84
  19   9  -6 1611.75  163.82
  19  -9  -6 1074.04   89.10
 -19  -9   6 1412.72  107.50
  -3  15  -1   15.95   10.54
   3  15   1   21.79   22.36
   3  15   1   13.44   22.85
  -3  15  -1   17.75   16.60
  -3 -15  -1   24.30   14.62
   3 -15   1   13.66   12.19
  -6   0  13    7.77    8.98
   9  13  -7  569.79   61.82
  -9  13   7  483.87  100.90
  -9  13   7  542.52   31.95
  -9 -13   7  477.22  116.79
   3 -11   7    6.99   10.02
  -3  11  -7    6.47   15.56
   3  11   7    2.34   16.91
   3  11   7    0.81    9.11
  -3  11  -7    3.13   18.21
  17   9  -1  486.31   51.09
 -17   9   1  403.85   49.90
 -11   9  11   32.23   11.46
 -11  -9  11   49.24   17.81
  11  -9 -11   36.74   17.32
 -11   9  11   37.81    9.64
  11   9 -11   32.33   14.18
  -9   9  11   49.83   14.97
  -9  -9  11   53.50   21.83
   9   9 -11   51.86   17.56
   9  -9 -11   51.69   10.05
  -9   9  11   51.81   10.54
  14   0   5   -4.03   14.51
  14   0   5    1.28   12.90
  -8   4  -8 3713.40  236.75
   8   4   8 3547.87  350.22
   8  -4   8 3238.08  232.56
   8   4   8 3050.26  219.36
  22   4  -4   19.97   11.81
  22  -4  -4   19.97    9.05
  22   4  -4   -0.31    7.19
  20   2 -12   25.64   28.47
  20  -2 -12   14.86   13.86
  21   5 -10   80.28   18.08
  21  -5 -10   73.72   20.91
 -21  -5  10   56.36   17.55
   9  11   4  528.44   57.26
  -9  11  -4  494.59   68.81
   9 -11   4  425.37   45.29
  -9  11  -4  482.36   85.84
  -5  15   2 1734.98  146.11
  -5 -15   2 1569.07  141.86
  -5  15   2 1506.49   91.63
   5 -15  -2 1578.38  165.16
   5  15  -2 1649.30  128.83
 -16  10   1  353.56   51.97
 -16  10   1  362.59   28.75
  16 -10  -1  467.10   27.83
  16  10  -1  391.42   50.42
   5  15  -1   44.74   18.24
  -5  15   1   54.78   38.73
  -5  15   1   38.00   11.55
  -5 -15   1   38.50   19.77
   5  15  -1   44.57   18.14
   5 -15  -1   26.51   26.27
  20   8  -7  110.96   21.26
  20  -8  -7   77.49   38.69
 -20  -8   7   93.50   21.67
  19   9  -5  414.76   73.37
  19  -9  -5  273.70   36.91
 -19   9   5  312.16   49.18
 -19  -9   5  299.67   40.17
  -2   6 -10    2.49    3.76
   2   6  10    9.34    8.22
  -2   6 -10   -1.14    7.76
   2  -6  10   -1.20    8.96
   2   6  10    3.29   19.01
  -3  15   3   24.59   17.79
   3 -15  -3   35.63   15.18
   3  15  -3   37.74   16.74
  -3  15   3   50.46   22.30
  -3 -15   3   30.72   19.05
   7  13   3  567.09   62.39
   7  13   3  627.94   64.79
  -7  13  -3  629.90  127.63
  -7  13  -3  583.35   50.64
   7 -13   3  497.28   85.02
  23  -3  -8   57.49   20.77
  20  -6  -2  481.23   76.87
  20   6  -2  707.46   56.92
   1   7  10 1259.12  102.75
   1   7  10 1146.73   96.28
  -1   7 -10 1195.42   95.74
   1  -7  10 1190.14  171.97
 -13  11  -1   86.81   22.55
 -13  11  -1   94.27   41.35
  13  11   1   89.13   24.42
  13 -11   1   76.88   23.80
  20   0   0 1886.28  102.56
  20   0   0 1571.39   95.11
  20   0   0 1545.96   89.84
  23   3  -6 1020.82   50.05
  23   3  -6 1051.44   67.04
  23  -3  -6  790.57   76.20
 -14  12   2    0.83    9.28
  14 -12  -2    1.99    5.97
 -14 -12   2   -1.93   16.21
  14  12  -2    3.26   14.64
  19  -1   1   58.07   12.83
  19  -1   1   39.61   11.68
  19   1   1   48.10   22.07
  19  -1   1   26.61    5.52
  19   1   1   52.37   14.29
 -20  -8   5   18.01   21.71
  20  -8  -5   25.34   13.10
  20   8  -5   34.89   13.86
  10   4   7  155.76   34.92
  10   4   7  126.02   51.13
  10  -4   7  141.65   51.96
  -6 -14  -2   -3.03   91.51
  -6  14  -2  408.83   60.37
   6  14   2  358.92   82.33
   6  14   2  376.58   62.47
  -6  14  -2  375.07   37.62
   6 -14   2  375.32   69.48
  18   0 -13   -0.27    7.19
  15 -11  -8   14.24   11.98
  15  11  -8   28.03   24.63
 -15 -11   8   28.20   14.79
 -15  11   8   17.44   26.78
  21  -7  -6  102.49   22.59
 -21  -7   6  101.10   30.80
  21   7  -6  110.02   35.40
  19   9  -7   66.35   30.70
  19  -9  -7   45.22   29.68
 -19  -9   7   50.12   32.81
  13  11  -9   20.97   19.26
  13 -11  -9    2.58    8.53
 -13  11   9   13.44   11.10
 -13 -11   9   17.33   21.10
  18   0   2  988.83   77.36
  18   0   2  748.62  109.30
 -21  -7   7   -0.68    5.48
  21   7  -7    6.76    6.26
  21  -7  -7   -0.35    7.54
   7   3 -13   52.52   13.61
  -7   3  13   31.88   13.19
  -7  -3  13   37.02   29.81
 -18  -8  10    8.08   16.34
  18  -8 -10    9.23    9.97
  18   8 -10   11.06    8.85
   3  13  -7  183.40   50.63
  -3  13   7  196.74   37.62
  -3 -13   7   -0.80   35.07
  -3  13   7  183.63   23.63
 -18   8   1    0.04    9.48
  18   8  -1   13.08    9.41
   1 -15  -3    3.84    7.53
  -1  15   3   -2.57   11.30
   1  15  -3    0.82   12.19
   1  15  -3  -21.51   16.86
  -1  15   3   -3.67   13.25
  -1 -15   3    0.76    8.08
  -6   4  -9   13.03   22.48
   6   4   9   21.61   13.91
   6  -4   9   22.79   23.85
   6   4   9   12.52   13.01
 -12 -12   8  587.83   72.98
 -12  12   8  577.40   66.21
  12  12  -8  664.01   67.78
 -10  14   3  109.32   48.48
 -10  14   3  107.16   21.22
  10 -14  -3   61.81   22.74
  10  14  -3   95.23   23.26
 -10 -14   3   -0.84   26.96
  19  -5   0   60.31    9.24
  19   5   0   70.78   30.78
  19   5   0   -0.23   16.49
  19  -5   0   68.33   17.28
 -18  10   6   76.32   43.96
  18 -10  -6   54.66   33.07
  18  10  -6   89.63   22.47
 -18 -10   6   67.82   23.76
  18 -10  -5   69.82   20.38
  18  10  -5   93.47   22.98
 -18  10   5   95.14   27.26
 -18 -10   5  107.51   44.91
  22   0 -11    3.15   10.58
 -13   9  -3  402.15   54.13
  13  -9   3  420.06   65.60
  13   9   3  421.38   93.06
 -13   9  -3  420.06   41.00
  16 -10  -9    4.57   10.10
 -16 -10   9   10.34   11.99
  16  10  -9   22.02   10.89
   3  -5  10  489.22  100.58
  -3   5 -10  493.92   89.83
   3   5  10  533.49   59.60
   3   5  10  486.29   56.20
 -16  -8  11    0.40   21.91
  16   8 -11   26.47   10.95
  16  -8 -11   18.56   10.71
  13  -5   5  514.35   97.05
  13   5   5  560.41  107.62
  13   5   5  694.40   73.90
  -6   2  13  774.86  105.47
   6   2 -13  895.38  106.81
  -6  -2  13  790.54   72.07
  -5  15   3   15.28   14.92
  -5 -15   3    1.84   27.35
   5 -15  -3   24.32   11.05
  -5  15   3    5.17   14.73
   5  15  -3   18.49   23.45
   4   8 -11   25.10   11.95
  -4  -8  11   37.63   15.43
  -4   8  11   28.68   19.04
  -4   8  11   -0.19    9.91
  -1  13  -6 1058.04  143.76
  -1  13  -6 1116.64  118.06
   1  13   6 1011.73   85.42
   1  13   6 1033.90   85.65
   1 -13   6  955.66   93.99
   9  -1   8   72.86   21.67
   9   1   8   51.64   38.23
   2   0  11   -2.30    8.74
  14   2   5  214.76   37.57
  14  -2   5  164.33   30.40
  14   2   5  162.02   31.57
   5 -15   0   30.94   23.41
  -5 -15   0   17.47   31.56
  -5  15   0   41.63   19.64
   5  15   0   21.14   27.64
  -5  15   0   28.70   19.05
   5  15   0    7.09   25.47
  15  11  -1   88.79   24.73
 -15  11   1   97.18   44.65
 -15  11   1   74.47    8.23
  15 -11  -1  104.72   13.25
 -15 -11   1   95.02   27.35
  17   5   2 1242.01  160.01
  17   5   2 1508.77  109.97
  17  -5   2 1297.78   83.36
  -8   4  13    9.42    6.67
   8   4 -13    0.74    7.60
   8  -4 -13    4.53    3.19
  -8  -4  13   12.79   16.39
  -8   4  13    0.35   11.37
  17   3 -13   63.98   10.23
 -17  -3  13   58.56   11.49
  17  -3 -13   66.96   17.98
 -12  10  -3  655.53   58.41
  12 -10   3  539.18   80.27
 -12  10  -3  632.38   72.43
  12  10   3  657.47   68.50
   0  14   5  176.61   29.71
   0  14   5  204.25   26.95
   0  14  -5  215.22   32.56
   0  14  -5  182.46   46.00
   0 -14   5  161.97   36.23
  -3  11   9   12.35    8.24
  -3 -11   9    0.25   22.19
   3  11  -9   16.10   18.41
  -3  11   9    0.13    8.98
 -17   7  -1    0.11   13.21
  17   7   1   67.14   17.52
  17   7   1   65.79   17.23
  17  -7   1   63.24   17.13
 -10  14   4 1919.93  119.53
 -10 -14   4 1749.56  164.63
  10  14  -4 1852.53  227.25
  10 -14  -4 1966.44  146.22
 -10  14   4 2033.84  265.10
  13   9 -11  284.30   34.69
  13  -9 -11  237.82   48.20
 -13  -9  11  289.33   42.56
   7   9 -11  308.16   70.98
  -7   9  11  336.42   52.26
  -7   9  11  279.12   43.78
  -7  -9  11  340.16   52.13
   0  -8  10  163.12   34.26
   0   8  10  158.80   32.21
   0   8 -10  154.26   29.75
 -11  -5  13   22.09   12.87
  11   5 -13   28.99   19.30
  11  -5 -13   29.52   11.68
 -11   5  13   11.70    6.51
 -11   5  13   21.61    7.78
 -11  13   0  246.12   22.93
  11 -13   0  231.03   24.63
 -11  13   0  214.34   76.34
 -11 -13   0  154.12   78.25
  11  13   0  215.29   38.74
 -10  14   2  267.61   47.24
  10  14  -2  224.71   40.44
 -10  14   2  276.08   22.67
 -10 -14   2    0.98   83.67
  10 -14  -2  250.08   25.69
  14   6   4 1419.05  185.23
  14  -6   4 1413.23   99.83
 -14   6  -4 1435.52   70.22
  14   6   4 1675.63  122.78
 -14  12   7   14.21   20.91
 -14 -12   7   -1.15   20.28
  14  12  -7    6.01   10.87
  20  -2   0 1022.91   87.20
  20  -2   0  741.63   39.50
  20  -2   0  804.47   49.46
  20   2   0  937.97   65.96
  20   2   0 1030.54   67.54
   7   1   9  539.16   60.50
   7  -1   9  581.32  105.92
 -13  -5  13  161.47   25.98
  13  -5 -13  122.71   29.22
  13   5 -13  139.53   37.26
  21   7  -5  111.99   34.35
  21  -7  -5   73.72   20.31
  19   9  -4  210.03   52.93
 -19  -9   4  150.23   48.72
  19  -9  -4  127.10   25.66
 -19   9   4  147.35   57.74
  20  -8  -8  163.65   29.86
 -20  -8   8  196.01   51.01
  20   8  -8  223.28   47.16
  13  13  -4  469.61   98.56
 -13 -13   4  464.49  118.04
 -13  13   4  459.06   64.08
  14  -8   3    0.22    8.26
  14   8   3    6.14   20.25
  14   8   3   14.50   20.60
 -14   8  -3    4.69   11.69
 -14   8  -3   15.65    7.35
  21   1  -1  312.82   28.77
  21   1  -1  325.87   34.83
  21  -1  -1  290.76   22.12
  21  -1  -1  376.98   41.42
  21  -1  -1  314.69   24.30
  21   1  -1  394.94   50.78
 -16  -4  13   15.88    8.52
  16  -4 -13   21.99   18.88
  16   4 -13   17.90   13.09
  14 -10 -10  291.91   52.42
 -14 -10  10   -0.00   72.36
  14  10 -10  309.10   37.21
  -7   7  12 1153.22   71.60
  -7   7  12 1148.75  116.32
   7   7 -12 1107.82  140.15
  -7  -7  12 1132.68  107.89
 -18  -2  13   84.96   20.35
  18   2 -13  117.02   11.48
  18   2 -13  107.97   30.40
  18  -2 -13   89.41   43.19
  22  -4 -10   85.51   23.92
  18   2   2   26.01   12.43
  18   2   2    8.08   18.81
  18  -2   2   15.36    9.85
  18  -2   2    8.55    9.28
  -6  12  -5  159.16   27.04
  -6  12  -5  203.21   60.93
   6 -12   5  152.55   51.36
   6  12   5  166.06   34.11
  21  -7  -8   83.53   40.40
  21   7  -8  118.09   31.07
 -21  -7   8   88.63   17.33
  23  -3  -9   60.14   37.34
  -6  14   6 1205.05  100.48
  -6  14   6 1124.51  105.05
   6  14  -6 1140.10  159.58
  -6 -14   6 1044.32  178.89
   2  12  -8 2098.20  148.94
  -2 -12   8 2149.10  176.92
  -2  12   8 2180.35  145.06
  -2  12   8 2226.89  107.12
  -2  12   8 1884.30  133.38
 -15  -7  12  499.72   83.85
  15  -7 -12  419.43   41.00
  15   7 -12  511.39   44.94
  11   1   7  103.28   26.39
  11   1   7  106.21   29.19
  11  -1   7   89.40   45.23
  23   3  -5    3.19   15.92
  23  -3  -5   12.66    7.91
  23   3  -5    3.42    4.66
  23   3  -5    4.09    4.87
  18 -10  -7   15.05   11.64
 -18  10   7   17.41   15.77
  18  10  -7   26.08   13.37
 -18 -10   7   11.29   23.02
  18  10  -4   54.73   33.14
 -18  10   4   51.14   21.33
 -18 -10   4   42.67   33.97
  12  -4   6  112.68   25.22
  12   4   6  101.75   27.52
  12   4   6  110.52   30.32
  23  -1 -10    8.13   12.83
  23   1 -10   12.24   24.74
  -1   1  12  379.97   47.26
  -1  -1  12  368.28   82.45
  -4 -10  10  113.29   36.56
   4  10 -10  108.25   29.57
  -4  10  10   -0.40   22.39
  -4  10  10    0.05   25.21
  20   8  -4 1628.76  105.70
  20  -8  -4 1069.60   87.97
  13  13  -3   55.02   17.36
 -13  13   3   44.17   35.13
 -13 -13   3   -0.51   21.35
  -4  12  -6 1518.97  199.56
   4 -12   6 1133.71  170.71
  -4  12  -6 1202.38  155.44
   4  12   6 1278.20  175.12
 -22  -6   7   -2.65    4.37
  22   6  -7    3.00    8.30
  22  -6  -7    9.49   12.34
   0  10   9  149.61   26.32
   0  10   9   -0.34   51.67
   0 -10   9  163.84   35.03
   0  10  -9  185.12   29.39
  22  -2 -11   -0.80   16.28
  22   2 -11   -3.87   19.22
  13  13  -5  122.31   44.57
 -13 -13   5   -0.22   27.08
 -13  13   5  147.98   27.99
  17   1   3  609.63  104.42
  17  -1   3  604.22  100.99
  17  -1   3  798.60   69.00
  17   1   3  805.68   75.08
   4  14  -6  111.19   26.22
  -4  14   6   86.64   41.44
  -4  14   6   95.88   33.60
  -4 -14   6  115.01   30.92
   1  11   8 1447.73  115.64
  -1  11  -8 1747.06  128.66
   1  11   8 1844.05  206.10
  -1  11  -8 1803.97  149.83
   1 -11   8 1589.37  140.64
  23  -1  -4  474.12   44.69
  23   1  -4  565.52   78.51
   9  13   2  117.35   46.66
   9  13   2  141.22   28.47
  -9  13  -2   20.19   52.21
   9 -13   2   87.46   19.85
  -9  13  -2  103.74   17.18
   2   2  11   60.76   16.62
  -2   2 -11   -3.68   16.45
   2  -2  11   46.88   29.45
  19  -9  -8  389.10   48.27
  19   9  -8  520.38   51.34
 -19  -9   8  465.20   49.26
  22  -6  -6  121.84   29.13
  22   6  -6  201.01   24.50
   3 -15   2 1262.36  104.48
  -3  15  -2 1505.47  222.81
  -3  15  -2 1331.81   93.11
   3  15   2 1309.66   99.30
   3  15   2 1247.86  106.45
  -3 -15  -2 1291.99  120.75
  -5  -1  13   78.03   37.45
   5   1 -13   90.03   19.59
  -5   1  13   74.53   20.09
  12  12   1  219.59   38.34
 -12  12  -1  243.32   39.54
  12 -12   1  209.47   23.56
 -12  12  -1  242.08   39.24
 -11  13   7    3.61    8.79
 -11 -13   7    6.87   16.49
  11  13  -7   -2.20    8.58
  19   7  -1   16.74   22.10
  11 -11   3   -0.92   18.46
 -11  11  -3   40.57   22.72
  11  11   3   21.68   14.96
 -11  11  -3   24.50    9.68
   8 -14   1   77.11   31.37
   8  14   1   95.76   32.39
   8  14   1   79.68   23.07
  -8  14  -1  113.68   28.81
  -8  14  -1   88.58   15.90
  -8 -14  -1   -1.18   26.17
  21  -1 -12   99.15   29.05
  21   1 -12  105.22   31.28
  17  11  -5   47.04   18.22
 -17  11   5   45.61   21.13
 -17 -11   5   16.74   35.98
   8 -12   4   88.56   38.37
   8  12   4   97.69   49.16
  -8  12  -4  105.44   49.13
  -8  12  -4  111.51   20.12
   1 -15   3  317.49   45.86
  -1 -15  -3  259.43   43.56
   1  15   3  331.22   41.84
   1  15   3  301.90   41.37
  -1  15  -3  303.26   68.10
  -1  15  -3  321.94   56.72
  -9   5  13   29.13   10.74
   9  -5 -13   28.03    6.41
  -9   5  13   37.66    9.67
   9   5 -13   28.31   23.68
  -9  -5  13   39.41   15.97
  19   3   1   25.43   17.92
  19  -3   1    1.96    7.95
  19  -3   1   14.90   12.52
  19   3   1   18.29   10.48
   4  -4  10 2270.06  178.33
   4   4  10 2246.31  172.56
  -4   4 -10 2494.52  170.39
   4   4  10 2665.01  195.67
  17  -9 -10   26.77   24.91
  17   9 -10   42.87   15.02
 -17  -9  10   26.90   27.31
  10 -14  -5  251.97   23.82
  10  14  -5  243.51   41.96
 -10  14   5  249.54   28.02
 -10 -14   5  213.54   47.81
 -10  14   5  259.69   81.66
  -3  -5  12   10.85   13.65
   3   5 -12   20.07   20.41
  -3   5  12   19.55   19.71
  -3   5  12    6.95   18.60
  -3 -15   4 2304.90  191.30
   3  15  -4 2449.78  264.83
   3 -15  -4 2167.58  157.94
  -3  15   4 2440.18  155.63
  -3  15   4 2536.92  266.85
 -17 -11   6  114.52   31.06
  17  11  -6  120.05   27.18
 -17  11   6   91.33   52.34
  -8  14   6  306.03   44.21
  -8  14   6  263.66   37.61
  -8 -14   6  253.43   47.85
   8  14  -6  248.56   42.08
 -22  -6   8  439.34   34.02
  22   6  -8  567.56   59.57
  22  -6  -8  443.52   92.83
  -7 -15   2  296.34   89.40
  -7  15   2  333.38   52.85
   7 -15  -2  298.34   33.61
  -7  15   2  293.27   26.42
   7  15  -2  336.75   80.37
 -15  -5  13    0.27    7.33
  15   5 -13    7.76    6.14
  15  -5 -13    2.30    6.22
  10 -14  -1  468.17   63.14
 -10  14   1  473.54  113.67
  10  14  -1  428.09   57.42
 -10 -14   1  463.07   69.76
 -10  14   1  492.37   33.89
  22   0  -2    1.13   11.49
  22   0  -2   16.76    5.86
  22   0  -2    9.05    6.37
   5   1  10  883.56   84.21
   5  -1  10  858.92   82.70
  24   0  -7    6.44   11.19
  -5 -15   4  157.63   39.68
   5 -15  -4  184.17   29.63
  -5  15   4  169.67   22.80
   5  15  -4  175.72   34.74
  -5  15   4  189.27   35.99
  19   1 -13   24.92   15.80
  19  -1 -13   16.05   15.01
  -2  -4  12 3012.27  227.64
  -2   4  12 3025.03  291.44
   2   4 -12 3298.67  214.25
  -2   4  12 3144.39  297.54
  15   7   3   -2.61    7.24
  15  -7   3   -0.30    5.05
  15   7   3    5.43    7.41
 -15   7  -3   -0.78    7.15
 -14 -12   1   14.93   12.79
 -14  12   1    6.01    6.86
 -14  12   1    8.66   20.82
  14 -12  -1    4.00    5.24
  14  12  -1    9.77   11.07
  24   0  -8  279.97   49.66
 -19  -5  12  302.91   49.36
  19   5 -12  341.01   43.53
  19  -5 -12  269.25   70.47
  -5 -15  -1   50.93   40.88
  -5  15  -1   54.25   27.13
  -5  15  -1   64.50   25.56
   5  15   1   56.84   18.01
   5 -15   1   47.55   17.57
   5  15   1   45.45   20.19
 -17  11   4  148.16   33.94
  17  11  -4  146.64   31.46
 -17 -11   4  140.71   36.01
  -8  12   9   74.87   11.37
   8  12  -9   83.09   40.10
  -8  12   9   70.55   18.58
  -8 -12   9   74.76   27.96
   7  15  -3  119.26   28.72
   7 -15  -3  102.24   22.52
  -7  15   3  131.88   33.03
  -7 -15   3  119.08   33.85
   1   9 -10  108.85   40.44
  -1   9  10   -0.13   38.53
  -1   9  10  113.86   23.70
  -1  -9  10  105.68   28.79
  22   4  -3    7.02    6.86
  22  -4  -3   -1.09   12.78
  22   4  -3    1.29    7.33
  22   4  -3   23.97   12.00
   9  -3   8  897.85  153.06
   9   3   8 1112.20  163.01
  21  -7  -4  322.53   38.83
  21   7  -4  532.40   73.16
   4   6 -12   44.63   16.81
  -4   6  12   29.81   14.13
  -4  -6  12   42.38   33.92
  -4   6  12   38.81   16.00
 -10   8  12   21.59    6.83
 -10   8  12   13.91    5.75
  10  -8 -12    6.57    6.35
 -10  -8  12   18.26   24.78
  10   8 -12   22.55   10.97
  21   5  -2  115.08   19.96
  21   5  -2   -0.05   11.17
  21  -5  -2    0.43   16.68
   2  12   7  588.65   64.80
  -2  12  -7  633.00   77.63
  -2  12  -7  566.98   61.76
   2 -12   7  565.20  119.99
 -12  -8  12  200.57   34.03
  12   8 -12  182.70   26.61
  12  -8 -12  152.41   19.33
 -20  -4  12    1.74    4.53
  20  -4 -12   10.90   15.41
  20   4 -12    0.65    7.74
  22   6  -5  220.78   27.42
  22  -6  -5  162.27   28.90
 -13 -13   2 1009.23  115.66
 -13  13   2  977.94  107.57
  13 -13  -2 1032.28   56.33
 -13  13   2 1060.44   47.84
  13  13  -2  964.02  158.37
  -7  15   1    3.59   21.21
   7 -15  -1   -4.28   13.34
   7  15  -1    3.85   10.03
  -7 -15   1    3.53   12.21
  -7  15   1   11.33   10.60
   9  11 -10  454.49   53.69
  -9 -11  10  475.60   64.88
  -9  11  10  472.53   31.51
  -9  11  10  410.38   25.88
 -13  13   6 1221.06  122.59
  13  13  -6 1278.32  113.19
 -13 -13   6 1232.95  201.67
   1  13  -7  294.63   42.33
  -1 -13   7  268.42   47.93
  -1  13   7  264.14   24.53
  -1  13   7  290.97   38.13
  13   1   6  504.27   60.62
  13  -1   6  398.96   53.95
  13   1   6  385.85   54.10
  -8   8  -7  352.19   26.95
   8   8   7  412.74   88.68
  -8   8  -7  346.93   41.41
   8   8   7  355.75   84.82
   8  -8   7  375.81   48.07
  16   0   4  216.89   34.91
  16   0   4  178.36   57.96
  18  -6 -12  179.82   29.71
  18   6 -12  237.97   40.49
 -18  -6  12  187.09   25.92
   7   3   9    3.75   10.96
   7  -3   9    7.56   10.00
   7   3   9    0.66    9.65
  -2  14   6  619.14   87.34
  -2  14   6  577.37   54.94
  -2 -14   6  529.27   71.18
   2  14  -6  603.40   64.13
  20  -6 -11   25.09   15.63
  20   6 -11   39.15   16.73
 -20  -6  11   35.30   18.39
 -10 -12   9   82.54   44.64
  10  12  -9   70.26   22.04
 -10  12   9   59.14   19.83
  18   6   1  201.85   32.59
  18   6   1  196.44   33.44
  18  -6   1  188.97   33.35
  19   9  -3   37.23   15.94
 -19   9   3   17.61   16.96
  21   7  -9   24.47   16.71
  21  -7  -9   15.96   13.69
 -21  -7   9   25.06   18.39
  24   0  -6   37.44   17.11
  21  -3  -1  173.86   25.85
  21   3  -1  151.47   23.22
  21   3  -1  150.03   12.64
  21  -3  -1  113.08   23.47
  21   3  -1  174.68   41.00
  21  -3  -1  111.01   28.17
  -7   9  -7  728.41  111.89
   7  -9   7  673.26   73.33
   7   9   7  814.69   82.40
   7   9   7  625.66  121.76
  -7   9  -7  752.73   81.97
 -18 -10   8   22.64   14.63
  18  10  -8   20.27   15.37
  18 -10  -8   34.96   13.60
  18  10  -3   56.54   18.45
 -18  10   3   47.70   21.37
 -18 -10   3   39.30   20.19
   1 -15  -4  132.10   29.57
  -1  15   4  149.39   26.42
  -1 -15   4  100.79   57.06
  -1  15   4  119.32   27.40
   1  15  -4  139.24   49.60
   1  15  -4  117.38   38.31
   0  -6  11  205.04   67.25
   0   6  11  184.40   32.99
   0   6  11  202.62   36.30
   0   6 -11  197.82   57.09
  20  -8  -9   53.67   36.10
 -20  -8   9   67.26   18.14
  20   8  -9   77.25   17.28
  15  -9 -11   22.25   10.38
  15   9 -11   22.11   11.77
 -15  -9  11    0.32   13.57
  12   0 -14 1532.52   89.63
 -12   0  14 1367.69  130.65
  -5   9  11   -0.27   38.76
  -5  -9  11  158.47   58.55
   5   9 -11  132.66   26.13
  -5   9  11  141.78   20.60
   6  12  -9  110.32   26.68
  -6 -12   9  121.49   56.69
  -6  12   9  123.57   29.95
  -6  12   9   94.50   28.13
  -6   8  -8  503.28   54.03
   6   8   8  468.82   99.49
   6   8   8  553.98   65.88
   6  -8   8  468.82  107.41
  -6   8  -8  506.11   55.55
 -17  11   7   38.32   17.87
  17 -11  -7   19.39   13.51
  17  11  -7   25.35   26.60
 -17 -11   7   25.99   27.05
  11   3   7   65.15   41.64
  11   3   7   56.14   21.89
  11  -3   7   74.52   22.17
  22   2  -2   53.92    9.75
  22  -2  -2   32.55   10.89
  22   2  -2   42.94   20.16
  22   2  -2   55.29   20.56
  24  -2  -7  339.02   49.84
  24   2  -7  476.87   94.71
 -11 -11  10   12.79   27.10
  11  11 -10   17.90   22.87
 -21  -5  11    3.88    7.74
  21  -5 -11    4.09    8.54
  21   5 -11    0.04    7.38
  14   0 -14   -4.18    5.46
  14   0 -14    0.16    7.87
 -14   0  14   -6.98    5.29
  -7  13   8    1.14   23.69
  -7 -13   8   97.35   27.06
   7  13  -8   92.08   22.55
  -7  13   8   82.36   18.69
  23   3 -10  598.24   81.32
  23  -3 -10  402.18   60.23
  13  -1 -14   -0.15   18.80
  13   1 -14   65.63   18.40
 -13   1  14   48.31    9.97
 -13  -1  14   52.03   11.37
  13   1 -14    0.21   14.20
  -1  -3  12  172.63   36.28
   1   3 -12  206.76   33.80
  -1   3  12  191.57   33.82
   9   9   6  214.08   39.28
  -9   9  -6  213.36   39.39
  -9   9  -6  211.58   29.82
   9  -9   6  195.65   34.24
   9   9   6  232.21   72.48
 -19  -7  11   39.00   12.70
  19   7 -11   28.71   11.43
  19  -7 -11   18.23   26.31
  24  -2  -8    6.21   20.48
  -7  11  10  942.66   63.18
  -7  11  10  896.43   82.84
   7  11 -10  876.78   81.00
  -7 -11  10  984.13  170.87
   4  14   4 1280.70   79.58
   4 -14   4 1101.12   99.50
  -4  14  -4 1406.10  138.78
  -4  14  -4 1246.61   94.89
   4  14   4 1236.11  105.52
  24   0  -9    0.18   15.13
   1   5  11  116.90   25.65
   1   5  11   95.63   25.78
   1  -5  11  106.79   28.38
  -1   5 -11   90.08   24.31
  23   5  -7    4.74    8.47
  23  -5  -7   -7.41   13.78
  17   3   3  240.87   37.96
  17   3   3  271.19   40.26
  17  -3   3  208.69   54.89
  12  -6 -13   92.85   14.43
 -12  -6  13   92.60   23.90
  12   6 -13   89.83   19.64
 -12   6  13   81.25   11.75
 -12   6  13   90.02   10.01
  15  -5   4   64.85   34.92
  15   5   4   86.89   24.22
  15   5   4   89.37   25.29
  23  -3  -4  848.73   73.55
  23   3  -4 1106.78   75.69
  23   3  -4 1115.93   89.45
  23   3  -4  990.38   82.65
  -1  -7  11  121.92   29.74
   1   7 -11  127.21   26.01
  -1   7  11   -0.26   41.07
  -1   7  11  117.22   44.46
  -7   7  -8 2231.01  152.02
   7   7   8 2103.29  254.52
   7   7   8 2660.19  197.27
  -7   7  -8 2321.70  106.78
   7  -7   8 2112.23  167.68
  -6   4  13   79.58   18.82
   6   4 -13   79.91   20.07
  -6  -4  13   74.38   24.08
  -6   4  13   71.10   30.83
  -9   7  -7   59.96   16.32
   9  -7   7   73.59   21.44
   9   7   7   76.07   22.57
  -9   7  -7   69.90   33.58
   9   7   7   40.87   41.03
  10  12   3  175.08   32.41
 -10  12  -3  150.99   21.22
  10 -12   3  118.53   23.30
 -10  12  -3  169.28   53.48
  10   8   6  636.04   69.19
 -10   8  -6  620.77   61.55
 -10   8  -6  571.80   51.21
  10  -8   6  590.21   61.77
  10   8   6  553.09   66.30
  15  11  -9    8.25   12.93
  15 -11  -9   -2.69    6.29
 -15 -11   9    6.68   13.75
  -4   0  13    8.37   10.22
 -16  10   0  868.90  138.16
 -16  10   0  877.49   41.88
  16 -10   0 1015.00   56.79
  16  10   0  941.35   88.54
  14  -4   5   15.96   13.73
  14   4   5   28.45   15.52
  14   4   5   29.29   16.80
  -5  -3  13  329.84   80.65
  -5   3  13  325.45   41.19
   5   3 -13  381.59   43.04
  -5   9  -8   60.38   14.25
   5  -9   8   59.39   22.95
   5   9   8   62.24   22.93
   5   9   8   63.95   37.31
  -5   9  -8   70.23   20.73
  22  -6  -9   67.08   23.49
 -22  -6   9   71.03   24.13
  22   6  -9  100.11   14.28
  20  -8  -3   -0.00   12.40
  20   8  -3  152.91   26.41
  -7 -15   4  268.76  110.42
  -7  15   4  472.82   62.71
  -7  15   4  408.57   54.61
   7  15  -4  426.72   56.62
  17   9   0  798.90   76.08
 -17   9   0  719.53   69.30
  17  -9   0  820.69   69.43
  14  12  -8   30.99   16.77
 -14 -12   8   35.70   18.82
 -14  12   8   21.19   32.84
  -9  13   8  617.84   63.71
  -9  13   8  678.04   61.24
   9  13  -8  655.02   71.28
  -9 -13   8  586.07  137.20
  11  -1 -14   35.45    9.29
 -11   1  14   50.92   20.21
  11   1 -14   56.41   23.13
  11   1 -14   37.59   12.00
 -11  -1  14   33.54   23.78
  21   3 -12   78.61   29.26
  21  -3 -12   45.56   22.38
  -8  -8  12  340.21   52.64
   8   8 -12  324.96   40.56
   8  -8 -12  308.27   19.25
  -8   8  12  343.75   52.48
  -8   8  12  321.29   44.36
  -6  14  -3  388.67   41.35
  -6  14  -3  448.15   66.93
   6 -14   3  335.48   44.92
   6  14   3  378.03   53.54
   6  14   3  434.95   60.01
  23  -5  -8   90.76   25.71
  23   5  -8  113.59   26.31
  20   4   0  252.15   32.85
  20  -4   0  298.65   40.20
  20  -4   0  213.39   20.76
  20   4   0  283.08   35.83
  16   2   4  130.09   29.44
  16  -2   4   96.23   24.66
  16   2   4  112.54   26.41
  16  -2   4  149.43   28.82
  23   5  -6  329.20   29.66
  23  -5  -6  207.11   70.38
  14   8 -12  101.30   20.39
 -14  -8  12   87.39   22.98
  14  -8 -12   62.26   15.62
  17  11  -3   12.83   20.21
 -17 -11   3   13.94   12.83
 -17  11   3    0.10   12.32
  20   6  -1  429.04   79.66
  20   6  -1  498.90   51.15
  20   6  -1  438.16   40.16
  -6  10  -7   40.44   15.58
  -6  10  -7   38.87   17.34
   6 -10   7   54.30   34.50
   6  10   7   54.48   35.59
   6  10   7   60.59   21.43
  -5   7  12  196.77   26.72
  -5  -7  12  186.54   40.46
  -5   7  12  209.89   30.32
   5   7 -12  194.66   34.21
 -10   6  13  400.35   54.72
 -10   6  13  423.52   29.95
  10   6 -13  418.21   42.53
 -10  -6  13  445.51   53.88
  10  -6 -13  396.14   40.76
  19  -9  -9  373.66   86.67
 -19  -9   9  437.80   84.25
  19   9  -9  508.46   49.97
  -8  10  -6    9.17   14.92
  -8  10  -6    7.52    7.38
   8 -10   6   -0.07   16.56
   8  10   6   -7.25   19.07
   8  10   6    1.45   10.68
   2  14   5  112.56   27.03
   2 -14   5   98.33   51.54
   2  14   5  129.18   18.86
  -2  14  -5  106.64   26.63
  -2  14  -5  122.44   67.39
  24  -2  -6   10.81   11.42
  24   2  -6   24.13   23.95
 -14  10  -2  686.97   72.58
  14 -10   2  694.44   52.29
 -14  10  -2  670.68   64.30
  14  10   2  713.75   76.30
 -16  12   5    2.89   12.77
  16  12  -5   14.18   11.39
 -16 -12   5   -1.28   23.24
  15   1 -14  851.97   76.00
  15   1 -14  758.20  120.22
  15  -1 -14  677.06  106.34
  -5  13   8   -0.16   27.24
   5  13  -8   98.50   22.48
  -5 -13   8  104.56   48.69
  -5  13   8   78.58   15.74
 -18  -4  13   12.51    8.05
  18   4 -13   22.74    6.89
  18  -4 -13   12.31   21.85
  15  -9   2  142.18   38.73
  15   9   2  189.22   36.31
 -15   9  -2  210.73   35.15
 -15   9  -2  163.46   46.71
  18   4   2  669.29   63.50
  18  -4   2  584.00   79.99
  18   4   2  646.36   64.89
  12  -2 -14  729.56   72.91
  14  -6 -13   87.98   16.46
 -14  -6  13  116.29   24.00
  14   6 -13  125.58   20.07
 -10  14   6  228.74   17.95
 -10 -14   6  236.41   80.40
  10  14  -6  235.47   42.07
   7  15   0 1651.30  214.29
  -7 -15   0 1653.89  156.28
   7  15   0 1587.45  125.81
   7 -15   0 1711.41  118.34
  -7  15   0 1775.79  106.55
  10   0 -14  263.20   34.36
  10  10 -11  195.45   32.19
 -10  10  11  185.11   17.71
 -10  10  11  182.39   23.82
  -7   5  13  326.63   34.07
 -17  -7  12  321.30   40.59
  17   7 -12  349.15   34.39
   5   3  10    3.32   18.06
 -11  13  -1  812.99   88.00
 -19  -3  13   21.08   12.31
;
_shelx_hkl_checksum     16628
_shelx_res_file
;
TITL User-defined
    CIF.res
    created by SHELXL-2018/3 at 13:20:47 on 12-Sep-2024
REM  Yadorkari-X generated
CELL 0.71075 18.8050 12.2925 10.8938 90.0000 121.8534 90.0000
ZERR 4.0 0.0007 0.0006 0.0005 0.0000 0.0025 0.0000
LATT 7
SYMM -X, +Y, 1/2-Z
REM  SPGR C2/c monoclinic
SFAC C H Br Co N O
UNIT 56 48 16 4 16 24
SIZE 0.60 0.60 0.60
TEMP -100.0
L.S. 25
FMAP 2
PLAN -100
ACTA
CONF
HTAB
LIST 4
WPDB -1
BOND $H
MERG 2
OMIT    1   11    6
OMIT  -13    1   13
EQIV $1 +X, -1+Y, +Z
EQIV $2 1/2-X, -1/2+Y, 3/2-Z
EQIV $3 +X, 2-Y, 1/2+Z
SHEL 99999.000000 0.769625
HTAB C6 Br1_$1
HTAB N2 O2_$2
HTAB O3 O2
HTAB O3 O1_$3
WGHT    0.035600    0.808500
FVAR       0.40271
BR1   3    0.408782    1.365573    0.782902    11.00000    0.02444    0.02595 =
         0.01768   -0.00049    0.00031   -0.00432
BR2   3    0.300714    1.499109    0.468525    11.00000    0.03257    0.02081 =
         0.02504    0.00651    0.00522   -0.00629
CO1   4    0.500000    1.000000    1.000000    10.50000    0.00890    0.01331 =
         0.01054    0.00132    0.00411    0.00010
O1    6    0.407699    1.081275    0.802459    11.00000    0.01444    0.01758 =
         0.01209    0.00299    0.00498    0.00435
O2    6    0.317111    1.146309    0.858477    11.00000    0.02530    0.04419 =
         0.01993    0.01432    0.01529    0.01980
O3    6    0.418529    1.010463    1.076695    11.00000    0.01989    0.03371 =
         0.02289    0.01347    0.01512    0.01005
N1    5    0.444460    0.852362    0.901997    11.00000    0.01676    0.01682 =
         0.01707    0.00081    0.00694   -0.00117
N2    5    0.345693    0.731720    0.776167    11.00000    0.02285    0.03092 =
         0.02667   -0.00682    0.01156   -0.01488
C1    1    0.344659    1.134934    0.777359    11.00000    0.01262    0.01714 =
         0.01366    0.00180    0.00394    0.00125
C2    1    0.296334    1.193346    0.631440    11.00000    0.01280    0.01878 =
         0.01436    0.00313    0.00728    0.00511
C3    1    0.317355    1.299529    0.618528    11.00000    0.01248    0.01764 =
         0.01441    0.00004    0.00488    0.00133
C4    1    0.271506    1.355244    0.488184    11.00000    0.01805    0.01401 =
         0.01749    0.00236    0.00899    0.00148
C5    1    0.479548    0.761627    0.881390    11.00000    0.02079    0.02303 =
         0.02642   -0.00562    0.00837   -0.00078
AFIX  43
H5    2    0.537318    0.752777    0.915853    11.00000   -1.20000
AFIX   0
C6    1    0.418791    0.686143    0.803885    11.00000    0.03579    0.02670 =
         0.03347   -0.01070    0.01647   -0.00744
AFIX  43
H6    2    0.425979    0.616103    0.775114    11.00000   -1.20000
AFIX   0
C7    1    0.363697    0.830679    0.836790    11.00000    0.01917    0.02823 =
         0.02788   -0.00218    0.01117   -0.00488
AFIX  43
H7    2    0.323364    0.879232    0.833300    11.00000   -1.20000
AFIX   0
H1    2    0.299855    0.706012    0.733177    11.00000    0.03612
H2    2    0.383247    1.049582    1.028498    11.00000    0.03212
H3    2    0.417847    0.986681    1.139254    11.00000    0.04049
HKLF 4
REM  User-defined
REM wR2 = 0.0665, GooF = S = 1.065, Restrained GooF = 1.065 for all data
REM R1 = 0.0275 for 2277 Fo > 4sig(Fo) and 0.0295 for all 2448 data
REM 145 parameters refined using 0 restraints
END
WGHT      0.0356      0.8087
REM Instructions for potential hydrogen bonds
HTAB C6 Br1_$1
HTAB N2 O2_$2
HTAB O3 O2
HTAB O3 O1_$3
REM Highest difference peak  0.606,  deepest hole -0.595,  1-sigma level  0.130
Q1    1   0.3292  1.4721  0.4614  11.00000  0.05    0.55
Q2    1   0.4056  1.4420  0.7799  11.00000  0.05    0.54
Q3    1   0.3171  1.0029  0.8074  11.00000  0.05    0.46
Q4    1   0.2901  1.3341  0.5614  11.00000  0.05    0.45
Q5    1   0.4225  1.0969  1.0826  11.00000  0.05    0.43
Q6    1   0.2921  1.0928  0.8253  11.00000  0.05    0.43
Q7    1   0.3683  1.3586  0.7769  11.00000  0.05    0.43
Q8    1   0.5000  1.4552  0.7500  10.50000  0.05    0.40
Q9    1   0.4209  1.3458  0.7389  11.00000  0.05    0.38
Q10   1   0.4320  1.4043  0.8208  11.00000  0.05    0.37
Q11   1   0.3036  1.2505  0.6253  11.00000  0.05    0.37
Q12   1   0.2828  1.5116  0.2418  11.00000  0.05    0.35
Q13   1   0.3786  0.9995  0.7254  11.00000  0.05    0.35
Q14   1   0.2679  1.4924  0.2756  11.00000  0.05    0.35
Q15   1   0.5279  1.1860  1.1073  11.00000  0.05    0.33
Q16   1   0.3102  1.4247  0.4814  11.00000  0.05    0.33
Q17   1   0.0000  0.0256  0.7500  10.50000  0.05    0.33
Q18   1   0.4795  0.6258  0.9587  11.00000  0.05    0.32
Q19   1   0.3742  1.1341  0.9372  11.00000  0.05    0.32
Q20   1   0.4116  1.5024  0.5823  11.00000  0.05    0.32
Q21   1   0.2129  1.5270  0.2505  11.00000  0.05    0.31
Q22   1   0.3989  0.9062  1.0602  11.00000  0.05    0.31
Q23   1   0.5709  0.7658  1.0053  11.00000  0.05    0.30
Q24   1   0.4612  1.3948  0.7874  11.00000  0.05    0.30
Q25   1   0.4525  0.7472  0.7187  11.00000  0.05    0.30
Q26   1   0.4987  1.0706  1.0012  11.00000  0.05    0.30
Q27   1   0.4080  1.0386  0.7794  11.00000  0.05    0.30
Q28   1   0.5407  1.0977  1.1142  11.00000  0.05    0.30
Q29   1   0.4249  1.3725  0.5417  11.00000  0.05    0.30
Q30   1   0.3767  1.1275  1.0239  11.00000  0.05    0.30
Q31   1   0.2264  1.3364  0.4411  11.00000  0.05    0.29
Q32   1   0.3773  1.4133  0.9203  11.00000  0.05    0.29
Q33   1   0.3702  1.2759  0.9538  11.00000  0.05    0.29
Q34   1   0.3098  1.2708  0.8410  11.00000  0.05    0.29
Q35   1   0.2175  1.3991  0.4759  11.00000  0.05    0.29
Q36   1   0.3908  1.1844  1.0360  11.00000  0.05    0.28
Q37   1   0.3622  1.3200  0.4814  11.00000  0.05    0.28
Q38   1   0.5228  1.0270  1.2394  11.00000  0.05    0.28
Q39   1   0.5176  1.2612  0.9016  11.00000  0.05    0.28
Q40   1   0.3431  1.1243  0.5244  11.00000  0.05    0.28
Q41   1   0.6525  0.6975  0.9900  11.00000  0.05    0.28
Q42   1   0.3766  0.8463  1.0033  11.00000  0.05    0.28
Q43   1   0.4874  1.2943  0.6867  11.00000  0.05    0.28
Q44   1   0.4010  0.8369  0.8999  11.00000  0.05    0.27
Q45   1   0.6235  0.6741  1.0019  11.00000  0.05    0.27
Q46   1   0.4804  0.5772  0.7345  11.00000  0.05    0.26
Q47   1   0.4087  1.2938  0.7821  11.00000  0.05    0.26
Q48   1   0.4488  1.0946  0.8182  11.00000  0.05    0.26
Q49   1   0.2909  1.3394  0.4576  11.00000  0.05    0.26
Q50   1   0.2369  0.9229  0.7668  11.00000  0.05    0.25
Q51   1   0.3229  1.3703  0.4006  11.00000  0.05    0.25
Q52   1   0.4370  1.3853  0.9877  11.00000  0.05    0.25
Q53   1   0.4595  1.2546  0.6655  11.00000  0.05    0.25
Q54   1   0.4078  1.4160  0.4428  11.00000  0.05    0.24
Q55   1   0.4458  1.5000  0.7617  11.00000  0.05    0.24
Q56   1   0.4033  1.5135  0.7114  11.00000  0.05    0.24
Q57   1   0.2426  1.2127  0.7781  11.00000  0.05    0.24
Q58   1   0.4275  1.3302  0.5945  11.00000  0.05    0.24
Q59   1   0.5454  1.1689  1.0389  11.00000  0.05    0.24
Q60   1   0.4202  1.0535  1.2040  11.00000  0.05    0.24
Q61   1   0.3506  1.5009  0.7988  11.00000  0.05    0.23
Q62   1   0.5775  0.6143  0.9626  11.00000  0.05    0.23
Q63   1   0.2878  1.3767  0.7478  11.00000  0.05    0.23
Q64   1   0.4612  1.0288  0.7794  11.00000  0.05    0.22
Q65   1   0.5407  1.0384  0.8985  11.00000  0.05    0.22
Q66   1   0.3352  1.0958  0.9361  11.00000  0.05    0.22
Q67   1   0.3317  1.3275  0.8978  11.00000  0.05    0.22
Q68   1   0.3728  1.4109  0.4615  11.00000  0.05    0.22
Q69   1   0.4462  1.4967  0.6216  11.00000  0.05    0.21
Q70   1   0.3922  1.1356  1.1744  11.00000  0.05    0.21
Q71   1   0.3497  1.4805  0.8596  11.00000  0.05    0.21
Q72   1   0.3556  1.0513  0.7805  11.00000  0.05    0.21
Q73   1   0.4540  0.6654  0.9938  11.00000  0.05    0.21
Q74   1   0.3447  1.4325  0.3773  11.00000  0.05    0.21
Q75   1   0.4115  1.1512  1.1275  11.00000  0.05    0.21
Q76   1   0.4107  1.5861  0.5840  11.00000  0.05    0.21
Q77   1   0.5811  0.6581  0.9092  11.00000  0.05    0.20
Q78   1   0.3264  0.9376  0.9848  11.00000  0.05    0.19
Q79   1   0.2786  0.7584  0.6666  11.00000  0.05    0.19
Q80   1   0.3715  1.2340  1.0767  11.00000  0.05    0.19
Q81   1   0.3215  1.1553  0.6873  11.00000  0.05    0.19
Q82   1   0.3591  1.0800  1.1523  11.00000  0.05    0.18
Q83   1   0.4122  1.0565  0.8523  11.00000  0.05    0.18
Q84   1   0.3442  1.2516  0.7800  11.00000  0.05    0.18
Q85   1   0.3572  1.3217  0.6844  11.00000  0.05    0.18
Q86   1   0.1995  1.5704  0.4461  11.00000  0.05    0.18
Q87   1   0.4291  1.1944  0.8871  11.00000  0.05    0.18
Q88   1   0.3706  1.0812  1.0837  11.00000  0.05    0.17
Q89   1   0.5014  1.1094  0.7949  11.00000  0.05    0.17
Q90   1   0.2133  1.1340  0.7354  11.00000  0.05    0.17
Q91   1   0.5512  0.8027  1.0459  11.00000  0.05    0.17
Q92   1   0.5732  0.7010  0.9929  11.00000  0.05    0.16
Q93   1   0.4389  1.1421  1.0185  11.00000  0.05    0.16
Q94   1   0.5416  1.5714  0.8799  11.00000  0.05    0.16
Q95   1   0.2549  0.9715  0.8539  11.00000  0.05    0.16
Q96   1   0.2822  1.2526  0.7609  11.00000  0.05    0.15
Q97   1   0.3815  0.9857  1.0544  11.00000  0.05    0.15
Q98   1   0.3558  0.7507  0.9653  11.00000  0.05    0.15
Q99   1   0.5000  0.9544  1.2500  10.50000  0.05    0.15
Q100  1   0.3290  1.5802  0.6322  11.00000  0.05    0.15
;
_shelx_res_checksum     24902
