# Supplementary material for: Crystal structure of catena-poly[[di­aqua­di­imida­zole­cobalt(II)]-μ2-2,3,5,6-tetra­bromo­benzene-1,4-di­carboxyl­ato]
Source: Acta Crystallogr E Crystallogr Commun. 2024 Oct 31;80(Pt 11):1217–20. doi: 10.1107/S2056989024009915 (PMC11660475; doi:10.1107/S2056989024009915)
Supplement: Supplementary file 2 [file e-80-01217-Isup2.hkl]

data_I                                                                          
_shelx_title ' User-defined'                                                    
_shelx_refln_list_code          4                                               
_shelx_F_calc_maximum      483.32                                               
_exptl_crystal_F_000      1356.00                                               
_reflns_d_resolution_high  0.7705                                               
                                                                                
loop_                                                                           
 _space_group_symop_operation_xyz                                               
 'x, y, z'                                                                      
 '-x, y, -z+1/2'                                                                
 'x+1/2, y+1/2, z'                                                              
 '-x+1/2, y+1/2, -z+1/2'                                                        
 '-x, -y, -z'                                                                   
 'x, -y, z-1/2'                                                                 
 '-x+1/2, -y+1/2, -z'                                                           
 'x+1/2, -y+1/2, z-1/2'                                                         
                                                                                
_cell_length_a    18.8050                                                       
_cell_length_b    12.2925                                                       
_cell_length_c    10.8938                                                       
_cell_angle_alpha  90.000                                                       
_cell_angle_beta  121.853                                                       
_cell_angle_gamma  90.000                                                       
                                                                                
_shelx_F_squared_multiplier     1.000                                           
                                                                                
loop_                                                                           
 _refln_index_h                                                                 
 _refln_index_k                                                                 
 _refln_index_l                                                                 
 _refln_F_squared_calc                                                          
 _refln_F_squared_meas                                                          
 _refln_F_squared_sigma                                                         
 _refln_observed_status                                                         
   4   0   0       9700.62      10440.88       398.76 o                         
   6   0   0       2214.86       2408.05       128.13 o                         
   8   0   0      34528.11      39602.54      1388.09 o                         
  10   0   0     126580.87     128445.32      6091.08 o                         
  12   0   0      14558.32      13817.79       805.03 o                         
  14   0   0       5162.26       5074.99       308.49 o                         
  16   0   0       1144.37       1146.12        98.94 o                         
  18   0   0       6876.13       6543.18       403.94 o                         
  20   0   0      10521.96      10273.54       632.31 o                         
   3   1   0      74678.55      72392.76      1935.05 o                         
   5   1   0       2793.72       2767.72        56.09 o                         
   7   1   0      74531.78      76735.45      2119.08 o                         
   9   1   0       1898.46       2161.09       121.58 o                         
  11   1   0       1736.89       1765.66        60.89 o                         
  13   1   0      14738.21      13952.70       474.64 o                         
  15   1   0        109.13         89.12        15.11 o                         
  17   1   0      14176.73      14063.28       604.08 o                         
  19   1   0        780.38        816.89        43.81 o                         
   0   2   0      28157.66      30700.28       911.13 o                         
   2   2   0       2452.26       2801.18        52.04 o                         
   4   2   0      19810.92      20198.50       532.22 o                         
   6   2   0       1930.27       1871.71        37.78 o                         
   8   2   0       2782.68       2645.67        57.11 o                         
  10   2   0      48051.34      53174.13      1396.06 o                         
  12   2   0        756.76        675.20        42.76 o                         
  14   2   0       5284.81       5069.25       192.97 o                         
  16   2   0       5132.35       5068.03       189.52 o                         
  18   2   0         63.07         73.58        15.27 o                         
  20   2   0       5201.33       5315.01       359.69 o                         
   1   3   0      32259.69      33199.55       690.56 o                         
   3   3   0      85391.72      80581.84      2315.43 o                         
   5   3   0     126438.69     121634.31      3820.09 o                         
   7   3   0       3331.51       3107.06        77.54 o                         
   9   3   0      13456.46      13648.27       269.95 o                         
  11   3   0      24289.33      23245.79       559.97 o                         
  13   3   0      45362.30      45535.64      2129.02 o                         
  15   3   0      12447.15      11984.71       416.72 o                         
  17   3   0        621.11        672.41        35.93 o                         
  19   3   0        128.42        184.61        32.94 o                         
   0   4   0       3266.78       3355.56       103.16 o                         
   2   4   0      12621.67      12872.12       209.91 o                         
   4   4   0      75175.52      78185.16      2276.55 o                         
   6   4   0      93818.48      98242.52      2890.18 o                         
   8   4   0        647.53        735.23        41.63 o                         
  10   4   0       9118.65       8456.92       235.16 o                         
  12   4   0      12899.92      12701.93       517.60 o                         
  14   4   0       7977.38       7960.10       369.80 o                         
  16   4   0      17771.46      17750.32       868.21 o                         
  18   4   0         59.86         79.67        20.44 o                         
  20   4   0       1416.36       1534.24       109.34 o                         
   1   5   0       6254.11       5529.63        96.89 o                         
   3   5   0      68443.33      73605.14      2095.25 o                         
   5   5   0      31250.11      32903.89       982.61 o                         
   7   5   0      18217.75      18201.68       458.00 o                         
   9   5   0       6451.82       6146.44       211.01 o                         
  11   5   0       1913.32       1806.55        58.25 o                         
  13   5   0      18864.73      17969.71       821.96 o                         
  15   5   0       2188.32       2392.05       130.70 o                         
  17   5   0       2058.43       2154.70       107.67 o                         
  19   5   0        401.83        330.46        82.29 o                         
   0   6   0     159693.27     156093.89     10106.94 o                         
   2   6   0       6453.57       7039.88       118.92 o                         
   4   6   0       5648.23       5564.33       296.02 o                         
   6   6   0       2083.51       2036.30        61.48 o                         
   8   6   0      11338.00      11142.58       312.62 o                         
  10   6   0      36031.14      36637.10       922.42 o                         
  12   6   0         14.55         42.56        15.17 o                         
  14   6   0       6555.51       6445.51       253.16 o                         
  16   6   0       3790.23       4076.51       242.61 o                         
  18   6   0        871.57        842.89       162.55 o                         
   1   7   0       3851.33       3737.28       116.46 o                         
   3   7   0      28112.39      27245.63       921.93 o                         
   5   7   0       2428.66       2313.97        75.09 o                         
   7   7   0      68668.48      73331.71      2368.41 o                         
   9   7   0      10061.79       9670.86       241.38 o                         
  11   7   0       5942.48       5706.26       152.26 o                         
  13   7   0       6698.05       6121.81       260.41 o                         
  15   7   0        854.24        889.14        78.30 o                         
  17   7   0      18779.03      21272.55      1041.17 o                         
   0   8   0     136023.88     130067.10      7760.60 o                         
   2   8   0         52.72        100.24        17.85 o                         
   4   8   0       1088.60       1076.55        41.96 o                         
   6   8   0         67.31        112.81        20.73 o                         
   8   8   0       3053.36       2936.09        97.16 o                         
  10   8   0      38507.64      37766.22      1133.80 o                         
  12   8   0       2903.98       2884.23       106.01 o                         
  14   8   0       1918.69       1938.22        69.42 o                         
  16   8   0        227.51        189.37        41.67 o                         
   1   9   0        315.07        386.48        30.49 o                         
   3   9   0      41659.75      40718.86      1025.54 o                         
   5   9   0       2514.19       2429.95        70.25 o                         
   7   9   0      15984.21      15285.57       353.20 o                         
   9   9   0        286.98        310.94        37.41 o                         
  11   9   0         35.32         62.91        23.43 o                         
  13   9   0      11138.12      11330.24       320.28 o                         
  15   9   0        282.16        276.03        38.60 o                         
  17   9   0       4545.88       4815.95       254.19 o                         
   0  10   0       8990.49       8594.29       258.47 o                         
   2  10   0       5997.31       5490.77       143.05 o                         
   4  10   0      10784.11      10612.42       241.12 o                         
   6  10   0      12764.07      12495.31       356.44 o                         
   8  10   0       1690.83       1695.58        69.87 o                         
  10  10   0      16434.64      16339.87       468.82 o                         
  12  10   0       2739.02       2977.64       119.44 o                         
  14  10   0       2304.88       2337.32        90.90 o                         
  16  10   0       5486.36       5728.56       189.37 o                         
   1  11   0       8623.59       8109.91       208.78 o                         
   3  11   0      10377.04      10173.12       305.11 o                         
   5  11   0      27742.71      26868.32       780.26 o                         
   7  11   0       2124.11       2121.01        82.93 o                         
   9  11   0       5762.62       5780.28       182.38 o                         
  11  11   0       5308.07       5529.51       177.65 o                         
  13  11   0      14132.24      14021.96       420.34 o                         
   0  12   0       7826.45       7979.21       367.14 o                         
   2  12   0       1569.40       1557.59        76.94 o                         
   4  12   0       9907.26       9875.00       304.45 o                         
   6  12   0      10206.06      10244.90       364.36 o                         
   8  12   0        286.30        303.23        45.16 o                         
  10  12   0       3432.33       3474.25       132.75 o                         
  12  12   0       1616.19       1808.92        93.86 o                         
   1  13   0       1817.47       1873.05        85.80 o                         
   3  13   0      12653.35      11850.95       336.50 o                         
   5  13   0       4842.23       4885.93       184.90 o                         
   7  13   0       7190.48       7757.86       290.97 o                         
   9  13   0         25.29         42.32        26.91 o                         
  11  13   0       1283.01       1431.47        91.40 o                         
   0  14   0      34769.33      33229.25      1384.26 o                         
   2  14   0        303.40        301.28        44.32 o                         
   4  14   0        398.20        383.51        50.69 o                         
   6  14   0          0.80          8.90        18.24 o                         
   8  14   0       1778.45       1754.79       128.99 o                         
   1  15   0       1593.01       1573.13       117.14 o                         
   3  15   0       6430.31       6315.21       290.51 o                         
   5  15   0        150.13        159.34        58.72 o                         
   7  15   0      10201.17      10445.12       365.00 o                         
 -21   1   1       2047.65       1980.77        82.51 o                         
 -19   1   1        151.43        132.12        26.61 o                         
 -17   1   1       1707.57       1776.58        78.87 o                         
 -15   1   1       4206.81       3935.73       113.70 o                         
 -13   1   1        769.16        796.42        30.14 o                         
 -11   1   1      26648.07      29760.46      1032.13 o                         
  -9   1   1      10248.03      10714.82       449.33 o                         
  -7   1   1       7322.77       7177.71       188.57 o                         
  -5   1   1       4571.81       4119.85        48.42 o                         
  -3   1   1      19906.86      23223.40       356.84 o                         
   1   1   1        648.43        812.43        45.63 o                         
   3   1   1       2813.59       3065.36        43.56 o                         
   5   1   1      17199.46      17538.81       311.19 o                         
   7   1   1      25207.95      28330.69       937.45 o                         
   9   1   1        454.08        532.45        28.19 o                         
  11   1   1      17279.45      16192.72       447.10 o                         
  13   1   1       1528.52       1496.79        49.97 o                         
  15   1   1       2105.05       2021.92        89.04 o                         
  17   1   1       3630.63       3355.15       180.45 o                         
  19   1   1        291.66        242.90        32.90 o                         
 -20   2   1         73.44        104.59        23.42 o                         
 -18   2   1         74.49         94.35        17.29 o                         
 -16   2   1       5506.39       5541.43       176.12 o                         
 -14   2   1         97.14        104.05        13.33 o                         
 -12   2   1       5189.90       4851.56       195.70 o                         
 -10   2   1       7089.85       6724.98       203.36 o                         
  -8   2   1        256.78        256.13        17.45 o                         
  -6   2   1      27858.72      28533.14       858.72 o                         
  -4   2   1      40352.74      44134.62       836.90 o                         
  -2   2   1      17201.29      20307.74       344.67 o                         
   0   2   1      17751.74      18242.51       563.14 o                         
   2   2   1      21148.26      23039.79       647.01 o                         
   4   2   1        260.65        275.85        15.19 o                         
   6   2   1      36097.02      39745.84       862.17 o                         
   8   2   1         42.41         45.51         8.15 o                         
  10   2   1       8118.49       7230.16       158.20 o                         
  12   2   1       4030.07       3800.00        87.53 o                         
  14   2   1        449.58        428.88        30.39 o                         
  16   2   1       1448.39       1482.26        67.24 o                         
  18   2   1       3298.89       3803.44       178.62 o                         
 -21   3   1        924.38        912.70        59.71 o                         
 -19   3   1        260.79        228.69        25.63 o                         
 -17   3   1       5393.99       5590.87       211.25 o                         
 -15   3   1       7484.21       7528.59       359.13 o                         
 -13   3   1        372.44        422.10        28.73 o                         
 -11   3   1       6372.77       6006.09       229.79 o                         
  -9   3   1       5617.21       5459.27       104.89 o                         
  -7   3   1        878.99        949.29        45.76 o                         
  -5   3   1      17591.77      18849.01       311.03 o                         
  -3   3   1      11673.27      12121.08       165.53 o                         
  -1   3   1      21597.23      23942.53       401.30 o                         
   1   3   1      62899.61      62498.82      1777.49 o                         
   3   3   1         14.97         52.12        12.36 o                         
   5   3   1      19261.22      21738.14       489.93 o                         
   7   3   1       1619.21       1463.02        31.00 o                         
   9   3   1         98.82         95.43        12.82 o                         
  11   3   1      10238.90       9433.72       207.74 o                         
  13   3   1       5381.01       5256.86       151.40 o                         
  15   3   1       1487.28       1401.71        53.67 o                         
  17   3   1       3049.01       2964.72       129.10 o                         
  19   3   1         55.88         79.49        33.24 o                         
 -20   4   1          2.93          2.75        12.73 o                         
 -18   4   1          7.19         24.48        12.16 o                         
 -16   4   1       1063.71       1235.57        76.52 o                         
 -14   4   1         36.43         49.40        14.02 o                         
 -12   4   1        441.41        448.49        28.27 o                         
 -10   4   1        695.79        716.50        47.07 o                         
  -8   4   1        660.83        743.52        20.66 o                         
  -6   4   1       2882.71       2859.90        52.32 o                         
  -4   4   1       9467.11       9456.38       159.20 o                         
  -2   4   1        751.91        836.02        17.24 o                         
   0   4   1       2637.61       2797.32        45.46 o                         
   2   4   1       7331.47       7837.22       136.72 o                         
   4   4   1         20.09          9.89        12.72 o                         
   6   4   1       3444.17       3243.47        75.52 o                         
   8   4   1         26.00         49.69        12.09 o                         
  10   4   1        962.09        919.68        35.30 o                         
  12   4   1        534.76        577.03        53.88 o                         
  14   4   1        573.48        540.90        36.70 o                         
  16   4   1         69.13         48.14        18.17 o                         
  18   4   1        724.09        814.08        82.70 o                         
 -19   5   1        120.14         84.05        21.67 o                         
 -17   5   1       5976.91       6077.73       411.85 o                         
 -15   5   1       4098.75       3982.59       203.17 o                         
 -13   5   1        103.42         90.15        13.10 o                         
 -11   5   1      11145.52      10298.19       235.46 o                         
  -9   5   1       2666.99       2334.07        54.45 o                         
  -7   5   1       5200.18       4956.61        85.75 o                         
  -5   5   1        801.98        662.83        24.53 o                         
  -3   5   1       7027.76       7252.46       112.01 o                         
  -1   5   1      24676.68      26997.70       519.73 o                         
   1   5   1      20362.57      20468.87       462.93 o                         
   3   5   1       3792.74       4062.72       231.69 o                         
   5   5   1      13581.05      13374.58       366.86 o                         
   7   5   1       1212.47       1123.21        33.34 o                         
   9   5   1          5.76         15.43        12.44 o                         
  11   5   1      16313.84      15197.38       469.67 o                         
  13   5   1       7750.36       8190.80       332.69 o                         
  15   5   1       2859.25       3169.25       102.67 o                         
  17   5   1       2624.32       2606.22       134.52 o                         
 -20   6   1       2556.21       2829.31       181.06 o                         
 -18   6   1       1157.36       1211.66        83.12 o                         
 -16   6   1       5023.56       4905.88       257.18 o                         
 -14   6   1         70.59         59.54        14.72 o                         
 -12   6   1       2504.84       2495.47        68.02 o                         
 -10   6   1      22503.03      21984.58       476.59 o                         
  -8   6   1          1.48         56.70        16.19 o                         
  -6   6   1      22113.10      23165.07       458.17 o                         
  -4   6   1      26197.70      26779.66       557.99 o                         
  -2   6   1        782.52        687.62        24.88 o                         
   0   6   1      25969.49      25910.92       591.68 o                         
   2   6   1      15547.96      15261.93       322.31 o                         
   4   6   1       2221.01       2117.78        49.14 o                         
   6   6   1      30812.28      30481.66       682.88 o                         
   8   6   1        636.23        652.72        32.87 o                         
  10   6   1       2470.61       2310.65       100.40 o                         
  12   6   1       6454.63       6081.75       293.55 o                         
  14   6   1          7.25         22.93        13.06 o                         
  16   6   1       4719.23       4763.86       140.05 o                         
  18   6   1       1052.30       1208.49       117.91 o                         
 -19   7   1        104.61        103.22       136.27 o                         
 -17   7   1        953.76       1046.09        70.06 o                         
 -15   7   1          4.78         41.24        19.84 o                         
 -13   7   1        379.06        398.30        36.10 o                         
 -11   7   1       1088.32       1096.60        44.44 o                         
  -9   7   1       2986.59       2922.71        70.03 o                         
  -7   7   1       1926.89       1797.53        51.36 o                         
  -5   7   1       8810.06       8447.81       150.11 o                         
  -3   7   1        163.46        175.22        16.35 o                         
  -1   7   1       1084.33        865.65        29.32 o                         
   1   7   1       8772.26       8837.21       279.25 o                         
   3   7   1         11.01         16.69         9.72 o                         
   5   7   1      11377.10      11383.80       225.79 o                         
   7   7   1       1795.21       1851.47        79.02 o                         
   9   7   1         20.95         88.20        42.91 o                         
  11   7   1       1698.05       1641.12        70.13 o                         
  13   7   1        274.73        263.55        31.63 o                         
  15   7   1        591.76        641.72        46.28 o                         
  17   7   1        363.15        299.73        87.97 o                         
 -18   8   1         28.82         40.60        41.18 o                         
 -16   8   1       1694.36       1771.29       137.46 o                         
 -14   8   1        687.23        698.30        47.57 o                         
 -12   8   1       2146.60       2122.29        85.83 o                         
 -10   8   1        918.01        952.87        37.03 o                         
  -8   8   1          2.98          8.58         8.23 o                         
  -6   8   1       5599.83       5634.18       123.30 o                         
  -4   8   1      10595.01      10890.67       221.30 o                         
  -2   8   1       1761.93       1755.83        49.63 o                         
   0   8   1       8146.06       8134.73       176.77 o                         
   2   8   1       3558.04       3674.76        96.70 o                         
   4   8   1        840.11        878.05        42.69 o                         
   6   8   1      11016.23      11226.99       248.96 o                         
   8   8   1         48.47         84.15        19.19 o                         
  10   8   1        602.21        603.40        41.01 o                         
  12   8   1        622.04        657.47        68.49 o                         
  14   8   1        254.02        229.87        52.48 o                         
  16   8   1       1116.83       1153.90        75.01 o                         
 -17   9   1       2517.36       2762.00       254.23 o                         
 -15   9   1       2823.65       2807.78        89.50 o                         
 -13   9   1        878.17        884.31        43.01 o                         
 -11   9   1       4815.09       4861.63       121.11 o                         
  -9   9   1       5333.51       5153.72       148.58 o                         
  -7   9   1       1233.84       1210.22        51.65 o                         
  -5   9   1       9603.40       9273.55       236.76 o                         
  -3   9   1       1752.82       1754.92        63.45 o                         
  -1   9   1       3281.10       3202.16        99.60 o                         
   1   9   1       9185.99       8943.68       222.73 o                         
   3   9   1         15.79         45.06        19.60 o                         
   5   9   1      15158.68      14929.73       417.06 o                         
   7   9   1       3254.69       3209.23       104.37 o                         
   9   9   1         51.42         60.79        23.53 o                         
  11   9   1       5149.42       5170.49       196.24 o                         
  13   9   1       2139.14       2112.38       104.00 o                         
  15   9   1        641.20        655.77        61.53 o                         
 -16  10   1       2128.04       2543.85       164.33 o                         
 -14  10   1       1711.99       1566.96        69.97 o                         
 -12  10   1       2466.85       2522.90        85.81 o                         
 -10  10   1       7871.29       7805.82       210.12 o                         
  -8  10   1          6.72          7.02        11.78 o                         
  -6  10   1      13182.93      12823.97       388.36 o                         
  -4  10   1       6994.67       6363.72       173.49 o                         
  -2  10   1       3984.22       3735.79       112.23 o                         
   0  10   1       9276.84       8654.73       224.66 o                         
   2  10   1       4834.22       4453.90       167.91 o                         
   4  10   1        199.79        201.79        38.79 o                         
   6  10   1      16055.51      15412.53       424.65 o                         
   8  10   1        965.76        930.83        58.06 o                         
  10  10   1       7685.80       7388.99       261.06 o                         
  12  10   1       4003.45       4152.29       174.10 o                         
  14  10   1          5.74         -9.93        35.35 o                         
 -15  11   1        556.57        532.68        39.86 o                         
 -13  11   1         59.47         87.12        22.62 o                         
 -11  11   1          1.00         34.90        24.55 o                         
  -9  11   1        384.73        368.77        52.44 o                         
  -7  11   1        880.28        973.42        57.64 o                         
  -5  11   1        425.19        416.17        40.49 o                         
  -3  11   1        504.44        464.53        38.61 o                         
  -1  11   1        377.43        378.85        46.78 o                         
   1  11   1         38.87         12.99        20.32 o                         
   3  11   1         54.82         91.94        21.66 o                         
   5  11   1       1114.24       1087.68        92.07 o                         
   7  11   1        167.71        242.27        32.05 o                         
   9  11   1        646.80        630.27        82.67 o                         
  11  11   1        176.54        182.55        40.50 o                         
  13  11   1        489.00        529.91        79.65 o                         
 -14  12   1         37.59         45.76        22.63 o                         
 -12  12   1         20.57         44.24        31.39 o                         
 -10  12   1       6068.73       6595.90       192.08 o                         
  -8  12   1        613.92        567.11        54.27 o                         
  -6  12   1       5041.92       5205.54       168.81 o                         
  -4  12   1       2359.76       2234.30       100.27 o                         
  -2  12   1        413.10        407.61        47.39 o                         
   0  12   1       2905.64       2928.94       107.37 o                         
   2  12   1       3564.99       3605.56       138.33 o                         
   4  12   1        370.98        343.79        38.46 o                         
   6  12   1       4440.20       4570.40       179.29 o                         
   8  12   1        139.97        136.94        29.94 o                         
  10  12   1        216.87        227.78        45.55 o                         
  12  12   1       1269.89       1379.05       100.41 o                         
 -11  13   1       2878.42       3002.92       148.57 o                         
  -9  13   1        608.94        633.20        72.47 o                         
  -7  13   1       1290.41       1419.47        87.06 o                         
  -5  13   1       1781.75       1852.16        93.97 o                         
  -3  13   1       2344.31       2138.83       114.28 o                         
  -1  13   1       5516.94       5161.45       180.05 o                         
   1  13   1       7254.98       7292.15       215.32 o                         
   3  13   1        241.08        253.74        43.35 o                         
   5  13   1       4822.33       4916.09       178.39 o                         
   7  13   1       1052.95       1079.77        76.25 o                         
   9  13   1         56.38         70.33        38.38 o                         
  11  13   1       4308.80       5012.96       542.61 o                         
 -10  14   1       2647.42       2924.04       149.21 o                         
  -8  14   1        122.05        130.79        45.67 o                         
  -6  14   1       1110.22       1162.43        81.45 o                         
  -4  14   1       1338.88       1269.83        89.45 o                         
  -2  14   1         20.56         41.52        24.28 o                         
   0  14   1       1676.95       1601.11        98.01 o                         
   2  14   1        556.08        594.09        63.81 o                         
   4  14   1       1323.60       1430.74        93.91 o                         
   6  14   1       1258.38       1146.12       141.39 o                         
   8  14   1        490.33        489.67        65.70 o                         
  -7  15   1         11.80         24.63        33.74 o                         
  -5  15   1        227.82        248.85        45.69 o                         
  -3  15   1         81.76         62.49        43.29 o                         
  -1  15   1        234.58        230.77        51.57 o                         
   1  15   1         82.49         87.70        32.16 o                         
   3  15   1         87.33        108.41        36.88 o                         
   5  15   1        252.29        326.47        55.68 o                         
 -22   0   2         60.31         65.12        24.91 o                         
 -20   0   2         72.28         61.56        32.55 o                         
 -18   0   2        266.29        278.49        31.20 o                         
 -16   0   2      45959.34      47089.15      2059.87 o                         
 -14   0   2      11900.05      11268.93       634.35 o                         
 -12   0   2      13104.51      14318.91       511.29 o                         
 -10   0   2       4759.54       4493.44       187.97 o                         
  -8   0   2       5436.23       5312.01       122.78 o                         
  -6   0   2     100122.51     102320.95      4883.08 o                         
  -4   0   2     224418.31     168780.92     10247.27 o                         
  -2   0   2       6390.68       6990.14       361.67 o                         
   0   0   2         45.76        483.57       175.95 o                         
   2   0   2     147568.78     143682.41      6659.75 o                         
   4   0   2     119160.12     118641.85      5155.65 o                         
   6   0   2      44765.20      48917.03      1823.34 o                         
   8   0   2        465.54        367.89        38.57 o                         
  10   0   2       8561.37       7685.44       219.67 o                         
  12   0   2      32141.25      29218.39      1090.12 o                         
  14   0   2       2473.46       2333.32       176.30 o                         
  16   0   2      15268.31      15351.56      1066.61 o                         
  18   0   2       4652.34       5689.93       740.58 o                         
 -21   1   2        856.69       1007.62        65.98 o                         
 -19   1   2       3033.71       3037.55       109.53 o                         
 -17   1   2       1088.66       1060.54        39.64 o                         
 -15   1   2      10747.49      10939.09       464.81 o                         
 -13   1   2      29300.52      31909.17      1129.54 o                         
 -11   1   2       4652.09       4391.22       118.05 o                         
  -9   1   2      32490.80      34316.48      1164.52 o                         
  -7   1   2      30488.84      33699.15       630.04 o                         
  -5   1   2     111902.02     103263.04      4141.66 o                         
  -3   1   2      91626.73      85991.37      2380.55 o                         
  -1   1   2       4382.43       4363.48        48.44 o                         
   1   1   2      52736.95      52832.86      2635.34 o                         
   3   1   2      80109.49      83913.66      2655.82 o                         
   5   1   2      33892.22      39089.45       807.87 o                         
   7   1   2       6466.22       6098.55       112.41 o                         
   9   1   2       1793.82       1649.59        31.53 o                         
  11   1   2      18251.67      16774.83       446.05 o                         
  13   1   2      19333.82      18228.81       626.55 o                         
  15   1   2        361.44        436.14        57.21 o                         
  17   1   2       2170.96       2422.57       168.78 o                         
 -22   2   2        332.22        292.79        39.99 o                         
 -20   2   2       6599.16       7050.06       278.42 o                         
 -18   2   2       2434.86       2555.78        75.52 o                         
 -16   2   2       4496.76       4604.23       173.96 o                         
 -14   2   2        641.82        703.24        60.35 o                         
 -12   2   2       2980.98       3182.19       120.24 o                         
 -10   2   2      43667.93      45907.94       986.49 o                         
  -8   2   2      16094.24      17796.18       552.38 o                         
  -6   2   2      57588.95      62971.25      1546.74 o                         
  -4   2   2      11343.10      12366.80       477.17 o                         
  -2   2   2       8696.00       9368.56       331.64 o                         
   0   2   2     166127.78     144364.86      5212.72 o                         
   2   2   2       3780.41       4195.38        87.40 o                         
   4   2   2      49469.50      58302.96      1654.99 o                         
   6   2   2       2036.67       2024.32        41.40 o                         
   8   2   2        351.90        395.97        44.64 o                         
  10   2   2      26877.18      25971.91       574.78 o                         
  12   2   2       1431.05       1385.17        63.54 o                         
  14   2   2      17345.87      16548.07       713.19 o                         
  16   2   2       1329.94       1479.65        95.62 o                         
  18   2   2         17.59         89.96        34.90 o                         
 -21   3   2        429.40        429.67        82.90 o                         
 -19   3   2        230.57        261.90        24.96 o                         
 -17   3   2      11237.32      11887.62       538.39 o                         
 -15   3   2       3030.86       2923.88       140.12 o                         
 -13   3   2      28060.41      29976.84      1487.59 o                         
 -11   3   2      11957.45      11414.11       356.31 o                         
  -9   3   2        501.60        577.31        29.12 o                         
  -7   3   2      26530.99      27882.25       655.02 o                         
  -5   3   2      11705.19      12533.34       263.24 o                         
  -3   3   2      74610.51      77099.72      1922.70 o                         
  -1   3   2      53894.63      55955.89      1195.74 o                         
   1   3   2        472.31        486.29        26.65 o                         
   3   3   2      24976.97      27668.02       602.34 o                         
   5   3   2        610.07        812.61        46.05 o                         
   7   3   2     140437.16     147883.53      5809.70 o                         
   9   3   2        608.08        546.14        19.47 o                         
  11   3   2       4445.93       4332.44       131.00 o                         
  13   3   2       2965.72       2740.17        98.46 o                         
  15   3   2       1139.17        958.02        72.92 o                         
  17   3   2      23444.78      24807.34      1215.12 o                         
 -20   4   2      18506.09      19395.87       842.26 o                         
 -18   4   2       3877.29       4315.18       241.53 o                         
 -16   4   2        234.88        319.71        42.99 o                         
 -14   4   2         53.91         69.71        27.24 o                         
 -12   4   2       8483.32       8166.93       177.00 o                         
 -10   4   2     170721.45     168317.67      6407.28 o                         
  -8   4   2        677.44        754.16        20.34 o                         
  -6   4   2        666.94        674.43        20.54 o                         
  -4   4   2      27590.39      30379.45       538.53 o                         
  -2   4   2       8802.51       9001.50       114.10 o                         
   0   4   2     233595.50     197478.50      8689.08 o                         
   2   4   2      24892.30      25373.66       758.95 o                         
   4   4   2      10508.85       9965.88       412.33 o                         
   6   4   2       7364.27       7047.15       136.66 o                         
   8   4   2      14654.70      14492.02       643.03 o                         
  10   4   2      41387.16      43120.98      1425.35 o                         
  12   4   2       4147.55       4206.76       102.04 o                         
  14   4   2       8772.75       8434.54       210.16 o                         
  16   4   2        912.95        882.59       161.52 o                         
  18   4   2       3731.79       3957.20       243.40 o                         
 -21   5   2        636.46        278.54       232.35 o                         
 -19   5   2       2397.19       2476.86       130.66 o                         
 -17   5   2       5385.72       6368.94       329.90 o                         
 -15   5   2       1089.42        998.88        56.21 o                         
 -13   5   2      35941.33      35407.15      1526.27 o                         
 -11   5   2       1932.55       1932.39        45.52 o                         
  -9   5   2       6428.22       6374.42       142.36 o                         
  -7   5   2      30417.33      29911.12       583.31 o                         
  -5   5   2       6919.27       7904.33       260.09 o                         
  -3   5   2      56623.10      61838.43      1618.97 o                         
  -1   5   2       5129.03       5256.12        93.39 o                         
   1   5   2       9414.84       9865.15       160.67 o                         
   3   5   2      26056.26      27096.32       553.37 o                         
   5   5   2        549.26        544.47        27.44 o                         
   7   5   2      43894.62      44496.85      1273.30 o                         
   9   5   2       4831.97       4619.58       164.41 o                         
  11   5   2        215.78        245.13        22.09 o                         
  13   5   2       6031.58       6254.74       213.51 o                         
  15   5   2         27.92         64.55        25.26 o                         
  17   5   2       8114.14       8406.70       483.04 o                         
 -20   6   2       3476.28       3983.32       697.48 o                         
 -18   6   2         76.14         71.02        23.21 o                         
 -16   6   2       5842.03       5854.14       301.28 o                         
 -14   6   2        148.73        174.56        18.49 o                         
 -12   6   2       1027.61       1020.92        41.57 o                         
 -10   6   2      18433.91      17634.14       556.03 o                         
  -8   6   2       3249.56       3184.07        69.81 o                         
  -6   6   2      31094.89      31601.16       648.24 o                         
  -4   6   2       5248.06       5230.35       108.38 o                         
  -2   6   2        532.01        623.56        47.61 o                         
   0   6   2      51447.12      55326.93      1438.57 o                         
   2   6   2      18122.76      18822.01       410.25 o                         
   4   6   2      35960.69      36695.99       868.33 o                         
   6   6   2       5524.02       5485.49       215.13 o                         
   8   6   2        404.85        435.95        40.04 o                         
  10   6   2      17857.41      16489.65       792.98 o                         
  12   6   2       1431.79       1673.66        87.64 o                         
  14   6   2       7920.01       7808.68       187.51 o                         
  16   6   2       2247.62       2153.78       128.28 o                         
 -19   7   2       2076.42       2000.97       456.35 o                         
 -17   7   2         70.46         94.47        39.05 o                         
 -15   7   2      10880.57      10835.88       426.03 o                         
 -13   7   2       6840.89       6885.10       224.16 o                         
 -11   7   2       9098.86       8780.60       201.59 o                         
  -9   7   2      30771.14      30312.84       868.24 o                         
  -7   7   2       9236.82       8878.35       155.28 o                         
  -5   7   2      75185.36      79815.48      2399.94 o                         
  -3   7   2      28752.60      29251.38       650.92 o                         
  -1   7   2       4616.54       4466.93        92.12 o                         
   1   7   2      43805.55      44396.29      1115.02 o                         
   3   7   2      54206.60      56119.18      1551.97 o                         
   5   7   2      36009.87      36413.46       933.71 o                         
   7   7   2         52.06         61.77        17.00 o                         
   9   7   2        576.75        594.32        38.27 o                         
  11   7   2      25210.46      24683.00      1197.19 o                         
  13   7   2      21271.31      23593.04      1020.67 o                         
  15   7   2        568.33        438.27        49.64 o                         
 -18   8   2        217.78         91.50       116.94 o                         
 -16   8   2      17389.80      17960.51       772.80 o                         
 -14   8   2       3328.94       3442.11       115.57 o                         
 -12   8   2        456.75        496.87        23.82 o                         
 -10   8   2       6892.98       6804.59       157.10 o                         
  -8   8   2       5264.66       5061.56       100.99 o                         
  -6   8   2      49374.00      49341.60      1833.20 o                         
  -4   8   2      11697.73      10886.51       239.83 o                         
  -2   8   2         82.01        128.73        21.57 o                         
   0   8   2      10299.94      10049.82       209.19 o                         
   2   8   2      23711.36      22992.21       558.10 o                         
   4   8   2      50763.71      52614.71      1958.81 o                         
   6   8   2       4242.29       4187.00       122.98 o                         
   8   8   2        136.39        160.76        42.74 o                         
  10   8   2       7896.75       7859.81       260.55 o                         
  12   8   2      14720.94      14151.77       502.58 o                         
  14   8   2       5651.03       5867.63       224.47 o                         
 -17   9   2       1801.97       1796.96       300.27 o                         
 -15   9   2       1827.83       1904.09        77.10 o                         
 -13   9   2      16248.04      16642.86       383.86 o                         
 -11   9   2        125.86        142.61        18.83 o                         
  -9   9   2       7472.34       7406.84       183.41 o                         
  -7   9   2      13620.79      13173.43       356.99 o                         
  -5   9   2       7788.48       7491.78       198.10 o                         
  -3   9   2      15799.12      14659.78       316.90 o                         
  -1   9   2        381.64        410.28        27.34 o                         
   1   9   2      14885.21      14379.67       361.40 o                         
   3   9   2      16333.98      16168.07       368.93 o                         
   5   9   2       9699.35       9576.54       225.13 o                         
   7   9   2      15150.88      15478.26       445.93 o                         
   9   9   2         40.53         62.92        25.84 o                         
  11   9   2       1833.98       1769.47        90.96 o                         
  13   9   2       5979.79       5540.42       217.15 o                         
  15   9   2       1214.76       1132.08       118.82 o                         
 -16  10   2       1069.46        944.02       125.81 o                         
 -14  10   2        416.73        428.19        29.65 o                         
 -12  10   2        702.38        701.26        56.60 o                         
 -10  10   2      30764.97      31553.95       843.92 o                         
  -8  10   2       3490.30       3498.54       115.74 o                         
  -6  10   2       3906.67       4000.94       113.47 o                         
  -4  10   2        252.88        264.22        38.73 o                         
  -2  10   2       2950.61       2754.58        90.50 o                         
   0  10   2      43650.56      43107.32      1190.12 o                         
   2  10   2        429.49        472.33        34.23 o                         
   4  10   2       4073.35       3870.04       111.50 o                         
   6  10   2       1534.82       1379.54        66.83 o                         
   8  10   2       1041.79       1071.19        62.14 o                         
  10  10   2      11924.93      11668.21       356.72 o                         
  12  10   2        611.90        603.99        95.12 o                         
  14  10   2       3952.31       4259.30       198.06 o                         
 -15  11   2        469.74        413.82       109.76 o                         
 -13  11   2      11939.48      12296.49       324.75 o                         
 -11  11   2       7238.14       7238.23       250.80 o                         
  -9  11   2         41.05         42.93        24.91 o                         
  -7  11   2       6916.18       7431.39       239.31 o                         
  -5  11   2        960.77        910.33        48.95 o                         
  -3  11   2      35839.95      35056.36      1031.39 o                         
  -1  11   2       8964.47       8498.78       262.69 o                         
   1  11   2       1189.50       1236.99        66.59 o                         
   3  11   2       5074.41       5072.57       152.25 o                         
   5  11   2       2113.42       2000.88        91.85 o                         
   7  11   2      39788.78      39394.89      1021.21 o                         
   9  11   2        559.11        555.57        56.79 o                         
  11  11   2        620.36        636.18        88.71 o                         
 -14  12   2          8.34          8.01        28.10 o                         
 -12  12   2        941.75        962.48       137.68 o                         
 -10  12   2      20873.25      22329.08       587.12 o                         
  -8  12   2        474.66        402.09        66.73 o                         
  -6  12   2       4234.06       3990.03       126.86 o                         
  -4  12   2        979.79        941.72        66.02 o                         
  -2  12   2         55.91        130.44        33.88 o                         
   0  12   2      34558.07      33843.83       971.98 o                         
   2  12   2        648.26        675.82        65.45 o                         
   4  12   2       6509.97       6505.13       208.15 o                         
   6  12   2        650.79        657.45        80.35 o                         
   8  12   2       1369.67       1412.46        86.73 o                         
  10  12   2      12488.91      13637.41       537.95 o                         
 -13  13   2       5850.51       6390.69       199.72 o                         
 -11  13   2         36.61         26.78        21.21 o                         
  -9  13   2        219.48        198.71        46.68 o                         
  -7  13   2       7472.11       7543.65       231.60 o                         
  -5  13   2        385.18        340.32        48.94 o                         
  -3  13   2      17334.81      16489.73       537.80 o                         
  -1  13   2        170.23        118.28        27.48 o                         
   1  13   2        608.84        608.36        57.39 o                         
   3  13   2       4434.22       4455.88       195.41 o                         
   5  13   2       1648.36       1635.57        83.59 o                         
   7  13   2       9803.46       9672.08       317.86 o                         
   9  13   2        656.22        632.51        93.77 o                         
 -10  14   2       1404.22       1560.63       197.94 o                         
  -8  14   2       2000.59       2077.48       118.34 o                         
  -6  14   2      11490.78      11033.89       370.11 o                         
  -4  14   2       5724.93       5666.00       240.14 o                         
  -2  14   2         74.19         87.04        32.21 o                         
   0  14   2       3850.02       3785.31       154.80 o                         
   2  14   2       6883.49       6956.72       300.68 o                         
   4  14   2       9413.42       9816.75       330.01 o                         
   6  14   2       2124.81       2222.73       210.93 o                         
  -7  15   2       1803.74       1867.08       113.41 o                         
  -5  15   2       9676.42       9808.88       348.78 o                         
  -3  15   2       5027.32       4831.20       197.48 o                         
  -1  15   2        182.49        249.79        48.28 o                         
   1  15   2       6811.98       7219.05       279.24 o                         
   3  15   2       7975.07       8031.50       279.89 o                         
 -21   1   3       2315.19       2621.13       112.01 o                         
 -19   1   3        630.70        658.30        28.75 o                         
 -17   1   3        199.17        252.05        18.57 o                         
 -15   1   3       4791.46       5335.89       183.04 o                         
 -13   1   3       1411.67       1480.02        43.23 o                         
 -11   1   3       3818.63       3494.42        61.98 o                         
  -9   1   3      20155.47      21679.31       852.41 o                         
  -7   1   3        406.94        431.78        12.51 o                         
  -5   1   3      41847.13      45821.21       954.29 o                         
  -3   1   3       2352.73       2603.35        49.63 o                         
  -1   1   3      12617.04      13887.03       193.38 o                         
   1   1   3      28958.89      33630.05       848.78 o                         
   3   1   3      12229.40      12580.06       227.00 o                         
   5   1   3      10313.22      10387.62       242.60 o                         
   7   1   3      16441.95      16149.74       338.15 o                         
   9   1   3        549.42        657.18        66.83 o                         
  11   1   3       1981.18       2015.34       109.49 o                         
  13   1   3       7408.76       7312.63       419.88 o                         
  15   1   3        356.80        399.66        75.07 o                         
  17   1   3       3945.62       4619.14       347.48 o                         
 -22   2   3       1159.29       1205.67        72.43 o                         
 -20   2   3       1224.90       1330.31        56.94 o                         
 -18   2   3        259.72        307.27        19.70 o                         
 -16   2   3       5580.94       5857.80       217.29 o                         
 -14   2   3       4889.07       4900.07       106.41 o                         
 -12   2   3       4675.25       4672.31       100.00 o                         
 -10   2   3      11836.23      12217.42       426.19 o                         
  -8   2   3      10054.76       9860.29       166.53 o                         
  -6   2   3      10395.92       9832.32       159.24 o                         
  -4   2   3      21373.79      23185.82       370.92 o                         
  -2   2   3       3151.35       3148.47        38.27 o                         
   0   2   3       7448.83       7905.26       236.26 o                         
   2   2   3       6760.52       6548.13       158.36 o                         
   4   2   3        111.68        118.36        14.05 o                         
   6   2   3      17053.29      16960.08       351.71 o                         
   8   2   3       7038.57       6891.26       192.89 o                         
  10   2   3      13527.25      13638.96       626.10 o                         
  12   2   3       4121.86       4135.31       220.12 o                         
  14   2   3        333.63        385.82        62.75 o                         
  16   2   3       1441.65       1728.14       172.55 o                         
 -21   3   3       1961.08       2348.79       132.67 o                         
 -19   3   3       2012.09       2072.80        81.21 o                         
 -17   3   3       1483.37       1542.11        85.49 o                         
 -15   3   3       5719.26       5809.86       311.00 o                         
 -13   3   3        792.61        730.56        31.08 o                         
 -11   3   3       5009.34       5003.03       127.26 o                         
  -9   3   3       6285.94       5956.38       117.06 o                         
  -7   3   3       1439.55       1560.06        38.85 o                         
  -5   3   3      14939.64      15603.51       344.29 o                         
  -3   3   3      38513.82      41462.22       878.43 o                         
  -1   3   3        133.20        193.19        20.86 o                         
   1   3   3      55226.43      65669.59      1933.51 o                         
   3   3   3         33.73         30.78         5.73 o                         
   5   3   3       6636.54       6402.21       145.72 o                         
   7   3   3       7729.57       7419.53       199.12 o                         
   9   3   3       2176.45       2144.04        60.17 o                         
  11   3   3       4788.60       4819.31       295.65 o                         
  13   3   3       6096.90       5899.08       522.31 o                         
  15   3   3          2.93         20.08        25.70 o                         
  17   3   3       1505.15       1528.66       152.13 o                         
 -22   4   3         19.61         43.23        27.40 o                         
 -20   4   3         54.71         80.56        29.33 o                         
 -18   4   3        190.40        198.66        19.35 o                         
 -16   4   3       2545.64       2632.53       138.98 o                         
 -14   4   3        106.19         85.31         9.07 o                         
 -12   4   3        917.39        864.28        37.87 o                         
 -10   4   3        198.15        208.10        31.87 o                         
  -8   4   3       4394.92       4526.27        76.08 o                         
  -6   4   3       3821.45       3962.29       100.08 o                         
  -4   4   3       3531.59       3499.82        64.96 o                         
  -2   4   3        716.22        886.17        66.65 o                         
   0   4   3        293.94        239.76        14.55 o                         
   2   4   3       1870.48       2039.27        48.21 o                         
   4   4   3        229.40        275.06        12.17 o                         
   6   4   3       3438.46       3485.11        83.38 o                         
   8   4   3       1603.84       1541.11        46.87 o                         
  10   4   3       3475.72       3279.06       104.11 o                         
  12   4   3        175.91        194.37        35.86 o                         
  14   4   3        286.83        294.59        37.01 o                         
  16   4   3         37.47         19.64        38.16 o                         
 -21   5   3       1980.74       1912.76       264.40 o                         
 -19   5   3       1442.52       1570.53       286.48 o                         
 -17   5   3        472.76        539.37        28.26 o                         
 -15   5   3       7304.54       7378.84       261.50 o                         
 -13   5   3         92.73        103.51        24.37 o                         
 -11   5   3       1377.71       1319.09        24.68 o                         
  -9   5   3       3358.72       2925.27        49.84 o                         
  -7   5   3        632.82        659.28        51.11 o                         
  -5   5   3      20593.08      21442.83       511.96 o                         
  -3   5   3       4921.70       4751.35       137.45 o                         
  -1   5   3        437.80        486.12        33.01 o                         
   1   5   3      31873.61      33996.46      1248.00 o                         
   3   5   3        111.87        133.27        14.20 o                         
   5   5   3       8619.53       8195.85       221.38 o                         
   7   5   3       6157.64       5667.54       238.11 o                         
   9   5   3       1166.15       1184.58        33.80 o                         
  11   5   3       1689.90       1787.02        71.55 o                         
  13   5   3       8718.99       8094.12       289.92 o                         
  15   5   3         16.97         12.40        20.36 o                         
 -20   6   3        562.15        444.31       329.36 o                         
 -18   6   3        200.17        143.42        30.80 o                         
 -16   6   3       3109.26       3351.46       167.63 o                         
 -14   6   3       7547.65       7332.06       183.28 o                         
 -12   6   3       6346.66       5816.30       149.17 o                         
 -10   6   3      15285.98      14135.70       254.66 o                         
  -8   6   3       7417.31       7076.91       161.80 o                         
  -6   6   3       6774.50       6565.69       124.59 o                         
  -4   6   3      31374.59      32983.60       710.20 o                         
  -2   6   3        752.97        752.61        25.81 o                         
   0   6   3      19222.55      18751.72       386.98 o                         
   2   6   3      15786.42      15768.29       353.59 o                         
   4   6   3          7.79         24.62        10.54 o                         
   6   6   3      15586.63      14819.25       395.45 o                         
   8   6   3       6687.21       6237.97       208.22 o                         
  10   6   3       2945.11       3043.77       136.38 o                         
  12   6   3       6524.96       6203.05       178.04 o                         
  14   6   3       1287.45       1248.71        75.60 o                         
 -19   7   3        643.46        390.70       391.58 o                         
 -17   7   3        457.59        470.74        33.92 o                         
 -15   7   3       2499.28       2560.67       114.25 o                         
 -13   7   3         14.42         38.16        16.44 o                         
 -11   7   3        798.19        828.98        25.35 o                         
  -9   7   3       5737.07       5850.34       118.06 o                         
  -7   7   3        541.03        553.03        27.24 o                         
  -5   7   3       1367.13       1207.16        39.72 o                         
  -3   7   3       2519.70       2365.41        58.63 o                         
  -1   7   3          6.84         46.15        12.10 o                         
   1   7   3       7577.73       7119.73       161.91 o                         
   3   7   3       1637.11       1744.66        59.94 o                         
   5   7   3        446.81        481.60        26.71 o                         
   7   7   3       2989.59       2989.56        90.33 o                         
   9   7   3         35.78         40.14         8.77 o                         
  11   7   3       1544.72       1540.79        66.39 o                         
  13   7   3         13.07         35.92        27.29 o                         
  15   7   3         21.18          2.06        19.89 o                         
 -20   8   3        895.33        448.22       471.43 o                         
 -18   8   3        479.59        395.50        69.98 o                         
 -16   8   3        886.10        813.99        53.33 o                         
 -14   8   3       2380.05       2328.26        78.12 o                         
 -12   8   3       2044.23       1989.18        56.29 o                         
 -10   8   3       4698.32       4638.76        92.24 o                         
  -8   8   3       1204.77       1435.03        63.08 o                         
  -6   8   3         90.02         83.22        16.61 o                         
  -4   8   3       5815.48       5700.46       142.71 o                         
  -2   8   3       4211.55       4184.49       128.83 o                         
   0   8   3       4959.63       4964.13       109.61 o                         
   2   8   3       2477.21       2717.19        78.46 o                         
   4   8   3          4.87        107.67        29.01 o                         
   6   8   3       1306.30       1288.12        46.22 o                         
   8   8   3       1983.19       1942.13        72.97 o                         
  10   8   3        949.00        981.17        48.71 o                         
  12   8   3       1086.64       1149.83        86.64 o                         
  14   8   3         76.83         49.88        28.98 o                         
 -19   9   3        183.96        170.95        71.62 o                         
 -17   9   3       2126.60       2100.10       173.82 o                         
 -15   9   3        815.76        771.61        54.06 o                         
 -13   9   3        207.87        184.54        15.67 o                         
 -11   9   3       5141.88       5374.07       114.75 o                         
  -9   9   3       6617.43       6365.74       147.75 o                         
  -7   9   3       2938.95       2737.53        73.15 o                         
  -5   9   3       4296.56       4043.29       110.66 o                         
  -3   9   3       3038.17       3237.13        90.55 o                         
  -1   9   3       1905.92       1976.12       136.74 o                         
   1   9   3      34611.60      33837.17       914.22 o                         
   3   9   3        232.35        250.06        29.53 o                         
   5   9   3       2978.88       3064.01       104.72 o                         
   7   9   3       7691.11       8193.66       235.45 o                         
   9   9   3       1878.40       1932.11       100.50 o                         
  11   9   3       3602.37       3744.66       155.82 o                         
  13   9   3       2459.60       2562.45       172.08 o                         
 -18  10   3        262.83        297.11        70.82 o                         
 -16  10   3        300.60        344.10        76.11 o                         
 -14  10   3       5682.22       5950.14       160.92 o                         
 -12  10   3        100.99         76.31        20.90 o                         
 -10  10   3      12658.22      13109.13       344.76 o                         
  -8  10   3       2472.60       2399.66        97.24 o                         
  -6  10   3       4925.40       4406.30       123.68 o                         
  -4  10   3      12634.88      12141.44       286.97 o                         
  -2  10   3        650.22        683.51        43.36 o                         
   0  10   3       3563.80       3427.43       128.05 o                         
   2  10   3       4999.75       4706.11       139.79 o                         
   4  10   3        259.12        278.73        32.89 o                         
   6  10   3       6369.88       6198.67       179.40 o                         
   8  10   3       4100.23       4352.20       138.56 o                         
  10  10   3       1168.97       1118.05        49.40 o                         
  12  10   3       4093.63       3901.20       211.24 o                         
 -17  11   3         62.19         51.12        50.16 o                         
 -15  11   3          4.85         55.35        41.05 o                         
 -13  11   3         17.13         25.98        15.04 o                         
 -11  11   3        394.27        421.37        44.18 o                         
  -9  11   3        328.60        302.90        28.33 o                         
  -7  11   3         10.32         27.27        15.56 o                         
  -5  11   3          1.30         17.49        18.66 o                         
  -3  11   3       1152.21       1064.21        77.29 o                         
  -1  11   3        160.84        168.43        28.46 o                         
   1  11   3        259.09        298.50        42.95 o                         
   3  11   3          6.55         29.12        21.18 o                         
   5  11   3        269.58        221.74        30.81 o                         
   7  11   3          5.50         31.88        27.81 o                         
   9  11   3        262.82        218.36        34.56 o                         
  11  11   3        158.51        131.35        43.59 o                         
 -14  12   3       1343.18       1355.37       144.90 o                         
 -12  12   3       2254.81       2388.04       119.94 o                         
 -10  12   3       1420.86       1534.56        84.23 o                         
  -8  12   3       1688.27       1611.28        69.31 o                         
  -6  12   3       4302.78       4018.68       147.59 o                         
  -4  12   3       5523.36       5648.65       203.96 o                         
  -2  12   3          0.53          8.60        19.18 o                         
   0  12   3        508.38        572.54        56.56 o                         
   2  12   3       1798.74       1991.08        85.47 o                         
   4  12   3        293.19        273.96        48.07 o                         
   6  12   3       2692.30       2881.08       126.03 o                         
   8  12   3       1620.79       1838.22       103.89 o                         
  10  12   3       1018.71        915.28        84.19 o                         
 -13  13   3        304.69        207.49        95.99 o                         
 -11  13   3        472.17        544.13        85.19 o                         
  -9  13   3       1169.38       1213.74       163.03 o                         
  -7  13   3        124.87        133.35        26.36 o                         
  -5  13   3       6205.98       5982.43       212.53 o                         
  -3  13   3       1808.75       1765.10       124.73 o                         
  -1  13   3         58.86         78.53        31.82 o                         
   1  13   3       6050.31       5940.25       203.98 o                         
   3  13   3        910.11        926.48        97.36 o                         
   5  13   3       2237.56       2398.06       131.83 o                         
   7  13   3       3129.12       3598.74       187.21 o                         
 -10  14   3        666.29        489.54       105.65 o                         
  -8  14   3       2191.79       2175.57       105.07 o                         
  -6  14   3       1458.23       1466.21        92.68 o                         
  -4  14   3       1546.92       1581.35       121.13 o                         
  -2  14   3        151.63        245.98        62.86 o                         
   0  14   3       1460.16       1523.92       119.57 o                         
   2  14   3       2494.25       2642.48       123.16 o                         
   4  14   3          2.59         17.41        25.98 o                         
   6  14   3       2361.95       2407.26       140.35 o                         
  -7  15   3        627.93        714.59        87.43 o                         
  -5  15   3         89.53         89.71        43.12 o                         
  -3  15   3        177.14        217.77        49.00 o                         
  -1  15   3          2.18        -12.17        25.89 o                         
   1  15   3       1773.82       1893.08       119.01 o                         
 -22   0   4       4185.07       4353.94       177.82 o                         
 -20   0   4      28516.01      30360.84      1778.97 o                         
 -18   0   4        784.08        814.97        59.86 o                         
 -16   0   4       1876.35       1948.97        56.00 o                         
 -14   0   4      14080.32      13361.84       391.97 o                         
 -12   0   4       8133.10       8383.57       464.21 o                         
 -10   0   4     115416.08     116678.58      5123.64 o                         
  -8   0   4      22225.73      26372.23       702.72 o                         
  -6   0   4      34982.74      36899.48      1721.57 o                         
  -4   0   4      75940.56      81963.30      3691.37 o                         
  -2   0   4      43799.94      49887.57      1792.44 o                         
   0   0   4      76694.05      80506.12      3624.96 o                         
   2   0   4      31673.12      35737.24      1193.75 o                         
   4   0   4      48888.20      52041.55      1572.88 o                         
   6   0   4      37764.53      36339.04      1883.06 o                         
   8   0   4       2659.23       2182.48       260.21 o                         
  10   0   4       6947.27       6607.38       382.24 o                         
  12   0   4       5799.56       5265.21       579.55 o                         
  14   0   4      34573.04      35147.59      3251.19 o                         
  16   0   4       1328.00       1282.77       184.39 o                         
 -23   1   4       2994.19       3080.56       281.79 o                         
 -21   1   4        754.28        867.37        40.39 o                         
 -19   1   4       4541.54       4874.40       159.76 o                         
 -17   1   4       3755.76       4063.91        79.85 o                         
 -15   1   4        280.35        276.62        30.81 o                         
 -13   1   4      29090.76      29826.61      1144.63 o                         
 -11   1   4      10834.41      11894.65       546.65 o                         
  -9   1   4       9191.23       9495.46       302.56 o                         
  -7   1   4      30955.91      34249.73       658.03 o                         
  -5   1   4       2727.57       2487.97        36.38 o                         
  -3   1   4     125494.73     128207.91      5007.18 o                         
  -1   1   4      46032.41      54001.46      1455.71 o                         
   1   1   4       3464.60       3493.42        86.49 o                         
   3   1   4       5109.90       5032.83        82.03 o                         
   5   1   4        235.24        265.34        17.99 o                         
   7   1   4      81635.04      86687.92      3652.22 o                         
   9   1   4       1428.83       1676.99       127.95 o                         
  11   1   4       1085.09       1140.31        81.93 o                         
  13   1   4        150.81        157.51        58.42 o                         
  15   1   4         55.27         71.86        42.70 o                         
 -22   2   4       1036.49       1086.77        62.28 o                         
 -20   2   4       3959.99       4499.75       159.89 o                         
 -18   2   4        802.92        821.44        31.38 o                         
 -16   2   4      22064.48      22959.76       643.02 o                         
 -14   2   4        575.13        645.01        24.96 o                         
 -12   2   4          3.97         16.76        11.43 o                         
 -10   2   4      40269.75      43702.68      1310.51 o                         
  -8   2   4       3032.95       3085.04        68.82 o                         
  -6   2   4      78131.21      82020.97      2648.60 o                         
  -4   2   4         57.12        116.39        15.47 o                         
  -2   2   4       3087.83       2925.34        59.51 o                         
   0   2   4      55166.54      63341.82      1815.48 o                         
   2   2   4      12315.71      12884.94       648.75 o                         
   4   2   4      69495.68      76614.66      2628.85 o                         
   6   2   4       2076.92       2204.76        53.57 o                         
   8   2   4          7.85         33.38        13.08 o                         
  10   2   4      17152.38      17785.68       643.81 o                         
  12   2   4       3307.63       3433.72       177.71 o                         
  14   2   4       5997.24       5839.55       418.46 o                         
  16   2   4        692.78        757.43        83.63 o                         
 -23   3   4       5390.94       6279.48       341.40 o                         
 -21   3   4       1860.14       2253.93       136.89 o                         
 -19   3   4      11200.23      11708.42       531.33 o                         
 -17   3   4        545.45        521.41        34.35 o                         
 -15   3   4       8066.36       7836.12       205.59 o                         
 -13   3   4      11697.82      11107.79       554.99 o                         
 -11   3   4        168.52        142.55        15.93 o                         
  -9   3   4     109908.91     119724.91      4726.81 o                         
  -7   3   4       9278.72       8621.20       197.96 o                         
  -5   3   4      40940.30      42579.28       885.07 o                         
  -3   3   4       1248.33       1239.92        24.09 o                         
  -1   3   4        724.92        645.84        14.56 o                         
   1   3   4     109023.46     119758.14      4758.42 o                         
   3   3   4      44937.78      49428.15      1411.02 o                         
   5   3   4        966.46       1001.78        39.53 o                         
   7   3   4       1326.90       1359.65        88.01 o                         
   9   3   4      11110.68      11122.80       325.38 o                         
  11   3   4      11666.12      11492.72       608.00 o                         
  13   3   4      13799.83      13559.15       584.63 o                         
  15   3   4         73.92         80.96        55.58 o                         
 -22   4   4        158.29         71.10        41.74 o                         
 -20   4   4        597.61        693.06        84.47 o                         
 -18   4   4        702.43        666.36        18.03 o                         
 -16   4   4      44814.04      43331.77      1952.87 o                         
 -14   4   4       5425.04       5088.29       150.08 o                         
 -12   4   4       1830.17       1802.49        91.44 o                         
 -10   4   4        353.28        290.51        28.24 o                         
  -8   4   4      38921.40      44368.14       921.23 o                         
  -6   4   4      91887.63      97159.59      3109.48 o                         
  -4   4   4       7904.06       7012.48       118.33 o                         
  -2   4   4      10511.99      10464.28       172.59 o                         
   0   4   4       4336.40       3986.65       126.05 o                         
   2   4   4      63892.05      67733.45      2456.35 o                         
   4   4   4      33041.48      32086.82       725.25 o                         
   6   4   4      19168.75      18934.80       696.37 o                         
   8   4   4       9743.28       9692.31       375.74 o                         
  10   4   4       5955.45       5478.45       211.57 o                         
  12   4   4      21173.76      20102.23       608.79 o                         
  14   4   4       1348.77       1326.03       148.72 o                         
 -21   5   4        818.14        880.49       528.90 o                         
 -19   5   4       3879.53       4173.51       806.18 o                         
 -17   5   4       3353.96       3152.20       280.07 o                         
 -15   5   4       2581.11       2586.12        94.29 o                         
 -13   5   4      14988.95      14573.45       394.17 o                         
 -11   5   4         56.05         63.20        17.45 o                         
  -9   5   4      27813.11      27877.53       947.04 o                         
  -7   5   4       9791.04       9215.75       161.12 o                         
  -5   5   4      10122.39      10036.03       183.02 o                         
  -3   5   4      34562.25      37410.54      1202.36 o                         
  -1   5   4       5564.22       5698.51       107.96 o                         
   1   5   4      25790.41      25276.15       821.25 o                         
   3   5   4      16656.66      16455.62       537.47 o                         
   5   5   4       3192.10       3284.11        96.37 o                         
   7   5   4      10583.11      10393.16       374.24 o                         
   9   5   4       3026.44       2821.22       105.86 o                         
  11   5   4      12760.09      11785.90       345.25 o                         
  13   5   4       3538.97       3508.31       172.79 o                         
  15   5   4        467.72        510.25        96.44 o                         
 -20   6   4       5641.83       6213.80      1064.39 o                         
 -18   6   4       1320.49       1280.55       115.86 o                         
 -16   6   4       1994.15       1963.82       131.81 o                         
 -14   6   4        376.70        366.87        38.12 o                         
 -12   6   4       2793.03       2565.62        90.21 o                         
 -10   6   4      35171.96      36874.50      1191.93 o                         
  -8   6   4         92.67         81.74        14.06 o                         
  -6   6   4      29220.29      29954.78       611.01 o                         
  -4   6   4        229.05        244.89        17.31 o                         
  -2   6   4        774.86        827.34        65.19 o                         
   0   6   4      25202.76      25527.42       582.66 o                         
   2   6   4        307.04        366.56        24.71 o                         
   4   6   4      42420.86      44110.00      1236.95 o                         
   6   6   4       2262.42       2166.60        47.50 o                         
   8   6   4        591.77        544.72        47.38 o                         
  10   6   4       9988.63       9623.62       307.83 o                         
  12   6   4        186.11        256.70        46.79 o                         
  14   6   4       9224.42       9092.16       317.66 o                         
 -21   7   4       2587.52       2399.49       647.04 o                         
 -19   7   4       2662.86       2522.80       521.68 o                         
 -17   7   4        488.88        530.20        61.62 o                         
 -15   7   4       2676.95       2442.00       113.89 o                         
 -13   7   4      30214.74      30202.65      1141.09 o                         
 -11   7   4      11305.81      10905.86       228.69 o                         
  -9   7   4        173.07        221.17        17.18 o                         
  -7   7   4       8378.40       8090.82       149.36 o                         
  -5   7   4       9310.06       8737.54       165.19 o                         
  -3   7   4     109550.96     112621.43      3992.97 o                         
  -1   7   4      18602.12      18273.65       406.92 o                         
   1   7   4         33.46         57.98        20.17 o                         
   3   7   4         28.90         40.87        17.81 o                         
   5   7   4        114.87        110.12        22.23 o                         
   7   7   4      81893.87      86017.50      2827.04 o                         
   9   7   4         42.35         79.46        25.81 o                         
  11   7   4         12.05         28.58        17.84 o                         
  13   7   4        168.68        170.34        37.58 o                         
 -20   8   4       8597.64       8365.09      1723.91 o                         
 -18   8   4         77.30         44.40        33.85 o                         
 -16   8   4       1418.15       1191.28       142.17 o                         
 -14   8   4       2710.42       2712.72        56.63 o                         
 -12   8   4       1830.62       1744.07        49.24 o                         
 -10   8   4      41657.73      42015.95      1178.11 o                         
  -8   8   4        104.16        124.83        15.07 o                         
  -6   8   4      19501.89      18504.29       422.44 o                         
  -4   8   4      11143.55      10553.35       250.18 o                         
  -2   8   4       2846.03       2717.25        81.78 o                         
   0   8   4      55818.06      57647.13      1683.15 o                         
   2   8   4        120.30        143.65        58.83 o                         
   4   8   4      16394.10      16913.82       399.62 o                         
   6   8   4       3843.44       3778.21        99.82 o                         
   8   8   4       1425.61       1406.18        36.52 o                         
  10   8   4       8676.29       8186.34       292.74 o                         
  12   8   4        752.88        720.04       118.44 o                         
 -19   9   4       1175.92        924.22       121.00 o                         
 -17   9   4       2520.22       2494.16       159.73 o                         
 -15   9   4         78.92         72.73        10.30 o                         
 -13   9   4      13619.50      13251.99       281.97 o                         
 -11   9   4       2144.32       2195.90        77.42 o                         
  -9   9   4       7825.84       7753.73       176.64 o                         
  -7   9   4       2367.30       2254.68        98.51 o                         
  -5   9   4        820.26        897.00        53.47 o                         
  -3   9   4      27619.12      25684.83       633.04 o                         
  -1   9   4       3570.06       3379.05       101.45 o                         
   1   9   4       4336.48       4226.66       133.29 o                         
   3   9   4       2206.20       2333.81        80.11 o                         
   5   9   4        147.69        145.39        40.26 o                         
   7   9   4      19534.07      19246.47       442.49 o                         
   9   9   4       2743.01       2962.26       168.86 o                         
  11   9   4       1004.86       1138.11        75.17 o                         
 -18  10   4        279.03        307.17        97.80 o                         
 -16  10   4      13396.24      13399.22       562.00 o                         
 -14  10   4        198.36        248.57        17.50 o                         
 -12  10   4        301.28        250.77        26.29 o                         
 -10  10   4       3153.55       3423.21       104.29 o                         
  -8  10   4       3284.68       3191.41       117.25 o                         
  -6  10   4      22862.80      22086.85       606.66 o                         
  -4  10   4        278.11        293.30        37.53 o                         
  -2  10   4       5332.76       4859.66       148.48 o                         
   0  10   4       5136.73       5153.46       153.81 o                         
   2  10   4       4369.75       4482.72       151.75 o                         
   4  10   4      20248.83      20975.55       597.19 o                         
   6  10   4       1895.37       2107.93       103.96 o                         
   8  10   4       1620.10       1619.00        73.77 o                         
  10  10   4       3771.16       3524.72       198.79 o                         
 -17  11   4        804.77        897.02       119.79 o                         
 -15  11   4       5318.32       5426.60       298.74 o                         
 -13  11   4       5021.14       5355.05       137.51 o                         
 -11  11   4        253.83        307.32        38.61 o                         
  -9  11   4      22352.98      22504.62       636.13 o                         
  -7  11   4       4272.68       4412.98       150.79 o                         
  -5  11   4       8722.22       8636.62       218.87 o                         
  -3  11   4       2119.60       2187.07        97.76 o                         
  -1  11   4        531.92        537.72        45.82 o                         
   1  11   4      32582.67      32048.18       933.28 o                         
   3  11   4      17115.92      18343.99       530.93 o                         
   5  11   4       2062.04       2253.42       112.87 o                         
   7  11   4        258.66        218.66        33.90 o                         
   9  11   4       2850.81       2938.61       182.67 o                         
 -14  12   4        345.72        358.30       173.14 o                         
 -12  12   4        366.01        275.30        41.84 o                         
 -10  12   4       3264.18       3521.18       132.53 o                         
  -8  12   4       5655.20       5365.80       155.91 o                         
  -6  12   4      19554.16      18752.21       532.32 o                         
  -4  12   4       1791.52       1943.85        96.68 o                         
  -2  12   4        408.10        469.39        52.24 o                         
   0  12   4       2613.27       2549.46       107.13 o                         
   2  12   4       9444.68       9440.54       321.70 o                         
   4  12   4      12697.87      12921.11       403.34 o                         
   6  12   4       1428.95       1575.12        95.58 o                         
   8  12   4        651.86        648.59        97.77 o                         
 -13  13   4       2674.00       2852.62       301.50 o                         
 -11  13   4        691.30        586.09        96.72 o                         
  -9  13   4       9922.19       9911.82       284.14 o                         
  -7  13   4       3034.73       3013.34       121.61 o                         
  -5  13   4       1312.49       1418.25        88.48 o                         
  -3  13   4       9871.57      10062.91       341.18 o                         
  -1  13   4       3997.07       3981.80       185.26 o                         
   1  13   4       4085.98       3979.97       154.12 o                         
   3  13   4       3078.96       3288.87       155.60 o                         
   5  13   4        852.56        892.68        83.82 o                         
 -10  14   4      10920.79      11737.18       450.60 o                         
  -8  14   4        181.59        165.30        32.53 o                         
  -6  14   4       5197.03       5194.20       210.73 o                         
  -4  14   4       1467.21       1367.17       106.00 o                         
  -2  14   4         97.81        137.94        35.24 o                         
   0  14   4      13153.33      13630.50       420.05 o                         
   2  14   4         17.04         46.44        25.79 o                         
   4  14   4       7206.33       7698.24       272.58 o                         
  -7  15   4       2359.20       2612.94       197.77 o                         
  -5  15   4       1052.43       1083.28        84.71 o                         
  -3  15   4      14310.71      14500.62       526.80 o                         
  -1  15   4        898.32        808.33        84.67 o                         
 -23   1   5         34.55         65.12        56.81 o                         
 -21   1   5         83.36        100.51        18.62 o                         
 -19   1   5       1794.34       1917.76        41.37 o                         
 -17   1   5        724.07        729.78        20.40 o                         
 -15   1   5       3067.12       3135.44        78.33 o                         
 -13   1   5       1416.84       1390.75        28.34 o                         
 -11   1   5        294.90        338.66        12.46 o                         
  -9   1   5      22591.34      23857.78       555.87 o                         
  -7   1   5       2272.73       2166.93        34.29 o                         
  -5   1   5      31191.20      36840.05       987.17 o                         
  -3   1   5       7361.96       7218.29       126.09 o                         
  -1   1   5        294.29        403.53        38.96 o                         
   1   1   5      12381.53      12977.27       486.19 o                         
   3   1   5      21630.63      21438.27       691.64 o                         
   5   1   5       2304.54       2212.15        52.70 o                         
   7   1   5       2180.56       2008.84        52.42 o                         
   9   1   5       2448.50       2183.16       164.68 o                         
  11   1   5       1210.87       1357.69       124.94 o                         
  13   1   5       5977.39       6443.45       482.45 o                         
 -22   2   5       1016.34       1056.79        73.46 o                         
 -20   2   5       3872.00       4203.90       175.06 o                         
 -18   2   5         17.25         -6.92        25.42 o                         
 -16   2   5       2645.16       2555.02       107.14 o                         
 -14   2   5       7152.36       6811.73       168.85 o                         
 -12   2   5       1789.68       1834.99        66.62 o                         
 -10   2   5      26402.60      26883.23       725.32 o                         
  -8   2   5       2082.24       1732.35        53.61 o                         
  -6   2   5        813.29        796.06        27.95 o                         
  -4   2   5       9879.24       9526.74       163.77 o                         
  -2   2   5       1980.56       1927.28        77.52 o                         
   0   2   5       6972.76       6894.24       120.39 o                         
   2   2   5      12432.37      11912.62       306.78 o                         
   4   2   5        645.77        682.04        27.99 o                         
   6   2   5      13735.65      13887.12       330.92 o                         
   8   2   5      12907.21      12721.86       315.95 o                         
  10   2   5        402.81        420.82        64.93 o                         
  12   2   5       9124.22       8668.73       443.68 o                         
  14   2   5       1114.96       1104.63       116.66 o                         
 -23   3   5         26.14         34.16        18.75 o                         
 -21   3   5        135.04        153.35        33.00 o                         
 -19   3   5       5206.41       5580.59       501.49 o                         
 -17   3   5        118.73        172.55        56.56 o                         
 -15   3   5       5448.27       5304.32       181.45 o                         
 -13   3   5        732.33        733.76       113.97 o                         
 -11   3   5       2415.79       2386.05        64.17 o                         
  -9   3   5       5928.67       5820.05       126.93 o                         
  -7   3   5       6209.07       5946.10        82.04 o                         
  -5   3   5       2495.53       2545.42        85.07 o                         
  -3   3   5      30677.00      33523.70       822.18 o                         
  -1   3   5        807.12        715.11        28.73 o                         
   1   3   5       9290.70       8527.81       199.13 o                         
   3   3   5       7227.24       6914.77       265.28 o                         
   5   3   5       1031.54       1085.24        44.56 o                         
   7   3   5       6259.47       6140.79       199.87 o                         
   9   3   5       2431.78       2298.53        87.61 o                         
  11   3   5         71.52         77.04        15.12 o                         
  13   3   5       2747.88       2591.10       298.07 o                         
 -22   4   5          9.93         16.32        29.43 o                         
 -20   4   5       1652.12       1662.75       260.47 o                         
 -18   4   5         16.07          5.18        16.43 o                         
 -16   4   5         76.35         95.67        25.28 o                         
 -14   4   5       1229.49       1113.61        85.79 o                         
 -12   4   5       2205.17       2098.23       106.37 o                         
 -10   4   5       4967.51       4719.45       112.52 o                         
  -8   4   5        161.17        216.40        10.10 o                         
  -6   4   5        694.83        662.79        18.17 o                         
  -4   4   5         19.33         36.29         7.54 o                         
  -2   4   5       1309.57       1312.20        28.71 o                         
   0   4   5        110.85        225.70        74.48 o                         
   2   4   5        516.85        571.62        88.33 o                         
   4   4   5        311.40        337.80        24.65 o                         
   6   4   5       1667.93       1542.58        69.39 o                         
   8   4   5       2050.43       2084.41       119.56 o                         
  10   4   5          5.96         23.37        19.80 o                         
  12   4   5       1207.14       1217.72        56.41 o                         
  14   4   5        141.11        148.49        54.08 o                         
 -21   5   5        373.19        383.05       114.53 o                         
 -19   5   5       2672.58       2306.98       257.62 o                         
 -17   5   5        495.54        469.67        51.85 o                         
 -15   5   5       2499.43       2502.25       140.48 o                         
 -13   5   5         73.76         69.49        22.06 o                         
 -11   5   5       6491.25       6066.19       158.87 o                         
  -9   5   5       7911.13       7389.84       122.38 o                         
  -7   5   5       1135.38       1143.98        37.85 o                         
  -5   5   5      12671.95      12205.17       271.09 o                         
  -3   5   5      27301.24      29094.66       654.59 o                         
  -1   5   5        319.56        390.96        29.96 o                         
   1   5   5      12975.97      12688.04       239.66 o                         
   3   5   5       8879.57       8559.72       292.40 o                         
   5   5   5       3194.23       2986.85       104.11 o                         
   7   5   5       3774.98       3990.97       141.26 o                         
   9   5   5       3118.79       2985.19       138.97 o                         
  11   5   5         97.88        154.84        35.05 o                         
  13   5   5       3650.10       3844.60       353.38 o                         
 -22   6   5       1009.41       1217.69       180.39 o                         
 -20   6   5       1822.38       2113.36       379.83 o                         
 -18   6   5        322.90        247.52        44.62 o                         
 -16   6   5       1562.85       1445.01        91.69 o                         
 -14   6   5      11407.79      10769.86       280.39 o                         
 -12   6   5        691.54        638.45        45.26 o                         
 -10   6   5       9656.32       9180.96       198.21 o                         
  -8   6   5       5016.77       4748.71        92.55 o                         
  -6   6   5        656.89        691.31        34.40 o                         
  -4   6   5      19326.19      18634.42       386.25 o                         
  -2   6   5       4782.84       4640.05       108.32 o                         
   0   6   5       6472.23       6566.98       186.66 o                         
   2   6   5      10885.55      10760.31       245.89 o                         
   4   6   5       1453.06       1487.61        45.89 o                         
   6   6   5       6012.44       5611.88       176.96 o                         
   8   6   5       9656.04       8912.20       344.51 o                         
  10   6   5        148.21        173.23        29.45 o                         
  12   6   5       6208.60       6101.50       242.78 o                         
 -21   7   5        574.91        536.42       117.99 o                         
 -19   7   5        163.61        125.50        48.27 o                         
 -17   7   5        128.94        101.32        28.66 o                         
 -15   7   5       1786.37       1835.95        96.53 o                         
 -13   7   5       3913.80       3596.82       132.62 o                         
 -11   7   5       2617.85       2616.88        64.15 o                         
  -9   7   5       1670.04       1630.31        41.69 o                         
  -7   7   5        309.59        322.20        26.07 o                         
  -5   7   5        154.10        162.75        20.75 o                         
  -3   7   5       7772.05       7906.61       203.28 o                         
  -1   7   5         47.17         45.34        17.81 o                         
   1   7   5       2278.61       2277.47        82.50 o                         
   3   7   5       3336.89       3393.29        99.64 o                         
   5   7   5        411.47        400.42        19.13 o                         
   7   7   5       3775.37       3521.87       136.13 o                         
   9   7   5        194.97        216.01        36.30 o                         
  11   7   5        764.49        650.08        91.47 o                         
 -20   8   5        184.28        167.39        53.76 o                         
 -18   8   5        718.93        674.80        76.23 o                         
 -16   8   5       3321.75       3224.69       190.97 o                         
 -14   8   5       2883.71       2581.84       156.39 o                         
 -12   8   5          2.09         49.52        39.29 o                         
 -10   8   5       2058.95       2266.71        89.82 o                         
  -8   8   5       1611.72       1624.90        52.24 o                         
  -6   8   5         80.79        111.93        20.56 o                         
  -4   8   5       3146.96       3075.03       112.41 o                         
  -2   8   5       1468.54       1540.62        87.67 o                         
   0   8   5        945.69        987.13        75.95 o                         
   2   8   5       5973.20       6529.29       208.81 o                         
   4   8   5        555.49        551.80        25.77 o                         
   6   8   5       1549.13       1622.17        46.90 o                         
   8   8   5       2777.97       2853.40       129.62 o                         
  10   8   5         63.50         57.37        29.51 o                         
 -19   9   5       1910.24       1902.53       139.53 o                         
 -17   9   5        772.84        820.38        87.29 o                         
 -15   9   5       4221.96       3769.13       249.86 o                         
 -13   9   5        134.98        120.73        11.47 o                         
 -11   9   5       1034.85       1026.47        33.62 o                         
  -9   9   5       4784.12       5026.76       163.78 o                         
  -7   9   5        443.68        460.41        39.20 o                         
  -5   9   5       6868.30       6529.75       151.00 o                         
  -3   9   5       9331.12       9042.74       247.73 o                         
  -1   9   5        129.99        141.11        25.70 o                         
   1   9   5       4741.64       4962.16       248.44 o                         
   3   9   5       8401.66       9203.81       265.43 o                         
   5   9   5        392.85        437.58        38.13 o                         
   7   9   5       3875.75       4028.90       195.97 o                         
   9   9   5        259.42        220.05        44.02 o                         
 -18  10   5        553.58        544.09        78.67 o                         
 -16  10   5       1093.09       1147.25       224.28 o                         
 -14  10   5       1649.59       1472.41       105.58 o                         
 -12  10   5        798.66        879.15        43.37 o                         
 -10  10   5       4609.05       4768.36       134.14 o                         
  -8  10   5      14112.94      13479.91       359.93 o                         
  -6  10   5       1821.28       1772.69        63.60 o                         
  -4  10   5      10195.92      10166.59       243.99 o                         
  -2  10   5       1910.27       1782.05        97.09 o                         
   0  10   5        513.00        523.06        46.25 o                         
   2  10   5       8361.53       8691.40       292.37 o                         
   4  10   5       1386.31       1468.72        94.17 o                         
   6  10   5       3318.68       3514.74       118.19 o                         
   8  10   5       5986.56       5678.94       261.37 o                         
 -17  11   5        270.11        246.90        79.44 o                         
 -15  11   5        473.24        254.63       116.36 o                         
 -13  11   5        234.90        195.81        24.28 o                         
 -11  11   5        555.94        538.56        36.70 o                         
  -9  11   5         84.98        105.08        24.24 o                         
  -7  11   5         11.48         43.31        21.83 o                         
  -5  11   5          8.92         12.19        17.42 o                         
  -3  11   5       1566.18       1566.17        96.20 o                         
  -1  11   5        878.42        912.57        69.21 o                         
   1  11   5        142.23        223.41        80.23 o                         
   3  11   5        310.08        290.80        43.77 o                         
   5  11   5       1052.07       1187.45        80.54 o                         
   7  11   5         32.60         60.72        54.67 o                         
 -16  12   5          3.19         41.75        49.22 o                         
 -14  12   5       1846.53       1481.28       570.98 o                         
 -12  12   5        307.68        229.16        53.95 o                         
 -10  12   5       3402.29       3328.39       132.86 o                         
  -8  12   5        365.36        409.53        57.51 o                         
  -6  12   5        164.68        187.97        30.34 o                         
  -4  12   5       3057.84       3085.93       140.05 o                         
  -2  12   5        216.62        324.28        49.79 o                         
   0  12   5        418.02        375.10        71.82 o                         
   2  12   5        378.72        380.38        66.67 o                         
   4  12   5        201.79        154.06        44.07 o                         
   6  12   5       1004.08       1020.58       114.99 o                         
 -13  13   5        795.84        607.56       249.94 o                         
 -11  13   5       3615.75       4034.97       145.14 o                         
  -9  13   5       2453.58       2282.80        97.19 o                         
  -7  13   5         61.72         59.51        25.45 o                         
  -5  13   5        940.56        991.76        67.76 o                         
  -3  13   5       6917.55       7131.15       262.44 o                         
  -1  13   5          9.16         23.36        23.35 o                         
   1  13   5       3800.83       4024.62       162.07 o                         
   3  13   5       3411.33       3755.39       153.35 o                         
 -10  14   5       1429.01       1522.42        95.24 o                         
  -8  14   5        155.45        160.57        37.77 o                         
  -6  14   5         52.33         51.83        29.95 o                         
  -4  14   5       1653.95       1753.50       111.25 o                         
  -2  14   5       1071.48       1135.05       133.10 o                         
   0  14   5       1081.41       1187.69        90.06 o                         
   2  14   5        758.27        732.13        78.39 o                         
 -24   0   6        186.67        230.86       105.50 o                         
 -22   0   6       3479.15       3460.46       573.01 o                         
 -20   0   6        467.16        498.32        27.93 o                         
 -18   0   6       8322.52       8664.81       164.62 o                         
 -16   0   6      38020.48      41722.25      4855.54 o                         
 -14   0   6      10423.00      10266.17       262.29 o                         
 -12   0   6       6910.18       6419.52       235.85 o                         
 -10   0   6        140.14        168.75        17.33 o                         
  -8   0   6      36012.52      39589.72      1434.88 o                         
  -6   0   6      44772.75      48369.87      1825.14 o                         
  -4   0   6       6043.04       5771.05       212.68 o                         
  -2   0   6      54312.73      59597.06      3819.36 o                         
   0   0   6       4091.99       4040.34       130.51 o                         
   2   0   6      84344.84      93956.91      5215.15 o                         
   4   0   6      17845.00      16662.59       804.73 o                         
   6   0   6       2284.69       2289.28       307.07 o                         
   8   0   6      42160.82      39279.40      3034.88 o                         
  10   0   6      14557.12      13374.53       863.68 o                         
  12   0   6       8616.46       8383.34      1038.24 o                         
 -23   1   6       1736.41       2139.36       236.99 o                         
 -21   1   6       1587.96       1647.83        57.25 o                         
 -19   1   6      11534.01      12001.24       444.00 o                         
 -17   1   6         57.26         79.39        31.18 o                         
 -15   1   6         71.83         90.19        17.16 o                         
 -13   1   6       3207.86       3249.91        99.80 o                         
 -11   1   6        262.52        259.28        20.06 o                         
  -9   1   6      76267.77      82274.48      2416.88 o                         
  -7   1   6       8610.58       8114.17       122.97 o                         
  -5   1   6       1180.95       1225.13        63.52 o                         
  -3   1   6       6704.26       6705.09       145.14 o                         
  -1   1   6      18537.26      19288.38       503.33 o                         
   1   1   6      56702.63      60942.76      1820.96 o                         
   3   1   6       7520.77       7119.22       148.79 o                         
   5   1   6        196.75        176.39        14.83 o                         
   7   1   6       8031.83       7387.73       311.34 o                         
   9   1   6       7876.43       7262.26       410.51 o                         
  11   1   6      12091.23      12078.72       841.62 o                         
  13   1   6       2642.30       2653.18       217.64 o                         
 -24   2   6         38.96         93.17        63.56 o                         
 -22   2   6       1758.71       1878.75        98.74 o                         
 -20   2   6       5782.91       6105.31       443.47 o                         
 -18   2   6        598.40        603.74        61.01 o                         
 -16   2   6      11122.17      11263.23       301.46 o                         
 -14   2   6       1957.94       1768.15        70.80 o                         
 -12   2   6       9328.40       9302.49       214.79 o                         
 -10   2   6      15741.01      15193.62       378.32 o                         
  -8   2   6        472.96        408.29        22.67 o                         
  -6   2   6      63273.45      69599.18      2179.69 o                         
  -4   2   6        407.36        392.75        23.15 o                         
  -2   2   6       4228.51       4003.49        95.21 o                         
   0   2   6      12162.88      11988.21       246.20 o                         
   2   2   6        599.15        630.20        56.03 o                         
   4   2   6      25396.55      25319.27       772.97 o                         
   6   2   6        433.41        476.78        28.80 o                         
   8   2   6       2055.08       2005.08        90.11 o                         
  10   2   6       1964.80       1801.96       170.14 o                         
  12   2   6        675.78        573.15       113.40 o                         
 -23   3   6       5706.72       6102.67       424.34 o                         
 -21   3   6       4013.47       4184.06       362.25 o                         
 -19   3   6       6474.75       6847.85       557.77 o                         
 -17   3   6       3500.98       3635.18       160.11 o                         
 -15   3   6       2007.78       1808.12        77.90 o                         
 -13   3   6      50002.86      52514.44      1879.04 o                         
 -11   3   6      19796.24      18811.96       517.99 o                         
  -9   3   6       1904.17       1754.34        32.48 o                         
  -7   3   6        378.71        400.20        16.85 o                         
  -5   3   6      10355.68      10057.84       203.97 o                         
  -3   3   6     129087.14     134872.52      5648.39 o                         
  -1   3   6       1648.03       1642.70        47.52 o                         
   1   3   6       1339.97       1302.16        69.52 o                         
   3   3   6       3918.28       3766.18       126.34 o                         
   5   3   6         68.64         80.60        14.62 o                         
   7   3   6      36758.92      36681.97      1023.33 o                         
   9   3   6        404.21        412.08        51.86 o                         
  11   3   6       2494.56       2214.40       206.27 o                         
 -22   4   6       1870.75       2047.22       305.78 o                         
 -20   4   6      13727.18      13473.61      1613.23 o                         
 -18   4   6       3201.60       3082.92       210.87 o                         
 -16   4   6       5215.11       4875.17       161.27 o                         
 -14   4   6      23058.01      21805.98       648.17 o                         
 -12   4   6        901.27        902.15        56.74 o                         
 -10   4   6      19260.90      18782.34       625.35 o                         
  -8   4   6       8099.09       7482.87       120.97 o                         
  -6   4   6      47081.86      51952.28      1348.19 o                         
  -4   4   6      40402.78      44738.09      1077.83 o                         
  -2   4   6        143.35        238.08        25.10 o                         
   0   4   6      11444.41      11225.36       287.35 o                         
   2   4   6       7819.62       7688.34       303.61 o                         
   4   4   6      61389.37      63839.16      2278.00 o                         
   6   4   6       9431.73       9583.61       323.57 o                         
   8   4   6       2114.50       2148.81        77.29 o                         
  10   4   6       2227.83       2298.20        91.11 o                         
  12   4   6        681.15        670.11        97.73 o                         
 -23   5   6       1492.46       1952.89       376.41 o                         
 -21   5   6         26.96         54.06        38.42 o                         
 -19   5   6       4632.41       4043.17       256.59 o                         
 -17   5   6        768.92        782.81        62.97 o                         
 -15   5   6       1853.56       1821.58       116.21 o                         
 -13   5   6      11570.28      11042.69       322.41 o                         
 -11   5   6       5140.39       4861.88       130.66 o                         
  -9   5   6      10558.26      10053.37       159.19 o                         
  -7   5   6       1102.08        996.44        26.64 o                         
  -5   5   6       7869.19       7946.27       137.39 o                         
  -3   5   6      30719.95      30640.14       637.99 o                         
  -1   5   6      10338.52      10827.30       313.65 o                         
   1   5   6      11841.51      11483.60       335.47 o                         
   3   5   6         83.71         93.25        30.41 o                         
   5   5   6        397.25        444.92        42.67 o                         
   7   5   6      32719.82      30695.65      1115.46 o                         
   9   5   6        439.30        432.25        50.69 o                         
  11   5   6        984.54       1019.11       102.09 o                         
 -22   6   6       1033.54       1092.95       244.08 o                         
 -20   6   6        919.15        927.00        95.89 o                         
 -18   6   6         24.15         44.27        23.37 o                         
 -16   6   6      19966.89      19373.61       806.65 o                         
 -14   6   6         36.29         43.22        22.32 o                         
 -12   6   6       3929.03       3578.44       173.28 o                         
 -10   6   6       5683.73       5387.99       102.70 o                         
  -8   6   6       2007.08       1867.73        55.53 o                         
  -6   6   6      56606.61      59440.89      1603.99 o                         
  -4   6   6         39.55         62.65        11.89 o                         
  -2   6   6       4207.04       3902.93        87.43 o                         
   0   6   6       7590.93       7521.57       176.96 o                         
   2   6   6       8964.76       8192.03       237.11 o                         
   4   6   6      18984.98      17100.30       504.61 o                         
   6   6   6         18.48         44.59        21.44 o                         
   8   6   6       8817.73       8673.23       342.63 o                         
  10   6   6       2195.26       2099.32        98.96 o                         
 -21   7   6        767.38        639.96        99.87 o                         
 -19   7   6      11752.85      11694.33       847.41 o                         
 -17   7   6        462.85        393.48        58.65 o                         
 -15   7   6        555.28        587.06        56.39 o                         
 -13   7   6        783.42        787.56        59.29 o                         
 -11   7   6        506.04        519.80        15.73 o                         
  -9   7   6      71208.55      67566.27      2677.49 o                         
  -7   7   6      14902.93      13932.52       320.49 o                         
  -5   7   6       4661.95       4672.65       109.03 o                         
  -3   7   6       1353.73       1417.14        58.34 o                         
  -1   7   6      17721.46      17745.64       469.12 o                         
   1   7   6      38220.54      38838.71      1304.30 o                         
   3   7   6      13523.80      13709.39       398.83 o                         
   5   7   6       1007.99        951.75        64.80 o                         
   7   7   6       1087.90       1077.29        74.55 o                         
   9   7   6      11907.99      11542.92       398.58 o                         
 -20   8   6        207.77        216.30        49.50 o                         
 -18   8   6        866.97        853.71        93.84 o                         
 -16   8   6      13357.86      12765.42       592.08 o                         
 -14   8   6       1239.91       1280.86        95.01 o                         
 -12   8   6       1510.25       1518.51        32.41 o                         
 -10   8   6       1353.85       1300.29        56.69 o                         
  -8   8   6       6941.80       6806.59       170.63 o                         
  -6   8   6      19179.50      18586.20       434.51 o                         
  -4   8   6       3757.89       3812.64       131.58 o                         
  -2   8   6       9946.26      10241.91       264.68 o                         
   0   8   6        615.33        646.51        36.42 o                         
   2   8   6      17335.39      18588.54       649.33 o                         
   4   8   6      13292.28      14466.33       552.80 o                         
   6   8   6       2437.16       2337.11       123.77 o                         
   8   8   6       9108.65       8974.89       312.35 o                         
  10   8   6       3956.89       3657.98       168.21 o                         
 -19   9   6       8269.08       8053.42       936.47 o                         
 -17   9   6        911.70       1024.36        89.09 o                         
 -15   9   6        154.83        213.90        40.39 o                         
 -13   9   6       4799.15       4661.45        95.93 o                         
 -11   9   6       2608.26       2527.58        82.10 o                         
  -9   9   6      15125.38      14521.25       396.04 o                         
  -7   9   6        625.51        708.20        61.48 o                         
  -5   9   6        136.60        125.67        29.27 o                         
  -3   9   6      10823.54      11043.10       327.64 o                         
  -1   9   6       4749.81       4810.82       153.21 o                         
   1   9   6      16596.14      17079.82       540.81 o                         
   3   9   6       1936.53       2088.46        83.83 o                         
   5   9   6         25.81        111.23        52.16 o                         
   7   9   6       4288.34       4286.90       183.21 o                         
   9   9   6       1508.47       1294.80       104.82 o                         
 -18  10   6        482.05        461.60        85.64 o                         
 -16  10   6       4699.99       4588.47       245.04 o                         
 -14  10   6       3603.60       3052.96       214.10 o                         
 -12  10   6       5016.51       5154.27       268.81 o                         
 -10  10   6       5628.11       5563.87       186.52 o                         
  -8  10   6          8.43         20.77        16.41 o                         
  -6  10   6      23884.72      24272.69       757.04 o                         
  -4  10   6       6652.07       6559.55       214.29 o                         
  -2  10   6       3925.83       3980.31       137.36 o                         
   0  10   6       6994.08       7442.91       215.24 o                         
   2  10   6         55.68         50.35        22.25 o                         
   4  10   6      18148.32      20113.90       829.09 o                         
   6  10   6       3143.53       3425.32       201.65 o                         
   8  10   6          7.20         20.88        31.62 o                         
 -17  11   6        553.32        698.30       117.47 o                         
 -15  11   6       3086.69       2876.24       261.90 o                         
 -13  11   6      15101.19      15364.30       917.82 o                         
 -11  11   6       3345.21       3536.92       126.53 o                         
  -9  11   6        855.27        741.20        48.70 o                         
  -7  11   6        263.99        282.47        45.83 o                         
  -5  11   6       4005.25       3917.55       163.92 o                         
  -3  11   6      31903.94      32521.83      1047.32 o                         
  -1  11   6        179.78        233.65        53.66 o                         
   3  11   6       2199.94       2320.54       120.21 o                         
   5  11   6          1.02         38.75        35.66 o                         
 -14  12   6       1508.17       1415.30       315.87 o                         
 -12  12   6        889.38        727.49       114.83 o                         
 -10  12   6       6497.35       6297.22       251.39 o                         
  -8  12   6         87.41         91.38        32.60 o                         
  -6  12   6       9875.06      10105.14       376.52 o                         
  -4  12   6       4688.55       4726.75       183.23 o                         
  -2  12   6          2.60         40.58        36.09 o                         
   0  12   6       6363.60       6385.53       278.44 o                         
   2  12   6        817.89        868.09       116.76 o                         
   4  12   6       7636.12       7873.77       533.82 o                         
 -13  13   6       7082.38       7706.35       474.06 o                         
 -11  13   6        317.03        355.27        79.06 o                         
  -9  13   6       3657.02       3547.93       144.18 o                         
  -7  13   6         74.85         96.94        35.20 o                         
  -5  13   6         22.76         64.65        34.88 o                         
  -3  13   6       8581.98       8769.04       382.48 o                         
  -1  13   6       2299.77       2231.88       158.90 o                         
   1  13   6       5977.08       6331.47       273.93 o                         
 -10  14   6       1203.24       1418.71        99.72 o                         
  -8  14   6       1607.69       1660.86       130.87 o                         
  -6  14   6       6780.08       7092.67       382.27 o                         
  -4  14   6        586.88        648.30        97.88 o                         
  -2  14   6       3605.32       3585.83       205.20 o                         
 -23   1   7         19.47         33.87        54.35 o                         
 -21   1   7        759.15        759.08        39.64 o                         
 -19   1   7        858.32        905.65        51.25 o                         
 -17   1   7        222.64        204.21        20.68 o                         
 -15   1   7       3936.95       3683.15       221.75 o                         
 -13   1   7       3629.88       3487.36        90.75 o                         
 -11   1   7        122.38        130.42         8.35 o                         
  -9   1   7       7226.46       6857.00       124.24 o                         
  -7   1   7       7154.51       7066.00       132.22 o                         
  -5   1   7       1532.89       1587.12        42.90 o                         
  -3   1   7      19840.80      20368.36       401.26 o                         
  -1   1   7       4859.78       4805.38       101.55 o                         
   1   1   7       4473.30       4514.61       163.82 o                         
   3   1   7       2415.75       2225.82        55.12 o                         
   5   1   7        810.64        708.26        78.77 o                         
   7   1   7       5424.66       5139.89       275.37 o                         
   9   1   7       2596.49       2290.39       236.65 o                         
  11   1   7        544.08        626.74       110.78 o                         
 -24   2   7       2402.12       2328.70       425.00 o                         
 -22   2   7        257.70        273.18        83.37 o                         
 -20   2   7       2811.30       2943.84       143.75 o                         
 -18   2   7        149.98        184.85        26.93 o                         
 -16   2   7        305.54        315.42        49.86 o                         
 -14   2   7       6846.43       6800.69       177.97 o                         
 -12   2   7       1875.94       1647.44        29.99 o                         
 -10   2   7       7032.15       6436.66       131.68 o                         
  -8   2   7       7551.86       7155.71       266.00 o                         
  -6   2   7       2910.93       3030.01        68.65 o                         
  -4   2   7       7328.14       6961.30       132.55 o                         
  -2   2   7       5734.82       5631.37       106.23 o                         
   0   2   7       2157.22       2281.05        48.55 o                         
   2   2   7      13481.44      12879.84       403.52 o                         
   4   2   7       5283.78       5155.72       161.78 o                         
   6   2   7       2055.77       2132.17        65.84 o                         
   8   2   7      12515.82      11613.10       620.56 o                         
  10   2   7        772.45        750.67       113.79 o                         
 -23   3   7        625.24        457.95       131.40 o                         
 -21   3   7         38.58         38.38        19.93 o                         
 -19   3   7       1549.37       1470.09        87.45 o                         
 -17   3   7       1330.00       1367.90        81.91 o                         
 -15   3   7       5571.39       5603.40       210.29 o                         
 -13   3   7       3729.11       3546.87        94.81 o                         
 -11   3   7        618.14        568.96        23.59 o                         
  -9   3   7       3216.79       3179.99        82.16 o                         
  -7   3   7      15347.61      15856.63       322.78 o                         
  -5   3   7        128.78        115.86        15.15 o                         
  -3   3   7      10382.11      10197.83       210.37 o                         
  -1   3   7       2468.91       2444.43        58.90 o                         
   1   3   7       2416.68       2450.47       102.04 o                         
   3   3   7       8793.20       8712.31       235.02 o                         
   5   3   7        307.36        287.33        30.01 o                         
   7   3   7       2146.79       2090.69        79.35 o                         
   9   3   7       1281.45       1150.15       124.56 o                         
  11   3   7        428.31        404.90        89.96 o                         
 -22   4   7         31.78         19.09        22.80 o                         
 -20   4   7        107.39         78.51        25.59 o                         
 -18   4   7        112.20        102.97        25.72 o                         
 -16   4   7        730.22        683.29        72.62 o                         
 -14   4   7       1250.47       1410.34       210.90 o                         
 -12   4   7        678.23        646.98        37.10 o                         
 -10   4   7        845.28        786.71        18.20 o                         
  -8   4   7       1393.56       1274.40        45.40 o                         
  -6   4   7        239.15        267.54        20.33 o                         
  -4   4   7         66.76         78.78        13.64 o                         
  -2   4   7        647.88        599.91        22.49 o                         
   0   4   7          5.54         17.19        15.15 o                         
   2   4   7       1583.40       1650.79       108.83 o                         
   4   4   7       1320.20       1290.47        63.36 o                         
   6   4   7          4.80          7.55        16.52 o                         
   8   4   7       1495.94       1475.30        74.24 o                         
  10   4   7        790.44        895.78       155.47 o                         
 -23   5   7          6.00          0.71        44.49 o                         
 -21   5   7          6.09         22.73        25.99 o                         
 -19   5   7       1387.60       1323.36       110.00 o                         
 -17   5   7         25.73         52.62        34.96 o                         
 -15   5   7       9409.49       8623.14       278.49 o                         
 -13   5   7        121.87        127.74        26.40 o                         
 -11   5   7        409.80        391.33        14.79 o                         
  -9   5   7       5695.04       5352.96       112.61 o                         
  -7   5   7       8511.19       8215.63       183.09 o                         
  -5   5   7        411.67        442.12        25.21 o                         
  -3   5   7       9109.18       8860.65       191.18 o                         
  -1   5   7       2106.29       2087.77        83.68 o                         
   1   5   7       9106.50       8568.63       251.40 o                         
   3   5   7       3799.39       4208.47       132.65 o                         
   5   5   7         15.41         65.59        33.64 o                         
   7   5   7       3716.57       3630.96       149.98 o                         
   9   5   7        961.19        856.64        86.78 o                         
 -22   6   7         48.07          7.51        22.75 o                         
 -20   6   7       3157.39       3198.30       239.84 o                         
 -18   6   7       2790.88       2513.84       188.52 o                         
 -16   6   7       1975.92       1750.01       124.97 o                         
 -14   6   7       2185.09       2010.09       103.13 o                         
 -12   6   7       4234.62       4078.14       154.48 o                         
 -10   6   7       1668.72       1696.57        40.70 o                         
  -8   6   7      19169.97      18828.87       361.60 o                         
  -6   6   7        913.84        902.42        35.80 o                         
  -4   6   7       4770.98       4588.54       109.92 o                         
  -2   6   7      13768.88      13997.71       484.09 o                         
   0   6   7         25.25         54.88        26.62 o                         
   2   6   7      14427.58      13836.87       437.13 o                         
   4   6   7       4142.63       3945.72       139.07 o                         
   6   6   7        644.07        630.49        68.86 o                         
   8   6   7       7545.70       7556.26       285.14 o                         
 -21   7   7          4.26         11.81        22.31 o                         
 -19   7   7       1093.54       1159.91       103.22 o                         
 -17   7   7        400.69        327.61        51.72 o                         
 -15   7   7        486.95        476.53        57.77 o                         
 -13   7   7       1015.08       1117.13        81.47 o                         
 -11   7   7        734.12        717.98        23.32 o                         
  -9   7   7       1360.94       1352.41        38.28 o                         
  -7   7   7        511.40        511.24        31.05 o                         
  -5   7   7       1513.21       1405.48        46.84 o                         
  -3   7   7        497.35        565.71        38.57 o                         
  -1   7   7       1597.73       1799.19       105.70 o                         
   1   7   7         17.70         47.25        22.72 o                         
   3   7   7       2765.07       2678.03       134.12 o                         
   5   7   7         14.22         15.54        21.14 o                         
   7   7   7        748.11        718.03        58.12 o                         
   9   7   7        532.90        405.81        63.69 o                         
 -20   8   7        738.08        612.49        87.11 o                         
 -18   8   7        281.43        322.04        65.09 o                         
 -16   8   7        276.36        301.35        63.38 o                         
 -14   8   7       1891.74       1762.48       112.10 o                         
 -12   8   7        402.15        358.32        16.08 o                         
 -10   8   7        238.90        204.79        15.13 o                         
  -8   8   7        307.35        333.68        30.50 o                         
  -6   8   7        100.21        107.01        17.74 o                         
  -4   8   7       1082.23       1067.99        58.53 o                         
  -2   8   7       2352.15       2390.44        96.00 o                         
   0   8   7         43.52         49.43        19.24 o                         
   2   8   7       2035.82       1981.57       105.26 o                         
   4   8   7       1598.23       1573.52        85.09 o                         
   6   8   7        229.44        236.90        40.32 o                         
   8   8   7       2066.93       2211.35       119.58 o                         
 -19   9   7        342.39        332.22       110.30 o                         
 -17   9   7        167.85        164.03        44.79 o                         
 -15   9   7       6279.80       6116.56       275.93 o                         
 -13   9   7       2837.80       2738.34        78.59 o                         
 -11   9   7       1929.84       1748.87        55.26 o                         
  -9   9   7       2614.18       2374.52        68.61 o                         
  -7   9   7       7063.65       7093.50       208.19 o                         
  -5   9   7       2437.07       2296.83       134.12 o                         
  -3   9   7      10887.30      11217.32       324.88 o                         
  -1   9   7        887.75        957.78        61.80 o                         
   1   9   7        467.96        523.97        30.68 o                         
   3   9   7       5804.72       6030.63       259.57 o                         
   5   9   7        131.25        173.18        50.56 o                         
   7   9   7       4040.96       4516.17       245.78 o                         
 -18  10   7         66.45        111.50        44.87 o                         
 -16  10   7        277.25        231.10        47.77 o                         
 -14  10   7       2037.47       2030.36       129.86 o                         
 -12  10   7       2113.05       2034.74        67.21 o                         
 -10  10   7        930.55        849.26        51.60 o                         
  -8  10   7       5108.48       5157.64       221.43 o                         
  -6  10   7       1210.40       1264.84        81.93 o                         
  -4  10   7       3908.86       3997.47       166.56 o                         
  -2  10   7       3409.19       3636.87       131.16 o                         
   0  10   7        267.90        263.24        73.36 o                         
   2  10   7       2289.85       2362.87       132.91 o                         
   4  10   7       3166.54       3392.36       171.42 o                         
   6  10   7        302.57        294.34        58.13 o                         
 -17  11   7         99.86        165.60        57.78 o                         
 -15  11   7        121.78         73.06        38.84 o                         
 -13  11   7       1098.97       1059.34       152.30 o                         
 -11  11   7       1015.22        985.08        69.15 o                         
  -9  11   7          3.09         16.13        21.29 o                         
  -7  11   7        118.27        114.33        43.51 o                         
  -5  11   7        431.04        380.65        53.80 o                         
  -3  11   7        274.49        230.21        53.93 o                         
  -1  11   7        250.45        108.78        66.49 o                         
   1  11   7        346.11        205.36       110.70 o                         
   3  11   7         24.86         24.04        34.12 o                         
 -14  12   7          6.80         38.33        53.71 o                         
 -12  12   7        916.35        987.54       130.09 o                         
 -10  12   7        373.42        338.32        36.08 o                         
  -8  12   7       6881.13       7201.19       278.79 o                         
  -6  12   7       1350.94       1307.61       100.77 o                         
  -4  12   7         78.30         68.10        32.25 o                         
  -2  12   7       1551.46       1521.32       248.79 o                         
   0  12   7         18.56         -4.46        21.59 o                         
   2  12   7       3099.93       3637.02       227.33 o                         
 -11  13   7          6.06         12.10        35.48 o                         
  -9  13   7       3167.22       3337.09       164.05 o                         
  -7  13   7        699.77        814.67        78.05 o                         
  -5  13   7        303.56        286.65        50.95 o                         
  -3  13   7       1121.79        994.44       215.40 o                         
  -1  13   7       1567.34       1701.62       106.64 o                         
 -24   0   8       1469.63       1726.32       306.21 o                         
 -22   0   8        405.85        387.97       133.62 o                         
 -20   0   8       1320.32       1261.95       332.29 o                         
 -18   0   8      15982.90      17074.62       875.09 o                         
 -16   0   8      14154.03      14407.91       670.84 o                         
 -14   0   8      21914.99      22380.97       574.23 o                         
 -12   0   8       1437.89       1364.13        37.22 o                         
 -10   0   8       9233.54       8906.05       227.87 o                         
  -8   0   8       5569.79       5274.90       373.82 o                         
  -6   0   8      83247.33      91657.44      4790.75 o                         
  -4   0   8      16042.02      15991.97       505.13 o                         
  -2   0   8       3180.50       3146.83       156.65 o                         
   0   0   8       3498.20       3496.50       195.55 o                         
   2   0   8       4040.19       4164.76       215.75 o                         
   4   0   8      66352.27      62795.84      4404.37 o                         
   6   0   8        569.92        785.25       142.25 o                         
   8   0   8         83.16        108.46       142.00 o                         
 -23   1   8       1802.47       1988.07       295.48 o                         
 -21   1   8       1548.19       1677.05       211.87 o                         
 -19   1   8       3537.01       3394.66       117.95 o                         
 -17   1   8        583.83        570.24        33.06 o                         
 -15   1   8      10975.27      11132.19       358.61 o                         
 -13   1   8      18266.93      18343.84       513.16 o                         
 -11   1   8       1795.08       1745.92        42.35 o                         
  -9   1   8       3965.03       3795.23        73.63 o                         
  -7   1   8       3557.18       3721.87        87.23 o                         
  -5   1   8       9274.42       9509.90       195.82 o                         
  -3   1   8      40533.86      43635.52      1262.21 o                         
  -1   1   8        610.83        678.13        32.28 o                         
   1   1   8       9650.97       9364.38       322.02 o                         
   3   1   8       7397.47       7248.55       219.39 o                         
   5   1   8       1299.78       1263.80       147.85 o                         
   7   1   8      17411.88      16009.71       737.93 o                         
   9   1   8        286.02        405.31       116.24 o                         
 -24   2   8         37.13         38.29       126.28 o                         
 -22   2   8       2645.55       2717.39       416.64 o                         
 -20   2   8       1673.28       1981.25       106.06 o                         
 -18   2   8        141.16        116.28        34.87 o                         
 -16   2   8      17321.17      16729.97       636.38 o                         
 -14   2   8         47.55         76.06        13.86 o                         
 -12   2   8       6937.02       6808.49       142.88 o                         
 -10   2   8          6.55         77.23        32.43 o                         
  -8   2   8        144.54        206.56        22.01 o                         
  -6   2   8      24854.80      25223.48       607.59 o                         
  -4   2   8       1499.57       1535.76        55.56 o                         
  -2   2   8      22462.00      22976.37       570.33 o                         
   0   2   8         11.09         20.61        11.78 o                         
   2   2   8       1106.93       1131.57       118.10 o                         
   4   2   8      11090.54      10481.24       237.31 o                         
   6   2   8       2167.91       2095.01       169.97 o                         
   8   2   8       7465.64       7558.04       421.28 o                         
 -23   3   8        356.18        354.49       128.07 o                         
 -21   3   8       1377.34       1454.62       118.21 o                         
 -19   3   8      17510.38      17212.92       973.24 o                         
 -17   3   8        815.40        811.61        61.28 o                         
 -15   3   8          8.44         73.49        31.25 o                         
 -13   3   8        151.31        152.95        12.36 o                         
 -11   3   8       8170.80       7763.39       145.02 o                         
  -9   3   8      53958.06      56628.64      1984.76 o                         
  -7   3   8       8269.76       7918.26       191.47 o                         
  -5   3   8       6269.91       6321.44       156.68 o                         
  -3   3   8        648.39        639.99        34.52 o                         
  -1   3   8      16759.79      16654.26       478.30 o                         
   1   3   8      25154.89      24101.47       893.04 o                         
   3   3   8       4707.18       4462.97       132.45 o                         
   5   3   8       2738.77       2476.85        70.04 o                         
   7   3   8       1148.36       1113.40       111.55 o                         
   9   3   8       6347.08       6226.16       688.02 o                         
 -22   4   8       1921.02       1918.60       288.39 o                         
 -20   4   8         90.41         69.49        24.64 o                         
 -18   4   8       2744.97       2782.76       183.11 o                         
 -16   4   8      11490.12      11276.29       341.27 o                         
 -14   4   8       1705.17       1723.04        97.53 o                         
 -12   4   8      18474.25      18131.34       335.04 o                         
 -10   4   8        123.32        152.73        16.01 o                         
  -8   4   8      10740.45      10668.73       245.79 o                         
  -6   4   8      16586.46      16308.46       351.93 o                         
  -4   4   8       3648.37       3522.38       106.43 o                         
  -2   4   8      55301.66      58605.30      1931.52 o                         
   0   4   8       2304.49       2404.29       120.10 o                         
   2   4   8       9450.49       9892.50       319.95 o                         
   4   4   8        331.21        354.22        35.33 o                         
   6   4   8         56.47         49.34        13.99 o                         
   8   4   8      21651.99      20772.04       865.90 o                         
 -23   5   8        643.29        636.28       113.38 o                         
 -21   5   8         11.37         14.50        21.18 o                         
 -19   5   8      11415.75      11079.34       776.50 o                         
 -17   5   8         21.01          8.72        21.52 o                         
 -15   5   8       2640.80       2412.50       109.17 o                         
 -13   5   8       2761.60       2459.02       102.05 o                         
 -11   5   8       4136.23       4149.68        92.54 o                         
  -9   5   8      41526.99      43028.56      1117.66 o                         
  -7   5   8         10.41         70.17        22.33 o                         
  -5   5   8       1303.69       1283.31        57.40 o                         
  -3   5   8       8037.16       7605.64       176.14 o                         
  -1   5   8       3806.21       3546.61       169.55 o                         
   1   5   8      22768.57      23040.20       754.88 o                         
   3   5   8        245.96        261.98        28.40 o                         
   5   5   8       2213.38       2192.08        89.60 o                         
   7   5   8       1790.98       1678.66       138.96 o                         
 -22   6   8       3168.92       2925.21       231.23 o                         
 -20   6   8       1185.51       1318.93       163.00 o                         
 -18   6   8       1922.44       1555.22       103.82 o                         
 -16   6   8       8968.07       8440.50       399.05 o                         
 -14   6   8       1900.76       1714.29        94.97 o                         
 -12   6   8       6132.43       5809.16        97.41 o                         
 -10   6   8       4788.86       4626.33       130.40 o                         
  -8   6   8         95.32        108.32        16.49 o                         
  -6   6   8      18200.50      17753.69       384.16 o                         
  -4   6   8       6909.94       6737.08       181.04 o                         
  -2   6   8       4437.25       4617.07       210.29 o                         
   0   6   8       2125.43       2045.57       147.68 o                         
   2   6   8        533.89        497.30        58.58 o                         
   4   6   8      20074.29      19785.91       572.63 o                         
   6   6   8        889.22        869.65        69.96 o                         
 -21   7   8        631.53        586.94        87.39 o                         
 -19   7   8        659.97        556.62        63.28 o                         
 -17   7   8        445.85        404.66        59.55 o                         
 -15   7   8       4501.69       4187.11       219.13 o                         
 -13   7   8      19804.82      19107.20       609.55 o                         
 -11   7   8        570.04        569.25        27.30 o                         
  -9   7   8         23.56         50.44        17.28 o                         
  -7   7   8       6053.36       5809.70       138.81 o                         
  -5   7   8       3213.39       3059.82        90.79 o                         
  -3   7   8      27663.17      27643.13       823.71 o                         
  -1   7   8        109.14        147.71        55.26 o                         
   1   7   8       6693.89       6415.31       319.41 o                         
   3   7   8       9682.88       9480.93       273.97 o                         
   5   7   8         12.36         42.78        27.27 o                         
   7   7   8      14180.56      14206.42       517.53 o                         
 -20   8   8       1147.42       1153.66       139.44 o                         
 -18   8   8       2540.28       2629.67       273.14 o                         
 -16   8   8       4624.51       4652.03       407.44 o                         
 -14   8   8       5379.61       5056.06       274.39 o                         
 -12   8   8       4466.48       4126.72       261.10 o                         
 -10   8   8       2379.26       2505.03        62.46 o                         
  -8   8   8       2477.62       2493.04        71.27 o                         
  -6   8   8      23303.34      23625.32       519.99 o                         
  -4   8   8       8013.71       7984.43       248.53 o                         
  -2   8   8        584.39        518.46        70.69 o                         
   0   8   8       1289.43       1329.59       103.71 o                         
   2   8   8       4812.35       4723.00       233.45 o                         
   4   8   8      20139.87      20186.04       670.99 o                         
   6   8   8       2893.26       3146.86       187.22 o                         
 -19   9   8       3124.69       2848.34       195.54 o                         
 -17   9   8        235.85        196.37        63.44 o                         
 -15   9   8       1891.13       1740.06       133.37 o                         
 -13   9   8       6155.22       6178.89       302.04 o                         
 -11   9   8       2020.54       1892.96        59.85 o                         
  -9   9   8       9931.27       9541.62       204.90 o                         
  -7   9   8        209.54        237.53        29.19 o                         
  -5   9   8       3247.94       3287.58       119.52 o                         
  -3   9   8      13183.99      14070.88       400.87 o                         
  -1   9   8        877.38       1064.22        85.15 o                         
   1   9   8       6701.74       6606.99       295.58 o                         
   3   9   8        576.14        576.17        65.44 o                         
   5   9   8        390.31        387.75        56.83 o                         
 -18  10   8        163.76        162.00        51.54 o                         
 -16  10   8       8063.95       8002.20       380.49 o                         
 -14  10   8         27.02         25.57        26.22 o                         
 -12  10   8       3480.53       3140.46        85.83 o                         
 -10  10   8         70.69        105.33        16.56 o                         
  -8  10   8        888.78        927.93        46.94 o                         
  -6  10   8      11784.93      12052.57       340.47 o                         
  -4  10   8         34.33         49.92        26.05 o                         
  -2  10   8      11254.56      11397.38       319.88 o                         
   0  10   8        347.34        334.15        96.62 o                         
   2  10   8       3195.93       3554.07       213.65 o                         
 -15  11   8        127.46        131.51        51.06 o                         
 -13  11   8         42.06         34.30        32.97 o                         
 -11  11   8       2940.56       3045.68       112.03 o                         
  -9  11   8      24551.56      24936.96       699.67 o                         
  -7  11   8       1011.19       1146.72        78.44 o                         
  -5  11   8       1414.05       1269.53       131.50 o                         
  -3  11   8        108.61         80.50        37.25 o                         
  -1  11   8       6073.50       6708.51       218.80 o                         
   1  11   8       9850.40      10237.04       430.24 o                         
 -14  12   8        111.27        189.01        72.14 o                         
 -12  12   8       3683.86       3778.30       244.98 o                         
 -10  12   8          8.90         21.26        21.51 o                         
  -8  12   8        819.32        988.11        69.30 o                         
  -6  12   8       5048.86       5208.95       203.17 o                         
  -4  12   8         59.24         43.31        30.50 o                         
  -2  12   8      12257.11      13093.50       376.72 o                         
  -9  13   8       3679.01       3993.33       223.23 o                         
  -7  13   8        532.76        448.29       111.47 o                         
  -5  13   8        608.34        455.78       119.23 o                         
 -23   1   9         80.01        124.56        71.08 o                         
 -21   1   9        116.89        101.37        66.79 o                         
 -19   1   9       2320.59       2614.88       129.33 o                         
 -17   1   9       1021.26        975.83        59.83 o                         
 -15   1   9        121.37        114.76        11.12 o                         
 -13   1   9       4952.79       4970.74       123.67 o                         
 -11   1   9          9.13         29.64        10.11 o                         
  -9   1   9        575.12        574.78        26.26 o                         
  -7   1   9       5545.14       5622.42       120.75 o                         
  -5   1   9       1498.45       1489.37        69.00 o                         
  -3   1   9       9245.52       9598.72       215.86 o                         
  -1   1   9       1237.71       1257.31        48.17 o                         
   1   1   9        233.68        272.88        52.62 o                         
   3   1   9       4034.42       3838.03       280.51 o                         
   5   1   9       1157.25       1052.32       153.29 o                         
   7   1   9       3358.89       3392.15       323.93 o                         
 -22   2   9        130.07        130.59        66.88 o                         
 -20   2   9        565.23        626.42        31.81 o                         
 -18   2   9       1515.08       1405.02       103.99 o                         
 -16   2   9        538.66        462.98        32.94 o                         
 -14   2   9       1098.23       1065.90        42.23 o                         
 -12   2   9       4179.46       4205.08       105.23 o                         
 -10   2   9       1690.01       1682.03        52.22 o                         
  -8   2   9      17899.02      17592.29       466.17 o                         
  -6   2   9        245.27        277.83        26.57 o                         
  -4   2   9       9354.19       9548.31       246.05 o                         
  -2   2   9       4557.19       4814.44       126.18 o                         
   0   2   9       1636.32       1533.63       106.63 o                         
   2   2   9       5751.86       5560.53       153.87 o                         
   4   2   9       6850.96       6684.52       285.77 o                         
   6   2   9          7.93        -13.98        36.19 o                         
 -23   3   9        325.30        370.83       230.24 o                         
 -21   3   9        431.50        353.47        43.31 o                         
 -19   3   9       1190.57       1174.08        84.06 o                         
 -17   3   9        968.60       1000.65        56.67 o                         
 -15   3   9        685.95        629.95        45.41 o                         
 -13   3   9       4141.46       4110.99        95.28 o                         
 -11   3   9       1141.93       1113.92        41.76 o                         
  -9   3   9        455.77        449.73        28.53 o                         
  -7   3   9       2162.14       2078.20        93.61 o                         
  -5   3   9       1216.07       1184.17        45.09 o                         
  -3   3   9       2591.89       2549.79        99.41 o                         
  -1   3   9       5438.46       5243.43       127.64 o                         
   1   3   9        811.31        821.37        82.69 o                         
   3   3   9       4065.26       4025.50       132.03 o                         
   5   3   9        412.09        320.95        55.58 o                         
   7   3   9         17.76         24.39        36.17 o                         
 -22   4   9          0.31          8.97        27.43 o                         
 -20   4   9        577.63        693.24        82.32 o                         
 -18   4   9         75.23         60.85        18.96 o                         
 -16   4   9        106.24        109.57        21.99 o                         
 -14   4   9        153.13        167.95        34.68 o                         
 -12   4   9         19.87         24.78         7.66 o                         
 -10   4   9         99.76        156.50        22.36 o                         
  -8   4   9       1376.93       1390.43        59.31 o                         
  -6   4   9        123.88        136.90        19.22 o                         
  -4   4   9       2251.73       2197.11        82.91 o                         
  -2   4   9         39.20         44.54        35.38 o                         
   0   4   9        603.97        543.88        56.46 o                         
   2   4   9         74.52         95.13        19.35 o                         
   4   4   9       1419.56       1357.55        75.00 o                         
   6   4   9         95.65        106.22        50.66 o                         
 -21   5   9        179.68        129.64        36.75 o                         
 -19   5   9       1822.48       1620.33       120.36 o                         
 -17   5   9        962.45       1032.39        83.79 o                         
 -15   5   9       2954.40       2910.16       183.66 o                         
 -13   5   9       9001.45       8542.93       148.07 o                         
 -11   5   9        426.85        365.59        26.91 o                         
  -9   5   9         53.57         68.60        15.67 o                         
  -7   5   9       4251.66       4264.47       113.88 o                         
  -5   5   9       1509.36       1499.16        54.69 o                         
  -3   5   9       9606.83       9273.27       244.25 o                         
  -1   5   9       1626.75       1740.05       110.11 o                         
   1   5   9       1414.24       1421.23       109.95 o                         
   3   5   9       6478.14       6374.59       183.72 o                         
   5   5   9        290.15        253.27        54.39 o                         
 -22   6   9        611.89        552.27        74.94 o                         
 -20   6   9       1627.07       1521.57       128.79 o                         
 -18   6   9        422.82        434.08        50.02 o                         
 -16   6   9         98.14         95.36        31.35 o                         
 -14   6   9       1336.76       1276.95       102.99 o                         
 -12   6   9       3593.84       3574.74        87.18 o                         
 -10   6   9       1558.64       1402.51        48.44 o                         
  -8   6   9       5048.22       4958.91       137.71 o                         
  -6   6   9       2897.42       2807.15        79.21 o                         
  -4   6   9       3832.80       3861.53       111.47 o                         
  -2   6   9       7239.16       7101.71       242.49 o                         
   0   6   9       1439.27       1404.90        98.40 o                         
   2   6   9       3395.01       3562.47       157.74 o                         
   4   6   9       5382.73       5331.42       169.63 o                         
 -21   7   9        151.74        131.47        56.59 o                         
 -19   7   9         89.80        116.22        51.23 o                         
 -17   7   9       1725.46       1904.31       139.63 o                         
 -15   7   9          3.03          8.59        20.87 o                         
 -13   7   9       1372.74       1289.77        43.82 o                         
 -11   7   9        213.98        239.86        19.49 o                         
  -9   7   9        573.69        620.97        48.90 o                         
  -7   7   9       3483.03       3674.37        99.57 o                         
  -5   7   9          1.32         26.84        17.18 o                         
  -3   7   9        421.76        456.71        55.98 o                         
  -1   7   9        818.67        876.35        71.42 o                         
   1   7   9        324.40        379.80        68.08 o                         
   3   7   9        892.21        927.80        72.60 o                         
 -20   8   9        511.47        431.16        72.89 o                         
 -18   8   9        659.51        532.95        78.12 o                         
 -16   8   9         66.45         49.24        32.96 o                         
 -14   8   9        112.53        126.00        62.20 o                         
 -12   8   9       2552.37       2501.33        72.32 o                         
 -10   8   9        769.54        736.48        35.75 o                         
  -8   8   9       3183.35       3015.12       127.99 o                         
  -6   8   9         99.54         99.73        22.33 o                         
  -4   8   9         49.10         73.98        30.60 o                         
  -2   8   9       2372.80       2396.54       131.52 o                         
   0   8   9       1681.16       1642.94       132.52 o                         
   2   8   9        890.63        952.77       101.15 o                         
 -19   9   9       2600.18       2918.67       247.57 o                         
 -17   9   9         94.74        107.84        56.28 o                         
 -15   9   9        645.89        405.65       155.00 o                         
 -13   9   9       2197.21       2205.13       153.92 o                         
 -11   9   9        307.36        288.52        28.38 o                         
  -9   9   9       3861.58       3761.99       108.51 o                         
  -7   9   9       1441.42       1416.75        79.30 o                         
  -5   9   9          0.76         13.71        24.46 o                         
  -3   9   9       2120.15       2174.62       132.66 o                         
  -1   9   9       3185.15       3415.78       180.99 o                         
   1   9   9       1535.95       1551.79       127.93 o                         
 -16  10   9         64.89         75.03        38.85 o                         
 -14  10   9         69.53         53.22        39.49 o                         
 -12  10   9       5468.19       5482.37       418.47 o                         
 -10  10   9          3.72          6.99        14.20 o                         
  -8  10   9       4994.45       5159.81       207.74 o                         
  -6  10   9       1178.95       1263.62        84.58 o                         
  -4  10   9         52.29         59.00        27.34 o                         
  -2  10   9       3891.61       3923.23       200.83 o                         
   0  10   9        935.82        930.48       177.72 o                         
 -15  11   9          6.79         13.89        32.25 o                         
 -13  11   9         94.62         68.84        37.66 o                         
 -11  11   9        147.31        198.97        75.04 o                         
  -9  11   9        398.20        390.96        39.48 o                         
  -7  11   9        283.70        238.63        37.39 o                         
  -5  11   9        239.98        214.65        58.82 o                         
  -3  11   9         46.29         44.54        34.41 o                         
 -10  12   9        521.28        418.68        86.31 o                         
  -8  12   9        468.09        459.87        55.08 o                         
  -6  12   9        683.81        687.23        96.36 o                         
 -22   0  10       6158.90       6300.13       617.41 o                         
 -20   0  10         10.28         57.59        65.18 o                         
 -18   0  10        131.68        147.84        15.23 o                         
 -16   0  10       1588.86       1785.42        66.20 o                         
 -14   0  10       8543.72       9386.67       424.92 o                         
 -12   0  10      30877.06      32660.68      1058.73 o                         
 -10   0  10         28.86         85.79        34.19 o                         
  -8   0  10       1939.00       1834.99        86.25 o                         
  -6   0  10         38.00         53.48        24.49 o                         
  -4   0  10         13.83         21.06        23.38 o                         
  -2   0  10      57730.38      64068.62      3362.96 o                         
   0   0  10       5809.76       5819.23       194.08 o                         
   2   0  10        744.31        722.73       142.50 o                         
   4   0  10         16.11        100.69        75.78 o                         
 -23   1  10         54.11         58.78        70.23 o                         
 -21   1  10         33.62         28.41        43.98 o                         
 -19   1  10      13397.08      13363.16       619.03 o                         
 -17   1  10        398.97        392.23        33.80 o                         
 -15   1  10       3086.30       3202.78        66.38 o                         
 -13   1  10        751.42        846.10        45.80 o                         
 -11   1  10       2361.78       2345.75       107.91 o                         
  -9   1  10      19307.67      18909.10       427.94 o                         
  -7   1  10        992.51       1052.19        61.73 o                         
  -5   1  10       4252.69       4527.27       118.59 o                         
  -3   1  10       1165.38       1355.42        79.16 o                         
  -1   1  10       3778.53       3833.62       100.80 o                         
   1   1  10      13823.08      13916.29       591.98 o                         
   3   1  10        745.68        723.98       136.12 o                         
   5   1  10       5721.78       5371.83       363.83 o                         
 -22   2  10       1951.54       2331.48       303.70 o                         
 -20   2  10         84.72         50.17        19.19 o                         
 -18   2  10       1238.01       1136.78        51.75 o                         
 -16   2  10       7576.83       6633.30       336.80 o                         
 -14   2  10       1856.13       1803.91        61.41 o                         
 -12   2  10       9880.01       9651.83       221.27 o                         
 -10   2  10          5.22          6.74        15.61 o                         
  -8   2  10        133.45        154.19        20.69 o                         
  -6   2  10      13494.83      13483.83       352.21 o                         
  -4   2  10       2672.27       2687.58        93.11 o                         
  -2   2  10      10151.56      10244.12       241.70 o                         
   0   2  10          5.32         43.53        33.71 o                         
   2   2  10        161.38        177.60        48.56 o                         
   4   2  10       6620.63       6179.88       456.61 o                         
 -23   3  10       2522.86       3023.09       604.46 o                         
 -21   3  10         47.13         68.28        75.70 o                         
 -19   3  10         11.83         25.51        20.91 o                         
 -17   3  10       1181.17       1254.65        55.29 o                         
 -15   3  10      11034.55      11070.75       265.04 o                         
 -13   3  10       7784.06       7768.59       193.48 o                         
 -11   3  10       1633.80       1622.49        77.79 o                         
  -9   3  10       6935.56       6951.66       179.82 o                         
  -7   3  10      16529.15      16678.44       449.45 o                         
  -5   3  10       8022.92       8217.26       235.02 o                         
  -3   3  10       9191.01       9077.80       201.36 o                         
  -1   3  10       2988.55       2868.00       170.28 o                         
   1   3  10      10165.58       9841.45       384.64 o                         
   3   3  10      11356.46      11148.83       460.19 o                         
   5   3  10          6.64         20.47       111.36 o                         
 -22   4  10        687.70        527.26       147.49 o                         
 -20   4  10        621.42        575.98        57.07 o                         
 -18   4  10       3050.62       3282.65       119.05 o                         
 -16   4  10      14339.24      14509.65       424.95 o                         
 -14   4  10       4243.28       4104.74        83.77 o                         
 -12   4  10       1561.10       1483.01        60.09 o                         
 -10   4  10        405.50        383.97        27.82 o                         
  -8   4  10       9890.66      10034.70       259.91 o                         
  -6   4  10      31879.51      31700.73       932.84 o                         
  -4   4  10       1999.66       1886.99        83.65 o                         
  -2   4  10        365.98        361.44        68.18 o                         
   0   4  10       1539.37       1528.29       107.92 o                         
   2   4  10       3002.41       3154.59       203.15 o                         
   4   4  10      15110.71      14914.80       572.41 o                         
 -21   5  10        505.29        438.40        66.52 o                         
 -19   5  10       3966.66       3768.44       243.94 o                         
 -17   5  10         37.52         36.54        22.18 o                         
 -15   5  10       3883.13       3788.54       230.72 o                         
 -13   5  10       9352.75       9135.76       203.37 o                         
 -11   5  10        119.02        102.59        15.39 o                         
  -9   5  10       4514.19       4479.08       114.58 o                         
  -7   5  10       3033.64       3194.47        95.72 o                         
  -5   5  10       7645.26       7707.42       218.46 o                         
  -3   5  10      10798.03      10473.72       271.59 o                         
  -1   5  10          5.21         39.87        38.01 o                         
   1   5  10       6332.37       6094.20       243.14 o                         
   3   5  10       3106.95       3113.23       215.21 o                         
 -20   6  10         69.39         57.25        34.72 o                         
 -18   6  10       1190.19       1201.71        81.82 o                         
 -16   6  10       4068.18       4071.00       163.60 o                         
 -14   6  10        440.91        389.20        46.25 o                         
 -12   6  10       9940.55       9501.31       218.20 o                         
 -10   6  10        956.90        943.70        60.39 o                         
  -8   6  10        687.95        617.46        44.76 o                         
  -6   6  10       4276.15       4414.55       163.93 o                         
  -4   6  10         68.16         85.72        14.40 o                         
  -2   6  10      14589.66      14644.68       529.31 o                         
   0   6  10        138.92        142.36        43.26 o                         
   2   6  10          8.05         15.32        18.00 o                         
 -19   7  10       8456.52       8925.42       422.78 o                         
 -17   7  10        602.82        560.34       107.89 o                         
 -15   7  10       5347.57       5300.87       280.18 o                         
 -13   7  10        139.12        114.07        12.51 o                         
 -11   7  10       4191.71       4185.70       119.23 o                         
  -9   7  10      11417.12      11128.37       257.47 o                         
  -7   7  10       2017.48       2104.74        86.96 o                         
  -5   7  10       4368.43       4613.19       217.84 o                         
  -3   7  10        265.05        248.21        42.61 o                         
  -1   7  10       4622.69       4599.87       224.83 o                         
   1   7  10       7081.63       7391.35       331.73 o                         
 -18   8  10         15.87         59.98        37.83 o                         
 -16   8  10       4370.05       4083.82       276.77 o                         
 -14   8  10       1684.50       1745.06       151.55 o                         
 -12   8  10      11379.76      11490.33       298.28 o                         
 -10   8  10        230.48        200.15        23.24 o                         
  -8   8  10        409.35        478.18        46.91 o                         
  -6   8  10       2748.04       2791.89       135.44 o                         
  -4   8  10        137.64        164.26        40.98 o                         
  -2   8  10      28791.60      30035.77      1064.58 o                         
   0   8  10        879.17        976.65       113.61 o                         
 -17   9  10        163.89        211.38        71.75 o                         
 -15   9  10       3071.74       3045.48       179.40 o                         
 -13   9  10        961.85        727.72       248.34 o                         
 -11   9  10        195.75        208.34        28.33 o                         
  -9   9  10       9542.84       9893.30       288.03 o                         
  -7   9  10         20.90         26.05        25.46 o                         
  -5   9  10       4468.72       4595.61       208.99 o                         
  -3   9  10        960.87        970.96        99.98 o                         
  -1   9  10        630.36        570.50       127.69 o                         
 -14  10  10       2061.79       1662.55       481.62 o                         
 -12  10  10       2805.41       2805.73       222.71 o                         
 -10  10  10        494.22        419.81        47.37 o                         
  -8  10  10       1361.49       1326.43        87.51 o                         
  -6  10  10       6541.59       6537.99       277.15 o                         
  -4  10  10        688.87        306.68       197.48 o                         
 -11  11  10        109.46         95.95       107.77 o                         
  -9  11  10       2604.53       2729.59       111.02 o                         
  -7  11  10       5358.72       5657.30       255.39 o                         
 -21   1  11          0.30         20.75        43.80 o                         
 -19   1  11        127.97        135.46        61.23 o                         
 -17   1  11       1603.45       1704.23        79.42 o                         
 -15   1  11          4.37         15.83         8.21 o                         
 -13   1  11       1163.80       1172.49        69.43 o                         
 -11   1  11        666.33        786.09        50.40 o                         
  -9   1  11        435.92        417.72        30.72 o                         
  -7   1  11       2780.10       2886.83        92.11 o                         
  -5   1  11        558.85        578.03        35.78 o                         
  -3   1  11        641.08        687.70        44.30 o                         
  -1   1  11       3202.14       3154.16       176.00 o                         
   1   1  11         20.69         36.91        41.66 o                         
 -22   2  11          8.42        -13.61        76.60 o                         
 -20   2  11        286.30        279.74       148.63 o                         
 -18   2  11       1604.72       1763.68       112.42 o                         
 -16   2  11        187.67        190.69        20.52 o                         
 -14   2  11       1482.10       1453.78        60.48 o                         
 -12   2  11       3016.09       3108.87       111.75 o                         
 -10   2  11        819.22        874.27        57.11 o                         
  -8   2  11      12991.58      12988.41       338.41 o                         
  -6   2  11       2614.85       2669.79        87.95 o                         
  -4   2  11       1340.91       1384.55        64.63 o                         
  -2   2  11       4041.00       4213.40       204.66 o                         
   0   2  11       1332.24       1260.13       130.14 o                         
   2   2  11        336.89        213.64       111.43 o                         
 -21   3  11        175.24        262.48       121.08 o                         
 -19   3  11         88.97        106.08        20.77 o                         
 -17   3  11       3025.14       3444.61       149.89 o                         
 -15   3  11         39.79         29.47        10.12 o                         
 -13   3  11       1620.91       1545.17        84.02 o                         
 -11   3  11        735.52        687.05        82.08 o                         
  -9   3  11         86.39        108.14        23.67 o                         
  -7   3  11        682.77        761.22        44.89 o                         
  -5   3  11       1933.35       2085.27        67.00 o                         
  -3   3  11        918.08        924.45       118.11 o                         
  -1   3  11       4218.79       4290.88       248.38 o                         
   1   3  11         30.21         50.72        37.44 o                         
 -20   4  11          1.86          2.39        17.29 o                         
 -18   4  11        188.41        148.61        34.64 o                         
 -16   4  11        196.73        168.35        36.98 o                         
 -14   4  11        599.91        579.84        31.59 o                         
 -12   4  11       1120.24       1018.22        52.62 o                         
 -10   4  11        661.22        712.67        54.91 o                         
  -8   4  11       1894.82       1773.68       100.80 o                         
  -6   4  11          3.89         14.61        18.50 o                         
  -4   4  11        116.06        102.05        13.36 o                         
  -2   4  11        262.51        240.65        44.95 o                         
   0   4  11        152.26        149.92        46.40 o                         
 -21   5  11          6.16         15.92        27.92 o                         
 -19   5  11        882.17        964.65        72.61 o                         
 -17   5  11       1438.40       1457.09       105.98 o                         
 -15   5  11        227.60        206.72        40.19 o                         
 -13   5  11       2404.40       2450.79        71.00 o                         
 -11   5  11        249.74        255.29        29.96 o                         
  -9   5  11       1376.12       1331.58        65.48 o                         
  -7   5  11        151.24        121.88        23.76 o                         
  -5   5  11        647.66        712.38        35.93 o                         
  -3   5  11       2802.62       2763.31       164.90 o                         
  -1   5  11       8250.31       7916.93       357.34 o                         
   1   5  11        620.20        634.52        79.88 o                         
 -20   6  11        164.46        203.02        59.83 o                         
 -18   6  11       1349.98       1325.44       135.76 o                         
 -16   6  11        531.09        679.24        71.19 o                         
 -14   6  11       1103.18       1045.76        82.86 o                         
 -12   6  11       3080.81       3129.30       101.95 o                         
 -10   6  11        301.44        299.42        30.06 o                         
  -8   6  11       3596.73       3677.16       117.41 o                         
  -6   6  11       4305.99       4294.85       147.93 o                         
  -4   6  11         90.31        132.40        40.48 o                         
  -2   6  11       3656.10       3880.73       198.28 o                         
   0   6  11       1218.87       1202.42       131.29 o                         
 -19   7  11        144.37        189.92        49.85 o                         
 -17   7  11          7.15         19.46        26.84 o                         
 -15   7  11        204.33        232.74        49.79 o                         
 -13   7  11        275.38        427.67        55.37 o                         
 -11   7  11       1245.00       1194.53        54.40 o                         
  -9   7  11        696.03        625.42        52.10 o                         
  -7   7  11        312.49        262.20        41.24 o                         
  -5   7  11        741.71        894.45        93.60 o                         
  -3   7  11        145.89        105.04        46.89 o                         
  -1   7  11        696.24        642.74       140.74 o                         
 -16   8  11        129.36        111.59        44.57 o                         
 -14   8  11       1399.89       1342.19       122.78 o                         
 -12   8  11          2.16          2.07        22.10 o                         
 -10   8  11        361.80        363.57        38.15 o                         
  -8   8  11       1077.75        927.26        68.89 o                         
  -6   8  11       2076.04       2068.13       110.43 o                         
  -4   8  11        157.07        123.07        46.00 o                         
 -15   9  11        114.97         97.83        41.64 o                         
 -13   9  11       1829.51       1704.09       144.79 o                         
 -11   9  11        216.78        228.70        35.70 o                         
  -9   9  11        356.21        318.40        36.39 o                         
  -7   9  11       2014.58       1944.27       161.69 o                         
  -5   9  11        802.80        762.44       165.43 o                         
 -10  10  11       1065.90       1147.43        80.17 o                         
 -20   0  12          0.10          9.56        53.64 o                         
 -18   0  12       6328.95       6730.40       946.99 o                         
 -16   0  12       8403.70       9828.83       523.99 o                         
 -14   0  12         61.65         86.55        29.04 o                         
 -12   0  12        157.76        129.99        44.62 o                         
 -10   0  12       1559.92       1774.27       118.46 o                         
  -8   0  12       4777.69       4926.62       255.12 o                         
  -6   0  12      13473.76      13727.58       423.20 o                         
  -4   0  12        630.04        692.98        58.69 o                         
  -2   0  12        971.80        597.68       250.96 o                         
 -21   1  12        623.64        629.25       131.25 o                         
 -19   1  12        337.10        368.06       112.78 o                         
 -17   1  12        928.64       1128.68        81.28 o                         
 -15   1  12       6372.24       6530.87       240.64 o                         
 -13   1  12       3514.28       3812.39       129.31 o                         
 -11   1  12       2241.63       2474.35       108.99 o                         
  -9   1  12       2714.39       2699.91        98.59 o                         
  -7   1  12       5860.16       5938.83       175.76 o                         
  -5   1  12       2801.55       2839.08        86.99 o                         
  -3   1  12       3917.87       4015.95       234.70 o                         
  -1   1  12       2429.03       2325.51       252.82 o                         
 -20   2  12        124.99        113.39        76.84 o                         
 -18   2  12        275.95        328.60        32.27 o                         
 -16   2  12       1850.68       2037.67       100.93 o                         
 -14   2  12        184.36        191.14        24.39 o                         
 -12   2  12      10306.21      10457.84       366.63 o                         
 -10   2  12         60.41         49.93        18.04 o                         
  -8   2  12        687.09        726.94        45.25 o                         
  -6   2  12       2141.20       2150.18       100.80 o                         
  -4   2  12        398.80        406.00        70.01 o                         
  -2   2  12       9797.24       9596.28       442.46 o                         
 -21   3  12        358.68        369.25       109.61 o                         
 -19   3  12       5861.04       6651.44       430.83 o                         
 -17   3  12        391.67        382.82        76.14 o                         
 -15   3  12       5392.66       5495.84       149.00 o                         
 -13   3  12        122.98        145.69        25.56 o                         
 -11   3  12        706.83        750.17        59.08 o                         
  -9   3  12       9075.99       9021.21       320.90 o                         
  -7   3  12        101.73        110.08        22.71 o                         
  -5   3  12      11168.62      10937.14       453.09 o                         
  -3   3  12         97.94         66.07        66.24 o                         
  -1   3  12       1311.54       1184.64       123.09 o                         
 -20   4  12         12.17         17.47        23.37 o                         
 -18   4  12          2.27         42.33        25.14 o                         
 -16   4  12        661.20        659.90        67.79 o                         
 -14   4  12        369.93        333.27        29.02 o                         
 -12   4  12      26477.88      26245.86       704.11 o                         
 -10   4  12        161.15        248.15        35.50 o                         
  -8   4  12          6.83         60.99        24.72 o                         
  -6   4  12        201.23        222.51        22.98 o                         
  -4   4  12       1791.88       1829.33       113.77 o                         
  -2   4  12      19092.71      19362.67       769.85 o                         
 -19   5  12       1719.49       1954.31       182.66 o                         
 -17   5  12        171.60        231.88        43.40 o                         
 -15   5  12       3157.15       3365.24       191.90 o                         
 -13   5  12        230.46        197.43        22.99 o                         
 -11   5  12         26.67         31.96        14.48 o                         
  -9   5  12       5422.92       5360.60       145.69 o                         
  -7   5  12        278.93        288.37        28.40 o                         
  -5   5  12       3710.44       3925.60       233.47 o                         
  -3   5  12        120.91         85.49        53.60 o                         
 -18   6  12       1233.44       1211.64       108.47 o                         
 -16   6  12       1502.83       1438.62       112.63 o                         
 -14   6  12         55.03         85.91        55.11 o                         
 -12   6  12       1798.66       1882.52        90.14 o                         
 -10   6  12        133.70        141.24        26.76 o                         
  -8   6  12       3509.84       3449.99       118.87 o                         
  -6   6  12       3748.57       3730.65       233.42 o                         
  -4   6  12        197.40        234.16        53.42 o                         
 -17   7  12       1947.45       2084.57       161.79 o                         
 -15   7  12       3069.63       2897.79       176.91 o                         
 -13   7  12       1555.30       1670.85       149.53 o                         
 -11   7  12       2312.64       2339.51        87.59 o                         
  -9   7  12       4357.35       4723.28       151.07 o                         
  -7   7  12       6668.86       7045.15       306.10 o                         
  -5   7  12       1236.62       1224.93        98.06 o                         
 -14   8  12        478.32        510.79        67.29 o                         
 -12   8  12       1049.37       1058.50        87.62 o                         
 -10   8  12         64.64         95.68        20.97 o                         
  -8   8  12       2003.65       1959.78        91.53 o                         
 -19   1  13         79.82        125.61        67.10 o                         
 -17   1  13         36.32         35.32        18.54 o                         
 -15   1  13        141.70        124.99        32.83 o                         
 -11   1  13       1424.91       1550.77        77.98 o                         
  -9   1  13        244.66        171.18        39.80 o                         
  -7   1  13        964.73        992.22        54.49 o                         
  -5   1  13        444.86        507.92        80.99 o                         
 -18   2  13        603.50        675.52        57.20 o                         
 -16   2  13        842.09       1153.98       174.17 o                         
 -14   2  13         51.45         41.07        24.21 o                         
 -12   2  13       3780.04       3955.87       156.53 o                         
 -10   2  13        434.18        462.55        44.64 o                         
  -8   2  13        516.44        501.15        45.82 o                         
  -6   2  13       4843.87       5021.04       320.53 o                         
 -19   3  13         93.73        129.98        75.90 o                         
 -17   3  13        371.89        385.78        43.36 o                         
 -15   3  13        501.75        533.53        76.65 o                         
 -13   3  13        354.25        330.48        39.44 o                         
 -11   3  13        245.15        299.26        38.74 o                         
  -9   3  13          2.65         36.43        17.33 o                         
  -7   3  13        266.86        260.79        55.66 o                         
  -5   3  13       2019.18       2168.79       172.15 o                         
 -18   4  13         83.74        107.52        31.39 o                         
 -16   4  13        119.18        109.86        41.18 o                         
 -14   4  13         38.18         32.10        33.06 o                         
 -12   4  13        218.52        182.02        23.96 o                         
 -10   4  13         61.46         89.56        21.48 o                         
  -8   4  13         32.65         31.01        15.95 o                         
  -6   4  13        553.06        477.13        68.59 o                         
 -15   5  13         22.26         22.39        23.14 o                         
 -13   5  13       1126.01        896.46       106.17 o                         
 -11   5  13        118.82        127.97        26.02 o                         
  -9   5  13        225.35        196.19        27.74 o                         
  -7   5  13       2088.23       2014.03       210.08 o                         
 -14   6  13        781.98        670.74        69.33 o                         
 -12   6  13        518.71        545.73        37.97 o                         
 -10   6  13       2379.68       2573.93       113.56 o                         
 -14   0  14          0.47        -21.10        21.10 o                         
 -12   0  14       8325.11       9149.02       508.18 o                         
 -10   0  14       1473.67       1622.91       211.87 o                         
 -15   1  14       3642.73       4888.06       339.05 o                         
 -13   1  14        404.74        242.55        78.05 o                         
 -11   1  14        211.87        249.14        39.30 o                         
 -12   2  14       4126.96       4498.52       449.57 o                         
                                                                                
